# Supplementary material for: Integrated whole transcriptome and small RNA analysis revealed multiple regulatory networks in colorectal cancer
Source: Sci Rep. 2021 Jul 14;11:14456. doi: 10.1038/s41598-021-93531-y (PMC8280114; doi:10.1038/s41598-021-93531-y)
Supplement: Supplementary file 4 — Supplementary Table S1. [file 41598_2021_93531_MOESM4_ESM.xlsx]

## Sheet: GE.CRC_vs_NT-fold2.0_rawp0.05
Supplementary table 1. Differentially expressed mRNAs in CRC vs NT tissue (2.0 FC, p< 0.05)
GeneID (Regulation criterion: fold > 2.0 and rawp p-value < 0.05)	CRC_vs_NT-log_fold	CRC_vs_NT-p_value
MMP3	3.36201	0.0374061
CLDN2	3.00093	0.00104245
S100P	2.8162	0.00367087
KRT17	2.54623	0.0172062
CST1	2.37828	0.0291562
ETV4	2.31513	0.00932222
CA9	2.22814	0.0348391
SERPINB5	2.18647	0.00225041
KLK6	2.16596	0.0306203
CXCL11	2.14138	0.00758975
SULT1C2	2.06087	0.00464415
DUSP4	2.05721	0.000766869
TESC	2.00536	0.0310506
PACSIN3	1.99487	0.0108372
CEMIP	1.99406	0.0432855
GDF15	1.98741	0.0388271
TFF1	1.98095	0.0231535
CDH3	1.92684	0.00600049
TRIM29	1.8908	0.0164884
PSAT1	1.80792	5.79742e-05
TRIB3	1.79802	0.00475584
TNC	1.77721	0.0472086
ESM1	1.75845	0.0413134
FAM83D	1.72302	0.00342428
LEMD1	1.70888	0.00149502
GAL	1.70065	0.0361054
EPHX4	1.69531	0.00109858
CLDN1	1.66815	0.0201752
CDKN2A	1.63896	0.00766567
TMPRSS3	1.60384	0.0069749
TCN1	1.60006	0.0099752
SLC7A11	1.57971	0.00770647
LIF	1.57508	0.0158341
PIWIL1	1.56132	0.0302558
MYBL2	1.56037	0.00252232
SLCO1B3	1.5432	0.0257649
PHGDH	1.53147	0.00318559
NEBL	1.50167	0.00540786
CXCL17	1.49135	0.0343858
C2CD4A	1.49008	0.0160652
RBP4	1.47876	0.0229739
HAGHL	1.47764	0.000499701
SLC17A9	1.4699	0.0383031
WARS1	1.46694	0.0136177
PRSS22	1.46452	0.019905
LARGE2	1.45669	0.0282925
PITX1	1.45489	0.00171625
SAPCD2	1.45364	0.000528772
REEP6	1.45143	0.000757087
HS6ST2	1.44795	0.0197104
ENO2	1.44575	0.0193263
MDK	1.44413	0.0114675
CBX2	1.43648	0.015958
UBE2C	1.42177	0.0151005
NFE2L3	1.39252	0.0123886
ARNTL2	1.39033	0.000724351
C6orf223	1.38885	0.023777
TIMP1	1.38864	0.0313131
PKMYT1	1.38542	0.000160633
MDFI	1.37929	0.0137238
ANLN	1.37023	0.00028975
TRIP13	1.36264	0.000157697
RPL22L1	1.34753	0.0152433
TROAP	1.34321	0.00116149
FOXM1	1.34221	0.00420433
TNFRSF12A	1.34184	0.00180222
LY6E	1.34124	0.0245625
TRNP1	1.33346	0.00814766
TEAD4	1.3327	0.00463763
MSX2	1.32811	0.0464597
ECT2	1.29949	0.00165178
SCD	1.28349	0.027575
ATP11A	1.28022	0.0297656
FGFRL1	1.27102	6.26156e-05
HMGA1	1.26877	0.00522504
SLC38A5	1.26693	0.00372723
MROH6	1.26498	0.00449598
ULBP2	1.25817	0.0287591
ANGPTL4	1.25099	0.00489703
CCNB1	1.24321	0.0136192
CITED4	1.24035	0.041754
H2BC17	1.2385	0.00880774
SFTA2	1.23791	0.0305702
RRM2	1.2344	0.0341198
SLC6A14	1.23343	0.00999816
SLC29A1	1.23328	0.0158433
NME4	1.22736	0.0191154
CEP55	1.2204	0.00153209
MYC	1.21692	0.038441
UHRF1	1.21608	0.00114927
AJUBA	1.21136	0.000636052
TYRO3	1.20183	0.00275456
CDCA3	1.19633	0.00559841
IRX2	1.1926	0.00666425
RBPMS	1.19117	0.0435132
SLC7A5	1.18828	0.0144702
SPTBN2	1.18677	0.00229855
BNIP3	1.18264	0.0284361
IGSF9B	1.1822	0.0223446
EFNA1	1.18193	0.00549866
IL33	1.18094	0.0251157
PLK1	1.17382	0.0034312
IQANK1	1.17294	0.00551977
HJURP	1.16964	0.000914871
HKDC1	1.16957	0.0173296
CDK1	1.16213	0.00328085
UBE2S	1.16179	0.00417057
PHF19	1.16079	0.00216193
IFITM1	1.15903	0.0145917
ASB9	1.15394	0.0301386
IFITM3	1.15338	0.0122504
SNTB1	1.15253	0.01745
SHMT2	1.15235	0.000832496
BMP4	1.15025	0.0409095
GRIN2D	1.14646	0.0142067
H2AW	1.14213	0.00317229
BUB1	1.13931	0.00517245
CDC25B	1.13891	0.00110025
CBWD5	1.13395	0.00780667
PAFAH1B3	1.12656	0.00795456
KIF20A	1.11816	0.00394352
ENC1	1.11567	0.0208621
TPX2	1.1144	0.0364509
PPM1H	1.11277	0.0137616
WDR72	1.1106	0.0243993
CD3EAP	1.1099	0.0190041
PAQR4	1.10768	0.000894907
FOSL1	1.1075	0.00551639
CKS2	1.10695	0.043971
EIF4EBP1	1.10681	0.000694187
S100A11	1.09821	0.00265761
EPOP	1.09447	0.0199533
RFC3	1.09173	0.00474826
IL23A	1.08814	0.0285614
IQGAP3	1.08551	0.00177186
ANKRD37	1.08438	0.0346116
PLAAT3	1.08041	0.00773015
SOX9	1.07897	0.020991
GJB4	1.07726	0.00422173
ETV7	1.07615	0.00992005
ARHGAP11A	1.07508	0.001052
CENPN	1.07319	0.000103993
H2BC11	1.07317	0.0067116
LPCAT1	1.07231	0.0049201
REXO2	1.07122	0.00621474
CKAP2	1.0712	0.00475504
GLS2	1.07025	0.0149862
CXCL16	1.07023	0.014999
BCL2L12	1.06832	0.00734125
STRIP2	1.06685	0.00765254
GRHL1	1.06664	0.0078684
SKA3	1.06502	0.00186917
NCAPH	1.06496	0.00334202
NUSAP1	1.0623	0.00532368
ITGA2	1.05843	0.0350143
MCM10	1.05773	0.00048565
CDKN3	1.05084	0.0198873
AC026464.6	1.04899	0.0120556
GOLT1A	1.0481	0.00651838
SIM2	1.04801	0.00932703
B4GALNT4	1.04683	0.0147772
FSCN1	1.04653	0.0407907
DBNDD1	1.04639	0.00414025
TBL2	1.04627	0.00371764
CSE1L	1.044	0.0190032
HILPDA	1.04321	0.0057079
MCM2	1.04315	0.00143298
DGAT2	1.04234	0.00166642
STC2	1.04232	0.0232806
H2BU1	1.04196	0.0138433
UBE2T	1.04184	0.00150823
KIF23	1.04124	0.00234979
ME1	1.04038	0.00999359
CENPF	1.03803	0.00774052
H3C14	1.0379	0.00613549
H3C15	1.0379	0.00613549
TACC3	1.03476	0.00135988
ORC6	1.03393	0.00314095
BUB1B	1.02947	0.00667736
PHLDA1	1.02685	0.0237207
PRR7	1.02653	0.00458558
MTHFD1L	1.02068	0.00160832
TKT	1.01811	0.00371937
F3	1.0146	0.0288391
LDHB	1.01344	0.0328735
GRB7	1.01067	0.0429646
GBP1	1.00961	0.018634
PTTG1	1.00898	0.00712885
SHH	1.00787	0.0402426
BHLHE40	1.00674	0.0437032
NEK2	1.00582	0.00755392
CDC45	1.00504	0.00085665
F2RL2	1.00421	0.0477153
NT5DC2	1.00345	0.0165438
DPP10	-1.00036	0.012768
VPREB3	-1.00148	0.0283699
ATP8B1	-1.00457	0.0455411
EAF2	-1.00904	0.00968881
BHLHA15	-1.00956	0.0230548
SH2D7	-1.01087	0.00136751
ETHE1	-1.01657	0.0100066
SMPD3	-1.01693	0.0184391
PNOC	-1.03109	0.00392172
TDP2	-1.03558	0.0182641
MADCAM1	-1.03793	0.00203678
FUCA1	-1.03859	0.00720834
NEU4	-1.04179	0.019457
FAM3D	-1.04263	0.0114382
CD48	-1.043	0.0373613
MIER3	-1.04407	0.0229363
C3orf85	-1.0452	0.00117629
HAPLN1	-1.0457	0.00768129
HAVCR1	-1.05055	0.00217464
GSTA1	-1.05801	0.00400892
PCDH20	-1.06529	0.019985
FRRS1	-1.06548	0.00846449
ADH6	-1.0661	0.00938859
PLAAT2	-1.06707	0.00860383
PROM2	-1.07432	0.0173222
IL16	-1.07645	0.0091531
MEP1B	-1.07864	0.0117209
CAPN13	-1.07923	0.00173557
LY9	-1.07968	0.00224984
RMDN2	-1.07973	0.00370087
SPECC1	-1.08658	0.00146608
UGDH	-1.08934	0.0139104
PTGER4	-1.10009	0.0140989
RHEX	-1.1029	0.00013008
UGP2	-1.11061	0.00427424
SLC38A4	-1.11199	0.00100711
GNE	-1.11572	0.0150117
IGKV1-33	-1.11669	0.031412
IGKV1D-33	-1.11669	0.031412
SCUBE2	-1.11832	0.0397782
RHBDL2	-1.12261	0.0183218
CCN5	-1.12273	0.0191057
ADAMTSL1	-1.12936	0.0078691
CYP4F12	-1.13301	0.00749935
ITM2C	-1.13515	0.00431017
USP2	-1.13855	0.00923982
TMEM253	-1.14022	0.00115214
PAPSS2	-1.1408	0.0382298
TMEM171	-1.14373	0.0169064
NPY1R	-1.15003	0.0168117
VIPR1	-1.15374	0.00050164
KCNA3	-1.15833	0.0037354
ANO7	-1.1613	0.0221128
C1orf115	-1.16249	0.00488559
HPGDS	-1.16809	0.00127275
TMEM82	-1.17266	0.000298551
MTMR11	-1.17843	0.00539897
EDIL3	-1.17908	0.00693605
CR2	-1.18165	0.0463911
IRF4	-1.18241	0.0100087
LRRC31	-1.18519	0.00449122
PLCG2	-1.18864	0.00350759
SYTL2	-1.19221	0.026164
SLC28A2	-1.19387	0.00753264
PLA2G10	-1.19653	0.0398196
PBLD	-1.20063	0.00668781
CA12	-1.20843	0.0467599
ATP2A3	-1.20885	0.038785
PRKACB	-1.20899	0.0149219
CD79B	-1.20944	0.0304966
PPP1R14D	-1.22379	0.0446037
LAX1	-1.23141	0.0126625
MYO1A	-1.23362	0.0139771
ADRA2A	-1.23657	0.00271145
AKR1C3	-1.24465	0.0212977
RNF152	-1.24567	0.0028774
NAT2	-1.24943	0.0129851
SEMA6D	-1.25005	0.00397686
CLDN23	-1.25245	0.00892032
CASP5	-1.26515	0.0281466
TMPRSS2	-1.26579	0.0117319
MALL	-1.26847	0.0102528
CMBL	-1.26899	0.0136896
MUSTN1	-1.26921	0.0440296
NR5A2	-1.27185	0.00198647
SRI	-1.27426	0.0240026
AKAP7	-1.27966	0.000463593
TUBAL3	-1.28615	0.0137256
FMO5	-1.28789	0.00207016
CD163L1	-1.28789	0.00677057
LRMP	-1.29189	0.0198854
SCIN	-1.30364	0.000421576
AOC1	-1.30942	0.0102926
ARHGAP44	-1.31584	0.000227671
GCNT2	-1.31916	0.00437975
CLEC10A	-1.32755	0.00437707
SUGCT	-1.33614	0.000484609
SDCBP2	-1.33652	0.0321786
SLC25A34	-1.3403	0.000135495
PAQR8	-1.34086	0.0010348
AMPD1	-1.34242	5.998e-05
TMEM72	-1.34304	3.50814e-06
MT1H	-1.34754	0.0300131
FCRL5	-1.34797	0.00484532
CPM	-1.35062	0.00028253
GPAT3	-1.35509	0.0243218
NAAA	-1.36062	0.000346594
MT1F	-1.36182	0.0117898
PLCE1	-1.36323	0.002222
AHCYL2	-1.37169	0.0058969
TSPAN7	-1.37445	0.00996694
SLC51A	-1.37874	0.0482856
TINAG	-1.38471	0.0227427
IL1R2	-1.39513	0.00374804
GPA33	-1.39915	0.00360015
FXYD3	-1.39939	0.0430767
SLC17A4	-1.40047	0.000237979
ABCG2	-1.40951	0.0051139
CDHR2	-1.41095	0.0114965
ACADS	-1.41492	0.00547359
CPA3	-1.42385	0.0159826
PAQR5	-1.43829	0.0172169
EYA2	-1.44584	0.00271309
SLAMF7	-1.44591	0.0202934
POU2AF1	-1.45547	0.00766505
ISX	-1.46673	0.000719698
CTSG	-1.46923	0.00900113
NEURL1	-1.47138	0.0202102
METTL7A	-1.47165	0.0471839
HHIP	-1.47406	0.00058118
B3GALT1	-1.47457	0.000108668
SULT1A2	-1.47645	0.0023864
SCGB2A1	-1.47706	0.00149413
LGALS9B	-1.47922	0.00392352
B3GALT5	-1.48399	0.0271646
MEP1A	-1.49011	0.0297768
NR3C2	-1.49528	0.0164147
PPP1R14C	-1.49714	0.00527222
SULT1A1	-1.50791	0.0281749
SLC22A18AS	-1.53311	0.00240639
WFDC2	-1.5392	0.0309963
GALNT8	-1.54317	0.00322909
GGT6	-1.54939	0.00978909
SGK2	-1.54989	0.00671137
AIFM3	-1.55973	0.00122882
MMP28	-1.56265	0.00512595
SELENOP	-1.5676	0.00080158
SLC16A9	-1.58825	0.000690518
AMN	-1.59106	0.00400643
CLC	-1.59603	0.00320144
PTGDS	-1.60263	0.0296693
MT1G	-1.61479	0.0353419
TRPM6	-1.61616	0.000218916
CD27	-1.63404	0.00618581
TMEM37	-1.64986	0.00160347
WSCD1	-1.65412	0.00138218
LGALS2	-1.67035	0.0124854
DHRS11	-1.67087	0.000218147
BRINP3	-1.67501	0.00682643
CDKN2B	-1.68469	0.000112808
TPSAB1	-1.68529	0.00906769
TFCP2L1	-1.6885	0.00285801
SMPDL3A	-1.69104	3.61698e-05
KLF4	-1.69559	0.0129408
CDHR5	-1.69741	0.00144629
FABP2	-1.70012	0.0205476
L1TD1	-1.70038	0.0392564
SCARA5	-1.70459	0.0139198
B3GNT7	-1.72022	0.0202284
DNASE1L3	-1.72581	0.0205092
CCL28	-1.73799	0.00646415
MFSD4A	-1.7444	8.46688e-06
EDN3	-1.7542	0.00133552
TENT5C	-1.76277	0.000571742
TPSB2	-1.78603	0.00270007
SLC51B	-1.81311	0.00108788
NR1H4	-1.81609	0.0286657
LGALS4	-1.82607	0.000124051
SGK1	-1.82677	0.00428677
ARL14	-1.83222	0.0172036
CES2	-1.8325	0.000750765
GCNT3	-1.8334	0.0210296
FSIP1	-1.83734	0.00195412
ENTPD8	-1.84109	0.0102532
SLC39A5	-1.85969	0.0166034
ST6GALNAC1	-1.88789	0.0143764
LRRC26	-1.89032	0.00669666
MB	-1.90411	0.000542484
LEFTY1	-1.91091	0.0287435
TMEM236	-1.92682	1.48918e-05
GDPD3	-1.9359	0.00371317
CCL19	-1.94284	0.0182972
URAD	-1.94312	0.0265747
UGT2B15	-1.95124	0.0372267
BTNL3	-1.95869	0.000175935
CHST5	-1.96722	0.000808666
HPGD	-1.97779	0.00811731
AC136428.1	-2.029	0.0108728
TSPAN1	-2.03261	0.0129863
TPH1	-2.03364	6.46198e-06
MOGAT2	-2.03605	1.37016e-05
LRRC19	-2.03773	0.0003659
SCNN1G	-2.05909	0.000824283
GPR15	-2.0856	0.000276271
C11orf86	-2.10659	0.00225651
C2orf88	-2.10796	8.81931e-05
CES3	-2.11815	0.00205976
LGALS9C	-2.1318	7.69354e-06
SLC9A2	-2.14714	0.00129037
MUC4	-2.15785	0.0163735
PIGR	-2.20201	0.0285689
IGKV2D-40	-2.22834	0.00813049
IGKV2-40	-2.22834	0.00813049
ENTPD5	-2.24429	0.000113429
PLAC8	-2.25629	0.0314393
DERL3	-2.28324	0.00181712
SLC9A3	-2.30272	0.00998756
HSD11B2	-2.31651	0.000133181
HHLA2	-2.36891	0.00024008
ATOH1	-2.37112	0.000963191
C10orf99	-2.37382	0.015703
TPSG1	-2.38156	3.0868e-05
LDHD	-2.38984	0.000206875
BTNL8	-2.47921	3.41505e-05
CLDN8	-2.52264	6.49671e-05
SELENBP1	-2.52321	0.000116342
SULT1B1	-2.53151	0.000777087
TNFRSF17	-2.534	0.00015988
BCAS1	-2.53969	0.00130528
RETNLB	-2.54255	0.000820693
C15orf48	-2.54269	0.00635572
GPT	-2.54503	0.000435792
CD79A	-2.59999	0.00244924
IGHV3-72	-2.62667	0.0135151
SST	-2.64389	0.000236112
KLK1	-2.6591	0.00146668
REP15	-2.68003	4.97248e-05
ANPEP	-2.68783	0.00207733
PHGR1	-2.73185	2.23123e-05
NXPE1	-2.74264	0.000594557
UGT1A8	-2.77367	0.000421378
UGT2A3	-2.82367	0.000181016
BEST4	-2.82967	2.27038e-05
BEST2	-2.83928	1.12866e-06
KRT20	-2.88911	0.00170829
B3GNT6	-2.89202	0.00048012
MZB1	-2.93885	0.00309873
SI	-2.95593	6.30736e-05
SPIB	-2.98755	1.00366e-07
CWH43	-3.04594	6.5624e-06
DHRS9	-3.10259	0.00203454
SLC4A4	-3.12316	0.000505459
ADTRP	-3.14162	0.000753691
OTOP2	-3.14349	2.11372e-05
UGT1A10	-3.24694	0.000287033
SLC26A2	-3.24929	1.26285e-05
CEACAM7	-3.25815	0.00503163
SCNN1B	-3.38109	1.21862e-06
IGLL5	-3.45312	0.0046704
IGKV2D-28	-3.45622	0.00503216
B4GALNT2	-3.48474	0.00117532
FABP1	-3.53341	0.00913137
HMGCS2	-3.54114	0.000684146
ADAMDEC1	-3.56785	5.95384e-05
PADI2	-3.66693	1.85111e-07
HEPACAM2	-3.66985	9.68001e-05
VSIG2	-3.67016	3.94531e-05
CHP2	-3.67615	1.57685e-05
AKR1B10	-3.68388	0.000683808
PKIB	-3.70645	8.44172e-06
NXPE4	-3.75133	1.74264e-05
GCG	-3.7529	1.00934e-06
TMIGD1	-3.90113	8.85732e-09
CA7	-4.06452	7.29102e-06
UGT2B17	-4.1208	0.024132
PYY	-4.17586	4.44331e-07
ADH1C	-4.29986	7.07523e-05
LYPD8	-4.42312	5.51257e-06
CHGA	-4.58889	5.67237e-07
CA2	-4.59673	3.73221e-05
CD177	-4.6527	2.00156e-09
AQP8	-4.71294	5.12682e-07
MS4A12	-4.8836	9.23326e-07
JCHAIN	-4.9427	7.47779e-05
FCGBP	-4.95816	0.000304729
CA4	-5.03529	8.5183e-07
GUCA2B	-5.34823	2.94574e-06
ITLN1	-5.64932	1.59711e-06
CLCA4	-5.80468	7.36122e-06
ZG16	-6.13505	1.12898e-08
GUCA2A	-6.36679	7.97688e-08
SLC26A3	-6.47423	6.79505e-07
CA1	-6.95692	3.03805e-11
CLCA1	-6.97971	6.58399e-07
