# Supplementary material for: Integrated whole transcriptome and small RNA analysis revealed multiple regulatory networks in colorectal cancer
Source: Sci Rep. 2021 Jul 14;11:14456. doi: 10.1038/s41598-021-93531-y (PMC8280114; doi:10.1038/s41598-021-93531-y)
Supplement: Supplementary file 5 — Supplementary Table S2. [file 41598_2021_93531_MOESM5_ESM.xlsx]

## Sheet: GE.CRC_vs_NT-fold2.0_rawp0.05
Supplementary table 2. Differentially expressed LncRNA transcripts in CRC vs NT (2.0 FC, p < 0.05)
GeneID (Regulation criterion: fold > 2.0 and rawp p-value < 0.05)	CRC_vs_NT-log_fold	CRC_vs_NT-p_value
H19-203	2.37243	0.0480952
AL136131.3-201	1.61278	0.0191214
AL355312.4-201	1.46858	0.018838
LINC01605-201	1.39151	0.017753
ZFAS1-201	1.31935	0.00303334
MIR4435-2HG-203	1.29558	0.0373549
SNHG5-255	1.27365	0.00129724
GATA2-AS1-201	1.25447	0.00268731
LINC01605-202	1.20637	0.00446535
AC124067.2-203	1.19359	0.0364802
CYTOR-201	1.19122	0.025879
FIRRE-210	1.10347	0.0168976
LINC02195-201	1.10342	0.0271328
MUC12-AS1-202	1.07178	0.0181345
AC254629.1-202	-1.01161	0.0251386
AC020779.2-201	-1.01275	0.000767513
AC243960.1-202	-1.06949	0.0139857
AC009404.1-205	-1.08467	0.00914195
SATB2-AS1-204	-1.08534	0.006289
LINC02362-204	-1.09658	0.0239962
SATB2-AS1-205	-1.18051	0.00685034
SATB2-AS1-201	-1.19002	0.000393516
AC007569.1-202	-1.25733	0.0361663
AP001994.3-201	-1.31842	0.00586822
LINC00668-202	-1.36208	0.0182534
AL121790.2-202	-1.36803	0.00783704
AC087379.1-202	-1.38403	2.46101e-06
FAM30A-203	-1.47471	0.00442316
LINC01752-202	-1.51199	0.00133976
AC009570.2-202	-1.54479	0.00301156
DPP10-AS1-201	-1.55177	0.000582556
LINC02441-201	-1.56119	0.00673635
LINC01559-205	-1.66742	0.0290801
AC073050.1-201	-1.78262	0.000140428
AL392086.3-208	-1.94179	4.15799e-05
LINC01687-202	-1.99998	0.00126215
AC025580.1-201	-2.07655	0.00494697
CDKN2B-AS1-220	-3.04397	2.67699e-08
