# Supplementary material for: Integrated whole transcriptome and small RNA analysis revealed multiple regulatory networks in colorectal cancer
Source: Sci Rep. 2021 Jul 14;11:14456. doi: 10.1038/s41598-021-93531-y (PMC8280114; doi:10.1038/s41598-021-93531-y)
Supplement: Supplementary file 6 — Supplementary Table S3. [file 41598_2021_93531_MOESM6_ESM.xlsx]

## Sheet: GE.CRC_vs_NT-fold2.0_adjp0.05
Supplementary table 3. Differentially expressed miRNAs in CRC vs NT (2.0 FC, p < 0.05)
GeneID (Regulation criterion: fold > 2.0 and adjp p-value < 0.05)	CRC_vs_NT-log_fold	CRC_vs_NT-p_value
hsa-miR-135b-5p	4.29421	7.68712e-05
hsa-miR-552-5p	3.03758	0.0023203
hsa-miR-135b-3p	2.98473	7.68712e-05
hsa-miR-224-5p	2.67726	0.000493611
hsa-miR-183-5p	2.43472	0.00212677
hsa-miR-182-5p	2.34328	0.00384038
hsa-miR-552-3p	2.26585	0.0158078
hsa-miR-96-5p	2.08449	0.00591396
hsa-miR-549a-3p	2.05597	0.0239918
hsa-miR-1268a	2.04708	0.000654641
hsa-miR-503-5p	1.96829	0.00217147
hsa-miR-549a-5p	1.7579	0.0331781
hsa-miR-7-5p	1.75183	0.0381541
hsa-miR-17-5p	1.74112	0.000456576
hsa-miR-584-5p	1.61497	0.000519172
hsa-miR-335-3p	1.56355	0.0197933
hsa-miR-941	1.5	0.000323253
hsa-miR-1247-5p	1.48647	0.0211479
hsa-miR-18a-5p	1.47097	0.00477695
hsa-miR-130b-3p	1.3501	0.00206151
hsa-miR-15b-3p	1.31909	0.00085379
hsa-miR-95-3p	1.30282	0.00616001
hsa-miR-424-3p	1.26704	0.0302157
hsa-miR-188-5p	1.10632	0.0408314
hsa-miR-1307-5p	1.09736	0.022471
hsa-miR-431-5p	1.03972	0.0331404
hsa-miR-421	1.02292	0.00217147
hsa-miR-130a-3p	-1.03087	0.0309111
hsa-miR-101-3p	-1.03161	0.0147201
hsa-miR-887-3p	-1.04345	0.0149098
hsa-miR-152-3p	-1.04699	0.00461528
hsa-miR-376c-3p	-1.12864	0.0174654
hsa-miR-22-3p	-1.17306	0.00422529
hsa-miR-99b-5p	-1.1749	0.00227113
hsa-miR-381-3p	-1.18233	0.0340743
hsa-miR-125a-5p	-1.22208	0.00793485
hsa-miR-378c	-1.22617	0.0132512
hsa-miR-149-5p	-1.25336	0.00210912
hsa-miR-34c-5p	-1.26344	0.0275216
hsa-miR-378a-5p	-1.26644	0.00682785
hsa-miR-4454	-1.28445	0.0408314
hsa-miR-29c-5p	-1.28795	0.0024268
hsa-miR-378f	-1.33359	0.00206151
hsa-miR-10b-5p	-1.34953	0.00849784
hsa-miR-10a-5p	-1.37463	0.00227113
hsa-miR-29c-3p	-1.41479	0.000323253
hsa-miR-28-5p	-1.42894	0.00191305
hsa-miR-29b-2-5p	-1.45581	0.000756557
hsa-miR-504-5p	-1.51095	0.0023203
hsa-miR-214-3p	-1.57854	0.0331404
hsa-miR-202-5p	-1.66759	0.031343
hsa-miR-136-5p	-1.71124	0.0107891
hsa-miR-1179	-1.71564	0.000323253
hsa-let-7c-5p	-1.73415	0.0144123
hsa-miR-548ba	-1.75514	0.0408314
hsa-miR-125b-1-3p	-1.80253	0.00384038
hsa-miR-378a-3p	-1.83018	0.00029811
hsa-miR-30c-2-3p	-1.8931	1.78841e-05
hsa-miR-139-3p	-1.91159	0.0073466
hsa-miR-30a-3p	-1.95506	2.76823e-05
hsa-miR-125b-2-3p	-1.96727	0.0120546
hsa-miR-218-5p	-1.97555	0.000320386
hsa-miR-378d	-1.98687	0.000188852
hsa-miR-125b-5p	-2.00712	0.00500924
hsa-miR-378i	-2.01683	0.00029811
hsa-miR-195-5p	-2.0182	0.000323253
hsa-miR-133b	-2.04001	0.0381541
hsa-miR-204-5p	-2.05212	0.0331404
hsa-miR-99a-3p	-2.07865	0.00887702
hsa-miR-145-3p	-2.09047	0.00476328
hsa-miR-195-3p	-2.09867	0.00202715
hsa-miR-143-3p	-2.10577	0.00210912
hsa-miR-497-5p	-2.15237	0.000188852
hsa-miR-30a-5p	-2.17671	2.76823e-05
hsa-miR-143-5p	-2.18792	0.0106614
hsa-miR-145-5p	-2.2102	0.0110867
hsa-miR-9-5p	-2.23976	0.00903652
hsa-miR-129-5p	-2.33692	0.000302858
hsa-miR-497-3p	-2.38503	0.00029811
hsa-miR-135a-5p	-2.40662	0.00164625
hsa-miR-139-5p	-2.40909	0.000654641
hsa-miR-363-3p	-2.47444	0.0107967
hsa-miR-133a-5p	-2.50187	0.00212677
hsa-miR-100-5p	-2.93604	2.76823e-05
hsa-miR-1-3p	-3.09565	0.00093688
hsa-miR-138-5p	-3.11189	2.76823e-05
hsa-miR-133a-3p	-3.18886	0.000938369
hsa-miR-99a-5p	-3.46753	0.000188852
hsa-miR-137-3p	-3.71749	0.000493611
