# Supplementary material for: Integrated whole transcriptome and small RNA analysis revealed multiple regulatory networks in colorectal cancer
Source: Sci Rep. 2021 Jul 14;11:14456. doi: 10.1038/s41598-021-93531-y (PMC8280114; doi:10.1038/s41598-021-93531-y)
Supplement: Supplementary file 7 — Supplementary Table S4. [file 41598_2021_93531_MOESM7_ESM.xlsx]

## Sheet: Sheet0
Supplementary table 4. IPA prediction of miRNA-mRNA interaction based on differentially expressed miRNAs and mRNAs in CRC
ID	Symbol	Expr Fold Change	Source	Confidence	ID	Symbol	Expr Log Ratio	Pathway
hsa-let-7c-5p	let-7a-5p (and other miRNAs w/seed GAGGUAG)	-1.714	TarBase,TargetScan Human	experimentally Observed,high (predicted)	HMGA1	HMGA1	1.269	IL-4 Signaling,iNOS Signaling
hsa-let-7c-5p	let-7a-5p (and other miRNAs w/seed GAGGUAG)	-1.714	Ingenuity Expert Findings,TarBase,miRecords	experimentally Observed	MYC	MYC	1.217	Acute Myeloid Leukemia Signaling,Aryl Hydrocarbon Receptor Signaling,BAG2 Signaling Pathway,Bladder Cancer Signaling,Cardiac Hypertrophy Signaling (Enhanced),Cell Cycle: G1/S Checkpoint Regulation,Chronic Myeloid Leukemia Signaling,Colorectal Cancer Metastasis Signaling,EIF2 Signaling,Endocannabinoid Cancer Inhibition Pathway,Endometrial Cancer Signaling,Endothelin-1 Signaling,ErbB2-ErbB3 Signali…
hsa-let-7c-5p	let-7a-5p (and other miRNAs w/seed GAGGUAG)	-1.714	TargetScan Human	high (predicted)	NME4	NME4	1.227	Pyrimidine Deoxyribonucleotides De Novo Biosynthesis I,Pyrimidine Ribonucleotides De Novo Biosynthesis,Pyrimidine Ribonucleotides Interconversion,Salvage Pathways of Pyrimidine Ribonucleotides
hsa-let-7c-5p	let-7a-5p (and other miRNAs w/seed GAGGUAG)	-1.714	TargetScan Human	high (predicted)	PRSS22	PRSS22	1.465	Neuroprotective Role of THOP1 in Alzheimer's Disease
hsa-let-7c-5p	let-7a-5p (and other miRNAs w/seed GAGGUAG)	-1.714	TargetScan Human	high (predicted),Moderate (predicted)	RRM2	RRM2	1.234	Pyrimidine Deoxyribonucleotides De Novo Biosynthesis I
hsa-let-7c-5p	let-7a-5p (and other miRNAs w/seed GAGGUAG)	-1.714	TarBase	experimentally Observed	UHRF1	UHRF1	1.216
hsa-miR-1-3p	miR-1-3p (and other miRNAs w/seed GGAAUGU)	-2.993	TarBase	experimentally Observed	IQGAP3	IQGAP3	1.086	Actin Cytoskeleton Signaling,Cdc42 Signaling,Rac Signaling
hsa-miR-1-3p	miR-1-3p (and other miRNAs w/seed GGAAUGU)	-2.993	TargetScan Human	high (predicted)	ORC6	ORC6	1.034	Cell Cycle Control of Chromosomal Replication
hsa-miR-1-3p	miR-1-3p (and other miRNAs w/seed GGAAUGU)	-2.993	TarBase,miRecords	experimentally Observed	SERPINB5	SERPINB5	2.186	p53 Signaling
hsa-miR-1-3p	miR-1-3p (and other miRNAs w/seed GGAAUGU)	-2.993	TarBase	experimentally Observed	UHRF1	UHRF1	1.216
hsa-miR-99a-5p	miR-100-5p (and other miRNAs w/seed ACCCGUA)	-3.419	TargetScan Human	high (predicted)	NFE2L3	NFE2L3	1.393
hsa-miR-99a-5p	miR-100-5p (and other miRNAs w/seed ACCCGUA)	-3.419	miRecords	experimentally Observed	PLK1	PLK1	1.174	Cell Cycle: G2/M DNA Damage Checkpoint Regulation,Kinetochore Metaphase Signaling Pathway,Mitotic Roles of Polo-Like Kinase,Pyridoxal 5'-phosphate Salvage Pathway,Role of BRCA1 in DNA Damage Response,Role of CHK Proteins in Cell Cycle Checkpoint Control,Salvage Pathways of Pyrimidine Ribonucleotides
hsa-miR-1247-5p	miR-1247-5p (miRNAs w/seed CCCGUCC)	1.42	TargetScan Human	high (predicted)	CD79B	CD79B	-1.209	Altered T Cell and B Cell Signaling in Rheumatoid Arthritis,B Cell Development,B Cell Receptor Signaling,Communication between Innate and Adaptive Immune Cells,FcγRIIB Signaling in B Lymphocytes,p70S6K Signaling,Phospholipase C Signaling,PI3K Signaling in B Lymphocytes,Role of NFAT in Regulation of the Immune Response,Systemic Lupus Erythematosus In B Cell Signaling Pathway,Systemic Lupus Erythem…
hsa-miR-1247-5p	miR-1247-5p (miRNAs w/seed CCCGUCC)	1.42	TargetScan Human	high (predicted)	SEMA6D	SEMA6D	-1.25	Axonal Guidance Signaling,Semaphorin Neuronal Repulsive Signaling Pathway
hsa-miR-125b-1-3p	miR-125b-1-3p (miRNAs w/seed CGGGUUA)	-1.662	TargetScan Human	high (predicted)	MCM10	MCM10	1.058
hsa-miR-125b-1-3p	miR-125b-1-3p (miRNAs w/seed CGGGUUA)	-1.662	TargetScan Human	high (predicted)	REEP6	REEP6	1.451
hsa-miR-224-5p	miR-125b-2-3p (and other miRNAs w/seed CAAGUCA)	2.6	miRecords	experimentally Observed	KLK1	KLK1	-2.659	BEX2 Signaling Pathway,Intrinsic Prothrombin Activation Pathway,MSP-RON Signaling Pathway,Neuroinflammation Signaling Pathway,Neuroprotective Role of THOP1 in Alzheimer's Disease,SPINK1 Pancreatic Cancer Pathway,Systemic Lupus Erythematosus Signaling
hsa-miR-125b-5p	miR-125b-5p (and other miRNAs w/seed CCCUGAG)	-1.932	TarBase	experimentally Observed	AJUBA	AJUBA	1.211	HIPPO signaling
hsa-miR-125b-5p	miR-125b-5p (and other miRNAs w/seed CCCUGAG)	-1.932	miRecords	experimentally Observed	CDKN2A	CDKN2A	1.639	Aryl Hydrocarbon Receptor Signaling,Bladder Cancer Signaling,Cell Cycle: G1/S Checkpoint Regulation,Cell Cycle: G2/M DNA Damage Checkpoint Regulation,Chronic Myeloid Leukemia Signaling,Cyclins and Cell Cycle Regulation,Glioblastoma Multiforme Signaling,Glioma Signaling,HGF Signaling,Melanoma Signaling,Molecular Mechanisms of Cancer,Myc Mediated Apoptosis Signaling,Non-Small Cell Lung Cancer Signa…
hsa-miR-125b-5p	miR-125b-5p (and other miRNAs w/seed CCCUGAG)	-1.932	Ingenuity Expert Findings	experimentally Observed	SCD	SCD	1.283	LXR/RXR Activation,Oleate Biosynthesis II (Animals),PXR/RXR Activation
hsa-miR-125b-5p	miR-125b-5p (and other miRNAs w/seed CCCUGAG)	-1.932	TargetScan Human	high (predicted)	WARS1	WARS1	1.467	EIF2 Signaling,tRNA Charging
hsa-miR-1268a	miR-1268a (and other miRNAs w/seed GGGCGUG)	1.916	TargetScan Human	high (predicted)	FRRS1	FRRS1	-1.065
hsa-miR-1268a	miR-1268a (and other miRNAs w/seed GGGCGUG)	1.916	TargetScan Human	high (predicted)	HAVCR1	HAVCR1	-1.051	Th1 and Th2 Activation Pathway,Th2 Pathway
hsa-miR-1268a	miR-1268a (and other miRNAs w/seed GGGCGUG)	1.916	TargetScan Human	high (predicted)	IGLL5	IGLL1/IGLL5	-3.453	Primary Immunodeficiency Signaling
hsa-miR-1268a	miR-1268a (and other miRNAs w/seed GGGCGUG)	1.916	TargetScan Human	high (predicted)	PADI2	PADI2	-3.667	Protein Citrullination
hsa-miR-1268a	miR-1268a (and other miRNAs w/seed GGGCGUG)	1.916	TargetScan Human	high (predicted)	PYY	PYY	-4.176	GPCR-Mediated Integration of Enteroendocrine Signaling Exemplified by an L Cell,GPCR-Mediated Nutrient Sensing in Enteroendocrine Cells
hsa-miR-132-3p	miR-132-3p (and other miRNAs w/seed AACAGUC)	-1.015	TargetScan Human	high (predicted)	CBWD5	CBWD5	1.134
hsa-miR-133a-3p	miR-133a-3p (and other miRNAs w/seed UUGGUCC)	-3.121	TargetScan Human	high (predicted)	CXCL11	CXCL11	2.141	Agranulocyte Adhesion and Diapedesis,Granulocyte Adhesion and Diapedesis,IL-17 Signaling,IL-17A Signaling in Gastric Cells,Pathogenesis of Multiple Sclerosis
hsa-miR-133a-3p	miR-133a-3p (and other miRNAs w/seed UUGGUCC)	-3.121	Ingenuity Expert Findings,TargetScan Human,miRecords	experimentally Observed,Moderate (predicted)	FSCN1	FSCN1	1.047	Crosstalk between Dendritic Cells and Natural Killer Cells,Dendritic Cell Maturation
hsa-miR-133a-3p	miR-133a-3p (and other miRNAs w/seed UUGGUCC)	-3.121	TargetScan Human	high (predicted)	NME4	NME4	1.227	Pyrimidine Deoxyribonucleotides De Novo Biosynthesis I,Pyrimidine Ribonucleotides De Novo Biosynthesis,Pyrimidine Ribonucleotides Interconversion,Salvage Pathways of Pyrimidine Ribonucleotides
hsa-miR-133a-5p	miR-133a-5p (miRNAs w/seed GCUGGUA)	-2.545	TargetScan Human	high (predicted)	ULBP2	ULBP2	1.258	Natural Killer Cell Signaling
hsa-miR-135b-5p	miR-135a-5p (and other miRNAs w/seed AUGGCUU)	4.064	TargetScan Human	high (predicted)	MB	MB	-1.904
hsa-miR-135b-5p	miR-135a-5p (and other miRNAs w/seed AUGGCUU)	4.064	TargetScan Human	high (predicted)	NR3C2	NR3C2	-1.495	Aldosterone Signaling in Epithelial Cells,Glucocorticoid Receptor Signaling,IL-4 Signaling
hsa-miR-135b-5p	miR-135a-5p (and other miRNAs w/seed AUGGCUU)	4.064	TargetScan Human	high (predicted)	TMEM236	TMEM236	-1.927
hsa-miR-135b-5p	miR-135a-5p (and other miRNAs w/seed AUGGCUU)	4.064	TargetScan Human	high (predicted)	UGT2B15	UGT2B15	-1.951	Melatonin Degradation I,Nicotine Degradation II,Nicotine Degradation III,Serotonin Degradation,Superpathway of Melatonin Degradation,Thyroid Hormone Metabolism II (via Conjugation and/or Degradation),Xenobiotic Metabolism CAR Signaling Pathway,Xenobiotic Metabolism General Signaling Pathway,Xenobiotic Metabolism PXR Signaling Pathway,Xenobiotic Metabolism Signaling
hsa-miR-135b-3p	miR-135b-3p (and other miRNAs w/seed UGUAGGG)	2.835	TargetScan Human	high (predicted)	BTNL8	BTNL8	-2.479
hsa-miR-135b-3p	miR-135b-3p (and other miRNAs w/seed UGUAGGG)	2.835	TargetScan Human	high (predicted)	CA12	CA12	-1.208
hsa-miR-135b-3p	miR-135b-3p (and other miRNAs w/seed UGUAGGG)	2.835	TargetScan Human	high (predicted)	IRF4	IRF4	-1.182	IL-4 Signaling,Systemic Lupus Erythematosus In T Cell Signaling Pathway,T Cell Exhaustion Signaling Pathway,Th17 Activation Pathway
hsa-miR-136-5p	miR-136-5p (miRNAs w/seed CUCCAUU)	-1.705	TargetScan Human	high (predicted)	ORC6	ORC6	1.034	Cell Cycle Control of Chromosomal Replication
hsa-miR-137-3p	miR-137-3p (miRNAs w/seed UAUUGCU)	-3.614	TargetScan Human	high (predicted)	AJUBA	AJUBA	1.211	HIPPO signaling
hsa-miR-137-3p	miR-137-3p (miRNAs w/seed UAUUGCU)	-3.614	TargetScan Human	high (predicted)	NT5DC2	NT5DC2	1.003
hsa-miR-137-3p	miR-137-3p (miRNAs w/seed UAUUGCU)	-3.614	TargetScan Human	high (predicted)	PHGDH	PHGDH	1.531	Serine Biosynthesis,Superpathway of Serine and Glycine Biosynthesis I
hsa-miR-138-5p	miR-138-5p (miRNAs w/seed GCUGGUG)	-2.958	TargetScan Human	high (predicted)	EIF4EBP1	EIF4EBP1	1.107	Acute Myeloid Leukemia Signaling,AMPK Signaling,Cardiac Hypertrophy Signaling (Enhanced),ERK/MAPK Signaling,Estrogen Receptor Signaling,FLT3 Signaling in Hematopoietic Progenitor Cells,HIF1α Signaling,IL-8 Signaling,Insulin Receptor Signaling,Insulin Secretion Signaling Pathway,mTOR Signaling,PI3K/AKT Signaling,Regulation of eIF4 and p70S6K Signaling,Senescence Pathway,Synaptogenesis Signaling Pa…
hsa-miR-138-5p	miR-138-5p (miRNAs w/seed GCUGGUG)	-2.958	TargetScan Human	high (predicted)	FAM83D	FAM83D	1.723
hsa-miR-138-5p	miR-138-5p (miRNAs w/seed GCUGGUG)	-2.958	TargetScan Human	high (predicted)	FOSL1	FOSL1	1.108	ERK5 Signaling,NRF2-mediated Oxidative Stress Response
hsa-miR-138-5p	miR-138-5p (miRNAs w/seed GCUGGUG)	-2.958	TargetScan Human	high (predicted)	PHF19	PHF19	1.161	Senescence Pathway
hsa-miR-143-3p	miR-143-3p (and other miRNAs w/seed GAGAUGA)	-2.042	Ingenuity Expert Findings	experimentally Observed	PLK1	PLK1	1.174	Cell Cycle: G2/M DNA Damage Checkpoint Regulation,Kinetochore Metaphase Signaling Pathway,Mitotic Roles of Polo-Like Kinase,Pyridoxal 5'-phosphate Salvage Pathway,Role of BRCA1 in DNA Damage Response,Role of CHK Proteins in Cell Cycle Checkpoint Control,Salvage Pathways of Pyrimidine Ribonucleotides
hsa-miR-145-5p	miR-145-5p (and other miRNAs w/seed UCCAGUU)	-2.169	Ingenuity Expert Findings,TargetScan Human,miRecords	experimentally Observed,high (predicted)	FSCN1	FSCN1	1.047	Crosstalk between Dendritic Cells and Natural Killer Cells,Dendritic Cell Maturation
hsa-miR-145-5p	miR-145-5p (and other miRNAs w/seed UCCAGUU)	-2.169	Ingenuity Expert Findings	experimentally Observed	MDFI	MDFI	1.379
hsa-miR-145-5p	miR-145-5p (and other miRNAs w/seed UCCAGUU)	-2.169	Ingenuity Expert Findings,miRecords	experimentally Observed	MYC	MYC	1.217	Acute Myeloid Leukemia Signaling,Aryl Hydrocarbon Receptor Signaling,BAG2 Signaling Pathway,Bladder Cancer Signaling,Cardiac Hypertrophy Signaling (Enhanced),Cell Cycle: G1/S Checkpoint Regulation,Chronic Myeloid Leukemia Signaling,Colorectal Cancer Metastasis Signaling,EIF2 Signaling,Endocannabinoid Cancer Inhibition Pathway,Endometrial Cancer Signaling,Endothelin-1 Signaling,ErbB2-ErbB3 Signali…
hsa-miR-149-5p	miR-149-5p (miRNAs w/seed CUGGCUC)	-1.262	TargetScan Human	high (predicted)	HS6ST2	HS6ST2	1.448	Chondroitin Sulfate Biosynthesis,Chondroitin Sulfate Biosynthesis (Late Stages),Dermatan Sulfate Biosynthesis,Dermatan Sulfate Biosynthesis (Late Stages),Heparan Sulfate Biosynthesis,Heparan Sulfate Biosynthesis (Late Stages),LPS/IL-1 Mediated Inhibition of RXR Function,Xenobiotic Metabolism CAR Signaling Pathway,Xenobiotic Metabolism PXR Signaling Pathway,Xenobiotic Metabolism Signaling
hsa-miR-149-5p	miR-149-5p (miRNAs w/seed CUGGCUC)	-1.262	TargetScan Human	high (predicted)	SHMT2	SHMT2	1.152	dTMP De Novo Biosynthesis,Folate Polyglutamylation,Folate Transformations I,Glycine Betaine Degradation,Glycine Biosynthesis I,Superpathway of Serine and Glycine Biosynthesis I
hsa-miR-497-5p	miR-16-5p (and other miRNAs w/seed AGCAGCA)	-2.034	Ingenuity Expert Findings,TargetScan Human	experimentally Observed,Moderate (predicted)	ANLN	ANLN	1.37	RhoA Signaling
hsa-miR-497-5p	miR-16-5p (and other miRNAs w/seed AGCAGCA)	-2.034	Ingenuity Expert Findings,TargetScan Human,miRecords	experimentally Observed,high (predicted)	HMGA1	HMGA1	1.269	IL-4 Signaling,iNOS Signaling
hsa-miR-497-5p	miR-16-5p (and other miRNAs w/seed AGCAGCA)	-2.034	TarBase,TargetScan Human	experimentally Observed,Moderate (predicted)	ITGA2	ITGA2	1.058	Actin Cytoskeleton Signaling,Actin Nucleation by ARP-WASP Complex,Agranulocyte Adhesion and Diapedesis,Agrin Interactions at Neuromuscular Junction,Axonal Guidance Signaling,Cardiac Hypertrophy Signaling (Enhanced),Caveolar-mediated Endocytosis Signaling,Cdc42 Signaling,CDK5 Signaling,Ephrin Receptor Signaling,ERK/MAPK Signaling,FAK Signaling,Germ Cell-Sertoli Cell Junction Signaling,Granulocyte …
hsa-miR-497-5p	miR-16-5p (and other miRNAs w/seed AGCAGCA)	-2.034	Ingenuity Expert Findings,TargetScan Human	experimentally Observed,high (predicted)	KIF23	KIF23	1.041	Mitotic Roles of Polo-Like Kinase
hsa-miR-497-5p	miR-16-5p (and other miRNAs w/seed AGCAGCA)	-2.034	TargetScan Human	high (predicted)	LARGE2	LARGE2	1.457	Melatonin Degradation I,Nicotine Degradation II,Nicotine Degradation III,Serotonin Degradation,Superpathway of Melatonin Degradation,Thyroid Hormone Metabolism II (via Conjugation and/or Degradation)
hsa-miR-497-5p	miR-16-5p (and other miRNAs w/seed AGCAGCA)	-2.034	TargetScan Human	high (predicted)	PHF19	PHF19	1.161	Senescence Pathway
hsa-miR-497-5p	miR-16-5p (and other miRNAs w/seed AGCAGCA)	-2.034	TarBase	experimentally Observed	PLK1	PLK1	1.174	Cell Cycle: G2/M DNA Damage Checkpoint Regulation,Kinetochore Metaphase Signaling Pathway,Mitotic Roles of Polo-Like Kinase,Pyridoxal 5'-phosphate Salvage Pathway,Role of BRCA1 in DNA Damage Response,Role of CHK Proteins in Cell Cycle Checkpoint Control,Salvage Pathways of Pyrimidine Ribonucleotides
hsa-miR-497-5p	miR-16-5p (and other miRNAs w/seed AGCAGCA)	-2.034	TarBase,TargetScan Human	experimentally Observed,Moderate (predicted)	PSAT1	PSAT1	1.808	Serine Biosynthesis,Superpathway of Serine and Glycine Biosynthesis I
hsa-miR-497-5p	miR-16-5p (and other miRNAs w/seed AGCAGCA)	-2.034	TargetScan Human	high (predicted)	SLC17A9	SLC17A9	1.47
hsa-miR-497-5p	miR-16-5p (and other miRNAs w/seed AGCAGCA)	-2.034	TarBase	experimentally Observed	SLC38A5	SLC38A5	1.267
hsa-miR-497-5p	miR-16-5p (and other miRNAs w/seed AGCAGCA)	-2.034	TarBase	experimentally Observed	UBE2S	UBE2S	1.162	Huntington's Disease Signaling,Hypoxia Signaling in the Cardiovascular System,Protein Ubiquitination Pathway
hsa-miR-182-5p	miR-182-5p (and other miRNAs w/seed UUGGCAA)	2.303	TargetScan Human	high (predicted)	FABP2	FABP2	-1.7	LPS/IL-1 Mediated Inhibition of RXR Function,Maturity Onset Diabetes of Young (MODY) Signaling
hsa-miR-182-5p	miR-182-5p (and other miRNAs w/seed UUGGCAA)	2.303	TargetScan Human	high (predicted)	PKIB	PKIB	-3.706	cAMP-mediated signaling,Cardiac β-adrenergic Signaling
hsa-miR-182-5p	miR-182-5p (and other miRNAs w/seed UUGGCAA)	2.303	TargetScan Human	high (predicted)	PLCE1	PLCE1	-1.363	14-3-3-mediated Signaling,Adrenomedullin signaling pathway,Aldosterone Signaling in Epithelial Cells,Antioxidant Action of Vitamin C,Apelin Cardiomyocyte Signaling Pathway,Axonal Guidance Signaling,Cardiac Hypertrophy Signaling,Cardiac Hypertrophy Signaling (Enhanced),Cellular Effects of Sildenafil (Viagra),CREB Signaling in Neurons,D-myo-inositol (1,4,5)-Trisphosphate Biosynthesis,D-myo-inositol…
hsa-miR-182-5p	miR-182-5p (and other miRNAs w/seed UUGGCAA)	2.303	TargetScan Human	high (predicted)	PRKACB	PRKACB	-1.209	Adrenomedullin signaling pathway,AMPK Signaling,Amyloid Processing,Androgen Signaling,Apelin Adipocyte Signaling Pathway,Apelin Pancreas Signaling Pathway,Axonal Guidance Signaling,BMP signaling pathway,Breast Cancer Regulation by Stathmin1,Calcium Signaling,cAMP-mediated signaling,Cardiac Hypertrophy Signaling,Cardiac Hypertrophy Signaling (Enhanced),Cardiac β-adrenergic Signaling,CDK5 Signaling…
hsa-miR-183-5p	miR-183-5p (miRNAs w/seed AUGGCAC)	2.41	TargetScan Human	high (predicted)	C10orf99	C10orf99	-2.374	Agranulocyte Adhesion and Diapedesis,Granulocyte Adhesion and Diapedesis
hsa-miR-183-5p	miR-183-5p (miRNAs w/seed AUGGCAC)	2.41	TargetScan Human	high (predicted)	CPM	CPM	-1.351	SPINK1 Pancreatic Cancer Pathway
hsa-miR-204-5p	miR-204-5p (and other miRNAs w/seed UCCCUUU)	-2.184	miRecords	experimentally Observed	CDC25B	CDC25B	1.139	3-phosphoinositide Biosynthesis,3-phosphoinositide Degradation,Cell Cycle: G2/M DNA Damage Checkpoint Regulation,D-myo-inositol (1,4,5,6)-Tetrakisphosphate Biosynthesis,D-myo-inositol (3,4,5,6)-tetrakisphosphate Biosynthesis,D-myo-inositol-5-phosphate Metabolism,Mitotic Roles of Polo-Like Kinase,Molecular Mechanisms of Cancer,p38 MAPK Signaling,Protein Kinase A Signaling,Senescence Pathway,Superp…
hsa-miR-204-5p	miR-204-5p (and other miRNAs w/seed UCCCUUU)	-2.184	miRecords	experimentally Observed	MMP3	MMP3	3.362	Agranulocyte Adhesion and Diapedesis,Atherosclerosis Signaling,Axonal Guidance Signaling,Bladder Cancer Signaling,Colorectal Cancer Metastasis Signaling,Estrogen Receptor Signaling,Granulocyte Adhesion and Diapedesis,HIF1α Signaling,HOTAIR Regulatory Pathway,IL-17 Signaling,Inhibition of Matrix Metalloproteases,Leukocyte Extravasation Signaling,Neuroinflammation Signaling Pathway,Oncostatin M Sig…
hsa-miR-204-5p	miR-204-5p (and other miRNAs w/seed UCCCUUU)	-2.184	TargetScan Human	high (predicted)	NEBL	NEBL	1.502
hsa-miR-214-3p	miR-214-3p (and other miRNAs w/seed CAGCAGG)	-1.631	TargetScan Human	high (predicted)	DBNDD1	DBNDD1	1.046
hsa-miR-214-3p	miR-214-3p (and other miRNAs w/seed CAGCAGG)	-1.631	TargetScan Human	high (predicted)	LY6E	LY6E	1.341
hsa-miR-214-3p	miR-214-3p (and other miRNAs w/seed CAGCAGG)	-1.631	TargetScan Human	high (predicted)	TRIM29	TRIM29	1.891	p53 Signaling
hsa-miR-218-5p	miR-218-5p (and other miRNAs w/seed UGUGCUU)	-1.876	TargetScan Human	high (predicted)	NEBL	NEBL	1.502
hsa-miR-218-5p	miR-218-5p (and other miRNAs w/seed UGUGCUU)	-1.876	TargetScan Human	high (predicted)	TNC	TNC	1.777
hsa-miR-22-3p	miR-22-3p (miRNAs w/seed AGCUGCC)	-1.133	TargetScan Human	high (predicted)	NUSAP1	NUSAP1	1.062
hsa-miR-22-3p	miR-22-3p (miRNAs w/seed AGCUGCC)	-1.133	TargetScan Human	high (predicted)	TYRO3	TYRO3	1.202	IL-15 Production,Necroptosis Signaling Pathway,Sperm Motility
hsa-miR-29c-3p	miR-29b-3p (and other miRNAs w/seed AGCACCA)	-1.268	TargetScan Human	high (predicted)	ETV4	ETV4	2.315	ErbB2-ErbB3 Signaling
hsa-miR-29c-3p	miR-29b-3p (and other miRNAs w/seed AGCACCA)	-1.268	Ingenuity Expert Findings,TargetScan Human	experimentally Observed,high (predicted)	MYBL2	MYBL2	1.56
hsa-miR-29c-3p	miR-29b-3p (and other miRNAs w/seed AGCACCA)	-1.268	TargetScan Human	high (predicted)	SLC6A14	SLC6A14	1.233
hsa-miR-29c-3p	miR-29b-3p (and other miRNAs w/seed AGCACCA)	-1.268	TargetScan Human	high (predicted)	ULBP2	ULBP2	1.258	Natural Killer Cell Signaling
hsa-miR-29b-2-5p	miR-29b-5p (and other miRNAs w/seed UGGUUUC)	-1.406	TargetScan Human	high (predicted)	BNIP3	BNIP3	1.183
hsa-miR-29c-5p	miR-29c-5p (miRNAs w/seed GACCGAU)	-1.245	TargetScan Human	high (predicted)	H3C14	H3C14	1.038	ERK/MAPK Signaling,HOTAIR Regulatory Pathway,p38 MAPK Signaling,Protein Kinase A Signaling,Sirtuin Signaling Pathway,UVB-Induced MAPK Signaling
hsa-miR-29c-5p	miR-29c-5p (miRNAs w/seed GACCGAU)	-1.245	TargetScan Human	high (predicted)	H3C15	H3C15	1.038
hsa-miR-552-3p	miR-3097-5p (and other miRNAs w/seed ACAGGUG)	2.14	TargetScan Human	high (predicted)	GGT6	GGT6	-1.549	Leukotriene Biosynthesis,γ-glutamyl Cycle
hsa-miR-552-3p	miR-3097-5p (and other miRNAs w/seed ACAGGUG)	2.14	TargetScan Human	high (predicted)	SGK1	SGK1	-1.827	Aldosterone Signaling in Epithelial Cells,ERK5 Signaling,Glucocorticoid Receptor Signaling,Huntington's Disease Signaling,Insulin Receptor Signaling,Pyridoxal 5'-phosphate Salvage Pathway,Salvage Pathways of Pyrimidine Ribonucleotides
hsa-miR-552-3p	miR-3097-5p (and other miRNAs w/seed ACAGGUG)	2.14	TargetScan Human	high (predicted)	SLAMF7	SLAMF7	-1.446
hsa-miR-552-3p	miR-3097-5p (and other miRNAs w/seed ACAGGUG)	2.14	TargetScan Human	high (predicted)	ZG16	ZG16	-6.135
hsa-miR-30a-3p	miR-30a-3p (and other miRNAs w/seed UUUCAGU)	-1.869	TargetScan Human	high (predicted)	IL33	IL33	1.181	Acute Phase Response Signaling,Adrenomedullin signaling pathway,Agranulocyte Adhesion and Diapedesis,Airway Pathology in Chronic Obstructive Pulmonary Disease,Altered T Cell and B Cell Signaling in Rheumatoid Arthritis,Atherosclerosis Signaling,Cardiac Hypertrophy Signaling (Enhanced),Cholecystokinin/Gastrin-mediated Signaling,Communication between Innate and Adaptive Immune Cells,Dendritic Cell …
hsa-miR-30c-2-3p	miR-30c-1-3p (and other miRNAs w/seed UGGGAGA)	-1.819	TargetScan Human	high (predicted)	CXCL16	CXCL16	1.07	Agranulocyte Adhesion and Diapedesis,Granulocyte Adhesion and Diapedesis
hsa-miR-30c-2-3p	miR-30c-1-3p (and other miRNAs w/seed UGGGAGA)	-1.819	TargetScan Human	high (predicted)	CXCL17	CXCL17	1.491	Agranulocyte Adhesion and Diapedesis,Granulocyte Adhesion and Diapedesis
hsa-miR-30c-2-3p	miR-30c-1-3p (and other miRNAs w/seed UGGGAGA)	-1.819	TargetScan Human	high (predicted)	ETV4	ETV4	2.315	ErbB2-ErbB3 Signaling
hsa-miR-30c-2-3p	miR-30c-1-3p (and other miRNAs w/seed UGGGAGA)	-1.819	TargetScan Human	high (predicted)	PAQR4	PAQR4	1.108
hsa-miR-30a-5p	miR-30c-5p (and other miRNAs w/seed GUAAACA)	-2.064	TarBase,TargetScan Human	experimentally Observed,Moderate (predicted)	ITGA2	ITGA2	1.058	Actin Cytoskeleton Signaling,Actin Nucleation by ARP-WASP Complex,Agranulocyte Adhesion and Diapedesis,Agrin Interactions at Neuromuscular Junction,Axonal Guidance Signaling,Cardiac Hypertrophy Signaling (Enhanced),Caveolar-mediated Endocytosis Signaling,Cdc42 Signaling,CDK5 Signaling,Ephrin Receptor Signaling,ERK/MAPK Signaling,FAK Signaling,Germ Cell-Sertoli Cell Junction Signaling,Granulocyte …
hsa-miR-30a-5p	miR-30c-5p (and other miRNAs w/seed GUAAACA)	-2.064	TarBase	experimentally Observed	SLC7A11	SLC7A11	1.58
hsa-miR-335-3p	miR-335-3p (miRNAs w/seed UUUUCAU)	1.417	TargetScan Human	high (predicted)	SST	SST	-2.644	Antiproliferative Role of Somatostatin Receptor 2,Cholecystokinin/Gastrin-mediated Signaling,GPCR-Mediated Integration of Enteroendocrine Signaling Exemplified by an L Cell,Neuroprotective Role of THOP1 in Alzheimer's Disease
hsa-miR-34c-5p	miR-34a-5p (and other miRNAs w/seed GGCAGUG)	-1.277	TargetScan Human	high (predicted)	DBNDD1	DBNDD1	1.046
hsa-miR-34c-5p	miR-34a-5p (and other miRNAs w/seed GGCAGUG)	-1.277	TargetScan Human	high (predicted)	FOSL1	FOSL1	1.108	ERK5 Signaling,NRF2-mediated Oxidative Stress Response
hsa-miR-34c-5p	miR-34a-5p (and other miRNAs w/seed GGCAGUG)	-1.277	Ingenuity Expert Findings,miRecords	experimentally Observed	MYC	MYC	1.217	Acute Myeloid Leukemia Signaling,Aryl Hydrocarbon Receptor Signaling,BAG2 Signaling Pathway,Bladder Cancer Signaling,Cardiac Hypertrophy Signaling (Enhanced),Cell Cycle: G1/S Checkpoint Regulation,Chronic Myeloid Leukemia Signaling,Colorectal Cancer Metastasis Signaling,EIF2 Signaling,Endocannabinoid Cancer Inhibition Pathway,Endometrial Cancer Signaling,Endothelin-1 Signaling,ErbB2-ErbB3 Signali…
hsa-miR-34c-5p	miR-34a-5p (and other miRNAs w/seed GGCAGUG)	-1.277	TargetScan Human	high (predicted)	ULBP2	ULBP2	1.258	Natural Killer Cell Signaling
hsa-miR-376c-3p	miR-376c-3p (and other miRNAs w/seed ACAUAGA)	-1.166	TargetScan Human	high (predicted)	WARS1	WARS1	1.467	EIF2 Signaling,tRNA Charging
hsa-miR-378i	miR-378a-3p (and other miRNAs w/seed CUGGACU)	-1.891	TargetScan Human	high (predicted)	GOLT1A	GOLT1A	1.048
hsa-miR-378i	miR-378a-3p (and other miRNAs w/seed CUGGACU)	-1.891	TargetScan Human	high (predicted)	IL33	IL33	1.181	Acute Phase Response Signaling,Adrenomedullin signaling pathway,Agranulocyte Adhesion and Diapedesis,Airway Pathology in Chronic Obstructive Pulmonary Disease,Altered T Cell and B Cell Signaling in Rheumatoid Arthritis,Atherosclerosis Signaling,Cardiac Hypertrophy Signaling (Enhanced),Cholecystokinin/Gastrin-mediated Signaling,Communication between Innate and Adaptive Immune Cells,Dendritic Cell …
hsa-miR-381-3p	miR-381-3p (and other miRNAs w/seed AUACAAG)	-1.157	TargetScan Human	high (predicted)	UBE2C	UBE2C	1.422	Hypoxia Signaling in the Cardiovascular System,Protein Ubiquitination Pathway
hsa-miR-503-5p	miR-503-5p (miRNAs w/seed AGCAGCG)	1.903	TargetScan Human	high (predicted)	FUCA1	FUCA1	-1.039
hsa-miR-503-5p	miR-503-5p (miRNAs w/seed AGCAGCG)	1.903	TargetScan Human	high (predicted)	MTMR11	MTMR11	-1.178
hsa-miR-503-5p	miR-503-5p (miRNAs w/seed AGCAGCG)	1.903	TargetScan Human	high (predicted)	SDCBP2	SDCBP2	-1.337
hsa-miR-503-5p	miR-503-5p (miRNAs w/seed AGCAGCG)	1.903	TargetScan Human	high (predicted)	TFCP2L1	TFCP2L1	-1.688
hsa-miR-503-5p	miR-503-5p (miRNAs w/seed AGCAGCG)	1.903	TargetScan Human	high (predicted)	USP2	USP2	-1.139	Protein Ubiquitination Pathway
hsa-miR-504-5p	miR-504-5p (and other miRNAs w/seed GACCCUG)	-1.442	TargetScan Human	high (predicted)	LIF	LIF	1.575	Airway Pathology in Chronic Obstructive Pulmonary Disease,Cardiac Hypertrophy Signaling (Enhanced),ERK5 Signaling,Hematopoiesis from Pluripotent Stem Cells,Hepatic Cholestasis,HMGB1 Signaling,Mouse Embryonic Stem Cell Pluripotency,Role of NANOG in Mammalian Embryonic Stem Cell Pluripotency,Role of NFAT in Cardiac Hypertrophy,Role of Pattern Recognition Receptors in Recognition of Bacteria and Vir…
hsa-miR-532-3p	miR-532-3p (miRNAs w/seed CUCCCAC)	1.016	TargetScan Human	high (predicted)	METTL7A	METTL7A	-1.472
hsa-miR-549a-3p	miR-549a-3p (miRNAs w/seed GACAACU)	1.943	TargetScan Human	high (predicted)	SDCBP2	SDCBP2	-1.337
hsa-miR-549a-3p	miR-549a-3p (miRNAs w/seed GACAACU)	1.943	TargetScan Human	high (predicted)	SI	SI	-2.956	Sucrose Degradation V (Mammalian)
hsa-miR-584-5p	miR-584-5p (and other miRNAs w/seed UAUGGUU)	1.494	TargetScan Human	high (predicted)	ADAMDEC1	ADAMDEC1	-3.568	Axonal Guidance Signaling
hsa-miR-584-5p	miR-584-5p (and other miRNAs w/seed UAUGGUU)	1.494	TargetScan Human	high (predicted)	BTNL3	BTNL3	-1.959
hsa-miR-28-5p	miR-708-5p (and other miRNAs w/seed AGGAGCU)	-1.388	TargetScan Human	high (predicted)	PAQR4	PAQR4	1.108
hsa-miR-9-5p	miR-9-5p (and other miRNAs w/seed CUUUGGU)	-2.162	TargetScan Human	high (predicted)	CXCL11	CXCL11	2.141	Agranulocyte Adhesion and Diapedesis,Granulocyte Adhesion and Diapedesis,IL-17 Signaling,IL-17A Signaling in Gastric Cells,Pathogenesis of Multiple Sclerosis
hsa-miR-9-5p	miR-9-5p (and other miRNAs w/seed CUUUGGU)	-2.162	TargetScan Human	high (predicted)	TNC	TNC	1.777
hsa-miR-363-3p	miR-92a-3p (and other miRNAs w/seed AUUGCAC)	-2.438	TargetScan Human	high (predicted)	GRHL1	GRHL1	1.067
hsa-miR-96-5p	miR-96-5p (and other miRNAs w/seed UUGGCAC)	1.949	TargetScan Human	high (predicted)	GNE	GNE	-1.116	CMP-N-acetylneuraminate Biosynthesis I (Eukaryotes)
hsa-miR-96-5p	miR-96-5p (and other miRNAs w/seed UUGGCAC)	1.949	TargetScan Human	high (predicted)	SLC16A9	SLC16A9	-1.588
hsa-miR-96-5p	miR-96-5p (and other miRNAs w/seed UUGGCAC)	1.949	TargetScan Human	high (predicted)	SLC38A4	SLC38A4	-1.112
hsa-miR-96-5p	miR-96-5p (and other miRNAs w/seed UUGGCAC)	1.949	TargetScan Human	high (predicted)	SLC9A2	SLC9A2	-2.147	Apelin Cardiomyocyte Signaling Pathway
hsa-let-7c-5p	let-7a-5p (and other miRNAs w/seed GAGGUAG)	-1.714	TargetScan Human	Moderate (predicted)	CBX2	CBX2	1.436	Senescence Pathway
hsa-let-7c-5p	let-7a-5p (and other miRNAs w/seed GAGGUAG)	-1.714	TargetScan Human	Moderate (predicted)	CDC25B	CDC25B	1.139	3-phosphoinositide Biosynthesis,3-phosphoinositide Degradation,Cell Cycle: G2/M DNA Damage Checkpoint Regulation,D-myo-inositol (1,4,5,6)-Tetrakisphosphate Biosynthesis,D-myo-inositol (3,4,5,6)-tetrakisphosphate Biosynthesis,D-myo-inositol-5-phosphate Metabolism,Mitotic Roles of Polo-Like Kinase,Molecular Mechanisms of Cancer,p38 MAPK Signaling,Protein Kinase A Signaling,Senescence Pathway,Superp…
hsa-let-7c-5p	let-7a-5p (and other miRNAs w/seed GAGGUAG)	-1.714	TargetScan Human	Moderate (predicted)	DUSP4	DUSP4	2.057	cAMP-mediated signaling,ERK/MAPK Signaling,G-Protein Coupled Receptor Signaling,Protein Kinase A Signaling,SAPK/JNK Signaling
hsa-let-7c-5p	let-7a-5p (and other miRNAs w/seed GAGGUAG)	-1.714	TargetScan Human	Moderate (predicted)	GJB4	GJB4	1.077
hsa-let-7c-5p	let-7a-5p (and other miRNAs w/seed GAGGUAG)	-1.714	TargetScan Human	Moderate (predicted)	KLK6	KLK6	2.166	Intrinsic Prothrombin Activation Pathway,MSP-RON Signaling Pathway,Neuroprotective Role of THOP1 in Alzheimer's Disease,SPINK1 Pancreatic Cancer Pathway,VDR/RXR Activation
hsa-let-7c-5p	let-7a-5p (and other miRNAs w/seed GAGGUAG)	-1.714	TargetScan Human	Moderate (predicted)	MDFI	MDFI	1.379
hsa-let-7c-5p	let-7a-5p (and other miRNAs w/seed GAGGUAG)	-1.714	TargetScan Human	Moderate (predicted)	SCD	SCD	1.283	LXR/RXR Activation,Oleate Biosynthesis II (Animals),PXR/RXR Activation
hsa-let-7c-5p	let-7a-5p (and other miRNAs w/seed GAGGUAG)	-1.714	TargetScan Human	Moderate (predicted)	SLC17A9	SLC17A9	1.47
hsa-miR-1-3p	miR-1-3p (and other miRNAs w/seed GGAAUGU)	-2.993	TargetScan Human	Moderate (predicted)	CXCL11	CXCL11	2.141	Agranulocyte Adhesion and Diapedesis,Granulocyte Adhesion and Diapedesis,IL-17 Signaling,IL-17A Signaling in Gastric Cells,Pathogenesis of Multiple Sclerosis
hsa-miR-1-3p	miR-1-3p (and other miRNAs w/seed GGAAUGU)	-2.993	TargetScan Human	Moderate (predicted)	CXCL17	CXCL17	1.491	Agranulocyte Adhesion and Diapedesis,Granulocyte Adhesion and Diapedesis
hsa-miR-1-3p	miR-1-3p (and other miRNAs w/seed GGAAUGU)	-2.993	TargetScan Human	Moderate (predicted)	SOX9	SOX9	1.079	Adipogenesis pathway,Osteoarthritis Pathway,Wnt/β-catenin Signaling
hsa-miR-1-3p	miR-1-3p (and other miRNAs w/seed GGAAUGU)	-2.993	TargetScan Human	Moderate (predicted)	STC2	STC2	1.042
hsa-miR-1-3p	miR-1-3p (and other miRNAs w/seed GGAAUGU)	-2.993	TargetScan Human	Moderate (predicted)	TKT	TKT	1.018	Pentose Phosphate Pathway,Pentose Phosphate Pathway (Non-oxidative Branch),PFKFB4 Signaling Pathway
hsa-miR-99a-5p	miR-100-5p (and other miRNAs w/seed ACCCGUA)	-3.419	TargetScan Human	Moderate (predicted)	CXCL16	CXCL16	1.07	Agranulocyte Adhesion and Diapedesis,Granulocyte Adhesion and Diapedesis
hsa-miR-99a-5p	miR-100-5p (and other miRNAs w/seed ACCCGUA)	-3.419	TargetScan Human	Moderate (predicted)	EPOP	EPOP	1.094
hsa-miR-99a-5p	miR-100-5p (and other miRNAs w/seed ACCCGUA)	-3.419	TargetScan Human	Moderate (predicted)	GRHL1	GRHL1	1.067
hsa-miR-99a-5p	miR-100-5p (and other miRNAs w/seed ACCCGUA)	-3.419	TargetScan Human	Moderate (predicted)	LIF	LIF	1.575	Airway Pathology in Chronic Obstructive Pulmonary Disease,Cardiac Hypertrophy Signaling (Enhanced),ERK5 Signaling,Hematopoiesis from Pluripotent Stem Cells,Hepatic Cholestasis,HMGB1 Signaling,Mouse Embryonic Stem Cell Pluripotency,Role of NANOG in Mammalian Embryonic Stem Cell Pluripotency,Role of NFAT in Cardiac Hypertrophy,Role of Pattern Recognition Receptors in Recognition of Bacteria and Vir…
hsa-miR-99a-5p	miR-100-5p (and other miRNAs w/seed ACCCGUA)	-3.419	TargetScan Human	Moderate (predicted)	NEBL	NEBL	1.502
hsa-miR-99a-5p	miR-100-5p (and other miRNAs w/seed ACCCGUA)	-3.419	TargetScan Human	Moderate (predicted)	PPM1H	PPM1H	1.113	3-phosphoinositide Biosynthesis,3-phosphoinositide Degradation,AMPK Signaling,D-myo-inositol (1,4,5,6)-Tetrakisphosphate Biosynthesis,D-myo-inositol (3,4,5,6)-tetrakisphosphate Biosynthesis,D-myo-inositol-5-phosphate Metabolism,Superpathway of Inositol Phosphate Compounds
hsa-miR-1179	miR-1179 (miRNAs w/seed AGCAUUC)	-1.69	TargetScan Human	Moderate (predicted)	NCAPH	NCAPH	1.065
hsa-miR-1179	miR-1179 (miRNAs w/seed AGCAUUC)	-1.69	TargetScan Human	Moderate (predicted)	RBPMS	RBPMS	1.191
hsa-miR-1247-5p	miR-1247-5p (miRNAs w/seed CCCGUCC)	1.42	TargetScan Human	Moderate (predicted)	CDHR2	CDHR2	-1.411
hsa-miR-1247-5p	miR-1247-5p (miRNAs w/seed CCCGUCC)	1.42	TargetScan Human	Moderate (predicted)	WSCD1	WSCD1	-1.654
hsa-miR-125b-1-3p	miR-125b-1-3p (miRNAs w/seed CGGGUUA)	-1.662	TargetScan Human	Moderate (predicted)	GRIN2D	GRIN2D	1.146	Amyotrophic Lateral Sclerosis Signaling,Calcium Signaling,Circadian Rhythm Signaling,CREB Signaling in Neurons,Dopamine-DARPP32 Feedback in cAMP Signaling,Endocannabinoid Neuronal Synapse Pathway,Ephrin Receptor Signaling,Glutamate Receptor Signaling,Neuroinflammation Signaling Pathway,Neuropathic Pain Signaling In Dorsal Horn Neurons,nNOS Signaling in Neurons,Opioid Signaling Pathway,Reelin Sign…
hsa-miR-125b-1-3p	miR-125b-1-3p (miRNAs w/seed CGGGUUA)	-1.662	TargetScan Human	Moderate (predicted)	LIF	LIF	1.575	Airway Pathology in Chronic Obstructive Pulmonary Disease,Cardiac Hypertrophy Signaling (Enhanced),ERK5 Signaling,Hematopoiesis from Pluripotent Stem Cells,Hepatic Cholestasis,HMGB1 Signaling,Mouse Embryonic Stem Cell Pluripotency,Role of NANOG in Mammalian Embryonic Stem Cell Pluripotency,Role of NFAT in Cardiac Hypertrophy,Role of Pattern Recognition Receptors in Recognition of Bacteria and Vir…
hsa-miR-125b-1-3p	miR-125b-1-3p (miRNAs w/seed CGGGUUA)	-1.662	TargetScan Human	Moderate (predicted)	TRIP13	TRIP13	1.363
hsa-miR-125b-2-3p	miR-125b-2-3p (and other miRNAs w/seed CACAAGU)	-2.058	TargetScan Human	Moderate (predicted)	SCD	SCD	1.283	LXR/RXR Activation,Oleate Biosynthesis II (Animals),PXR/RXR Activation
hsa-miR-125b-5p	miR-125b-5p (and other miRNAs w/seed CCCUGAG)	-1.932	TargetScan Human	Moderate (predicted)	BCL2L12	BCL2L12	1.068
hsa-miR-125b-5p	miR-125b-5p (and other miRNAs w/seed CCCUGAG)	-1.932	TargetScan Human	Moderate (predicted)	C6orf223	C6orf223	1.389
hsa-miR-125b-5p	miR-125b-5p (and other miRNAs w/seed CCCUGAG)	-1.932	TargetScan Human	Moderate (predicted)	CLDN2	CLDN2	3.001	Agranulocyte Adhesion and Diapedesis,Granulocyte Adhesion and Diapedesis,Leukocyte Extravasation Signaling,Sertoli Cell-Sertoli Cell Junction Signaling,Tight Junction Signaling
hsa-miR-125b-5p	miR-125b-5p (and other miRNAs w/seed CCCUGAG)	-1.932	TargetScan Human	Moderate (predicted)	EIF4EBP1	EIF4EBP1	1.107	Acute Myeloid Leukemia Signaling,AMPK Signaling,Cardiac Hypertrophy Signaling (Enhanced),ERK/MAPK Signaling,Estrogen Receptor Signaling,FLT3 Signaling in Hematopoietic Progenitor Cells,HIF1α Signaling,IL-8 Signaling,Insulin Receptor Signaling,Insulin Secretion Signaling Pathway,mTOR Signaling,PI3K/AKT Signaling,Regulation of eIF4 and p70S6K Signaling,Senescence Pathway,Synaptogenesis Signaling Pa…
hsa-miR-125b-5p	miR-125b-5p (and other miRNAs w/seed CCCUGAG)	-1.932	TargetScan Human	Moderate (predicted)	ETV7	ETV7	1.076
hsa-miR-125b-5p	miR-125b-5p (and other miRNAs w/seed CCCUGAG)	-1.932	TargetScan Human	Moderate (predicted)	GRHL1	GRHL1	1.067
hsa-miR-125b-5p	miR-125b-5p (and other miRNAs w/seed CCCUGAG)	-1.932	TargetScan Human	Moderate (predicted)	LIF	LIF	1.575	Airway Pathology in Chronic Obstructive Pulmonary Disease,Cardiac Hypertrophy Signaling (Enhanced),ERK5 Signaling,Hematopoiesis from Pluripotent Stem Cells,Hepatic Cholestasis,HMGB1 Signaling,Mouse Embryonic Stem Cell Pluripotency,Role of NANOG in Mammalian Embryonic Stem Cell Pluripotency,Role of NFAT in Cardiac Hypertrophy,Role of Pattern Recognition Receptors in Recognition of Bacteria and Vir…
hsa-miR-125b-5p	miR-125b-5p (and other miRNAs w/seed CCCUGAG)	-1.932	TargetScan Human	Moderate (predicted)	PAQR4	PAQR4	1.108
hsa-miR-125b-5p	miR-125b-5p (and other miRNAs w/seed CCCUGAG)	-1.932	TargetScan Human	Moderate (predicted)	STC2	STC2	1.042
hsa-miR-1268a	miR-1268a (and other miRNAs w/seed GGGCGUG)	1.916	TargetScan Human	Moderate (predicted)	B3GALT5	B3GALT5	-1.484
hsa-miR-1268a	miR-1268a (and other miRNAs w/seed GGGCGUG)	1.916	TargetScan Human	Moderate (predicted)	BTNL3	BTNL3	-1.959
hsa-miR-1268a	miR-1268a (and other miRNAs w/seed GGGCGUG)	1.916	TargetScan Human	Moderate (predicted)	BTNL8	BTNL8	-2.479
hsa-miR-1268a	miR-1268a (and other miRNAs w/seed GGGCGUG)	1.916	TargetScan Human	Moderate (predicted)	CEACAM7	CEACAM7	-3.258
hsa-miR-1268a	miR-1268a (and other miRNAs w/seed GGGCGUG)	1.916	TargetScan Human	Moderate (predicted)	FCRL5	FCRL5	-1.348
hsa-miR-1268a	miR-1268a (and other miRNAs w/seed GGGCGUG)	1.916	TargetScan Human	Moderate (predicted)	GNE	GNE	-1.116	CMP-N-acetylneuraminate Biosynthesis I (Eukaryotes)
hsa-miR-1268a	miR-1268a (and other miRNAs w/seed GGGCGUG)	1.916	TargetScan Human	Moderate (predicted)	KCNA3	KCNA3	-1.158
hsa-miR-129-5p	miR-129-5p (and other miRNAs w/seed UUUUUGC)	-2.247	TargetScan Human	Moderate (predicted)	IRX2	IRX2	1.193
hsa-miR-129-5p	miR-129-5p (and other miRNAs w/seed UUUUUGC)	-2.247	TargetScan Human	Moderate (predicted)	TRIP13	TRIP13	1.363
hsa-miR-130b-3p	miR-130a-3p (and other miRNAs w/seed AGUGCAA)	1.359	TargetScan Human	Moderate (predicted)	ENTPD5	ENTPD5	-2.244
hsa-miR-130b-3p	miR-130a-3p (and other miRNAs w/seed AGUGCAA)	1.359	TargetScan Human	Moderate (predicted)	ETHE1	ETHE1	-1.017
hsa-miR-130b-3p	miR-130a-3p (and other miRNAs w/seed AGUGCAA)	1.359	TargetScan Human	Moderate (predicted)	FABP1	FABP1	-3.533	LPS/IL-1 Mediated Inhibition of RXR Function,Maturity Onset Diabetes of Young (MODY) Signaling
hsa-miR-130b-3p	miR-130a-3p (and other miRNAs w/seed AGUGCAA)	1.359	TargetScan Human	Moderate (predicted)	HAPLN1	HAPLN1	-1.046
hsa-miR-130b-3p	miR-130a-3p (and other miRNAs w/seed AGUGCAA)	1.359	TargetScan Human	Moderate (predicted)	LEFTY1	LEFTY1	-1.911	Human Embryonic Stem Cell Pluripotency
hsa-miR-130b-3p	miR-130a-3p (and other miRNAs w/seed AGUGCAA)	1.359	TargetScan Human	Moderate (predicted)	MIER3	MIER3	-1.044
hsa-miR-130b-3p	miR-130a-3p (and other miRNAs w/seed AGUGCAA)	1.359	TargetScan Human	Moderate (predicted)	NR3C2	NR3C2	-1.495	Aldosterone Signaling in Epithelial Cells,Glucocorticoid Receptor Signaling,IL-4 Signaling
hsa-miR-130b-3p	miR-130a-3p (and other miRNAs w/seed AGUGCAA)	1.359	TargetScan Human	Moderate (predicted)	PPP1R14C	PPP1R14C	-1.497	Breast Cancer Regulation by Stathmin1,Cardiac β-adrenergic Signaling,CDK5 Signaling,Dopamine Receptor Signaling,Dopamine-DARPP32 Feedback in cAMP Signaling,ERK/MAPK Signaling,HIPPO signaling,Insulin Receptor Signaling,Kinetochore Metaphase Signaling Pathway,Production of Nitric Oxide and Reactive Oxygen Species in Macrophages,Protein Kinase A Signaling,Synaptic Long Term Potentiation,Xenobiotic M…
hsa-miR-130b-3p	miR-130a-3p (and other miRNAs w/seed AGUGCAA)	1.359	TargetScan Human	Moderate (predicted)	PRKACB	PRKACB	-1.209	Adrenomedullin signaling pathway,AMPK Signaling,Amyloid Processing,Androgen Signaling,Apelin Adipocyte Signaling Pathway,Apelin Pancreas Signaling Pathway,Axonal Guidance Signaling,BMP signaling pathway,Breast Cancer Regulation by Stathmin1,Calcium Signaling,cAMP-mediated signaling,Cardiac Hypertrophy Signaling,Cardiac Hypertrophy Signaling (Enhanced),Cardiac β-adrenergic Signaling,CDK5 Signaling…
hsa-miR-130b-3p	miR-130a-3p (and other miRNAs w/seed AGUGCAA)	1.359	TargetScan Human	Moderate (predicted)	SLC9A2	SLC9A2	-2.147	Apelin Cardiomyocyte Signaling Pathway
hsa-miR-130b-3p	miR-130a-3p (and other miRNAs w/seed AGUGCAA)	1.359	TargetScan Human	Moderate (predicted)	TMEM236	TMEM236	-1.927
hsa-miR-132-3p	miR-132-3p (and other miRNAs w/seed AACAGUC)	-1.015	TargetScan Human	Moderate (predicted)	ORC6	ORC6	1.034	Cell Cycle Control of Chromosomal Replication
hsa-miR-132-3p	miR-132-3p (and other miRNAs w/seed AACAGUC)	-1.015	TargetScan Human	Moderate (predicted)	SLC17A9	SLC17A9	1.47
hsa-miR-132-3p	miR-132-3p (and other miRNAs w/seed AACAGUC)	-1.015	TargetScan Human	Moderate (predicted)	TRIB3	TRIB3	1.798	EIF2 Signaling,Endocannabinoid Cancer Inhibition Pathway
hsa-miR-133a-3p	miR-133a-3p (and other miRNAs w/seed UUGGUCC)	-3.121	TargetScan Human	Moderate (predicted)	ANGPTL4	ANGPTL4	1.251
hsa-miR-133a-3p	miR-133a-3p (and other miRNAs w/seed UUGGUCC)	-3.121	TargetScan Human	Moderate (predicted)	ENC1	ENC1	1.116	NRF2-mediated Oxidative Stress Response
hsa-miR-133a-3p	miR-133a-3p (and other miRNAs w/seed UUGGUCC)	-3.121	TargetScan Human	Moderate (predicted)	LY6E	LY6E	1.341
hsa-miR-133a-3p	miR-133a-3p (and other miRNAs w/seed UUGGUCC)	-3.121	TargetScan Human	Moderate (predicted)	PAQR4	PAQR4	1.108
hsa-miR-133a-3p	miR-133a-3p (and other miRNAs w/seed UUGGUCC)	-3.121	TargetScan Human	Moderate (predicted)	RFC3	RFC3	1.092	Hereditary Breast Cancer Signaling,Mismatch Repair in Eukaryotes,NER Pathway,Role of BRCA1 in DNA Damage Response,Role of CHK Proteins in Cell Cycle Checkpoint Control,Sumoylation Pathway
hsa-miR-133a-3p	miR-133a-3p (and other miRNAs w/seed UUGGUCC)	-3.121	TargetScan Human	Moderate (predicted)	SLCO1B3	SLCO1B3	1.543	FXR/RXR Activation,Hepatic Cholestasis,LPS/IL-1 Mediated Inhibition of RXR Function,PXR/RXR Activation
hsa-miR-133a-3p	miR-133a-3p (and other miRNAs w/seed UUGGUCC)	-3.121	TargetScan Human	Moderate (predicted)	SOX9	SOX9	1.079	Adipogenesis pathway,Osteoarthritis Pathway,Wnt/β-catenin Signaling
hsa-miR-133a-5p	miR-133a-5p (miRNAs w/seed GCUGGUA)	-2.545	TargetScan Human	Moderate (predicted)	CBX2	CBX2	1.436	Senescence Pathway
hsa-miR-133a-5p	miR-133a-5p (miRNAs w/seed GCUGGUA)	-2.545	TargetScan Human	Moderate (predicted)	CDC25B	CDC25B	1.139	3-phosphoinositide Biosynthesis,3-phosphoinositide Degradation,Cell Cycle: G2/M DNA Damage Checkpoint Regulation,D-myo-inositol (1,4,5,6)-Tetrakisphosphate Biosynthesis,D-myo-inositol (3,4,5,6)-tetrakisphosphate Biosynthesis,D-myo-inositol-5-phosphate Metabolism,Mitotic Roles of Polo-Like Kinase,Molecular Mechanisms of Cancer,p38 MAPK Signaling,Protein Kinase A Signaling,Senescence Pathway,Superp…
hsa-miR-133a-5p	miR-133a-5p (miRNAs w/seed GCUGGUA)	-2.545	TargetScan Human	Moderate (predicted)	EIF4EBP1	EIF4EBP1	1.107	Acute Myeloid Leukemia Signaling,AMPK Signaling,Cardiac Hypertrophy Signaling (Enhanced),ERK/MAPK Signaling,Estrogen Receptor Signaling,FLT3 Signaling in Hematopoietic Progenitor Cells,HIF1α Signaling,IL-8 Signaling,Insulin Receptor Signaling,Insulin Secretion Signaling Pathway,mTOR Signaling,PI3K/AKT Signaling,Regulation of eIF4 and p70S6K Signaling,Senescence Pathway,Synaptogenesis Signaling Pa…
hsa-miR-133a-5p	miR-133a-5p (miRNAs w/seed GCUGGUA)	-2.545	TargetScan Human	Moderate (predicted)	FAM83D	FAM83D	1.723
hsa-miR-133a-5p	miR-133a-5p (miRNAs w/seed GCUGGUA)	-2.545	TargetScan Human	Moderate (predicted)	FOSL1	FOSL1	1.108	ERK5 Signaling,NRF2-mediated Oxidative Stress Response
hsa-miR-133a-5p	miR-133a-5p (miRNAs w/seed GCUGGUA)	-2.545	TargetScan Human	Moderate (predicted)	PAQR4	PAQR4	1.108
hsa-miR-133a-5p	miR-133a-5p (miRNAs w/seed GCUGGUA)	-2.545	TargetScan Human	Moderate (predicted)	PHF19	PHF19	1.161	Senescence Pathway
hsa-miR-133a-5p	miR-133a-5p (miRNAs w/seed GCUGGUA)	-2.545	TargetScan Human	Moderate (predicted)	RRM2	RRM2	1.234	Pyrimidine Deoxyribonucleotides De Novo Biosynthesis I
hsa-miR-133a-5p	miR-133a-5p (miRNAs w/seed GCUGGUA)	-2.545	TargetScan Human	Moderate (predicted)	SCD	SCD	1.283	LXR/RXR Activation,Oleate Biosynthesis II (Animals),PXR/RXR Activation
hsa-miR-135b-5p	miR-135a-5p (and other miRNAs w/seed AUGGCUU)	4.064	TargetScan Human	Moderate (predicted)	ADRA2A	ADRA2A	-1.237	AMPK Signaling,Breast Cancer Regulation by Stathmin1,cAMP-mediated signaling,Cardiac Hypertrophy Signaling,Cardiac Hypertrophy Signaling (Enhanced),G-Protein Coupled Receptor Signaling,Gαi Signaling,α-Adrenergic Signaling
hsa-miR-135b-5p	miR-135a-5p (and other miRNAs w/seed AUGGCUU)	4.064	TargetScan Human	Moderate (predicted)	B3GALT5	B3GALT5	-1.484
hsa-miR-135b-5p	miR-135a-5p (and other miRNAs w/seed AUGGCUU)	4.064	TargetScan Human	Moderate (predicted)	C2orf88	C2orf88	-2.108
hsa-miR-135b-5p	miR-135a-5p (and other miRNAs w/seed AUGGCUU)	4.064	TargetScan Human	Moderate (predicted)	CA12	CA12	-1.208
hsa-miR-135b-5p	miR-135a-5p (and other miRNAs w/seed AUGGCUU)	4.064	TargetScan Human	Moderate (predicted)	CLDN8	CLDN8	-2.523	Agranulocyte Adhesion and Diapedesis,Granulocyte Adhesion and Diapedesis,Leukocyte Extravasation Signaling,Sertoli Cell-Sertoli Cell Junction Signaling,Tight Junction Signaling
hsa-miR-135b-5p	miR-135a-5p (and other miRNAs w/seed AUGGCUU)	4.064	TargetScan Human	Moderate (predicted)	EDIL3	EDIL3	-1.179	Leukocyte Extravasation Signaling
hsa-miR-135b-5p	miR-135a-5p (and other miRNAs w/seed AUGGCUU)	4.064	TargetScan Human	Moderate (predicted)	GCNT2	GCNT2	-1.319
hsa-miR-135b-5p	miR-135a-5p (and other miRNAs w/seed AUGGCUU)	4.064	TargetScan Human	Moderate (predicted)	HPGD	HPGD	-1.978
hsa-miR-135b-5p	miR-135a-5p (and other miRNAs w/seed AUGGCUU)	4.064	TargetScan Human	Moderate (predicted)	IGLL5	IGLL1/IGLL5	-3.453	Primary Immunodeficiency Signaling
hsa-miR-135b-5p	miR-135a-5p (and other miRNAs w/seed AUGGCUU)	4.064	TargetScan Human	Moderate (predicted)	IL16	IL16	-1.076	Role of Macrophages, Fibroblasts and Endothelial Cells in Rheumatoid Arthritis
hsa-miR-135b-5p	miR-135a-5p (and other miRNAs w/seed AUGGCUU)	4.064	TargetScan Human	Moderate (predicted)	KLF4	KLF4	-1.696	VDR/RXR Activation
hsa-miR-135b-5p	miR-135a-5p (and other miRNAs w/seed AUGGCUU)	4.064	TargetScan Human	Moderate (predicted)	RMDN2	RMDN2	-1.08
hsa-miR-135b-5p	miR-135a-5p (and other miRNAs w/seed AUGGCUU)	4.064	TargetScan Human	Moderate (predicted)	RNF152	RNF152	-1.246
hsa-miR-135b-3p	miR-135b-3p (and other miRNAs w/seed UGUAGGG)	2.835	TargetScan Human	Moderate (predicted)	CDHR5	CDHR5	-1.697
hsa-miR-135b-3p	miR-135b-3p (and other miRNAs w/seed UGUAGGG)	2.835	TargetScan Human	Moderate (predicted)	HEPACAM2	HEPACAM2	-3.67
hsa-miR-135b-3p	miR-135b-3p (and other miRNAs w/seed UGUAGGG)	2.835	TargetScan Human	Moderate (predicted)	ISX	ISX	-1.467
hsa-miR-135b-3p	miR-135b-3p (and other miRNAs w/seed UGUAGGG)	2.835	TargetScan Human	Moderate (predicted)	MOGAT2	MOGAT2	-2.036
hsa-miR-135b-3p	miR-135b-3p (and other miRNAs w/seed UGUAGGG)	2.835	TargetScan Human	Moderate (predicted)	PIGR	PIGR	-2.202
hsa-miR-135b-3p	miR-135b-3p (and other miRNAs w/seed UGUAGGG)	2.835	TargetScan Human	Moderate (predicted)	PTGER4	PTGER4	-1.1	Breast Cancer Regulation by Stathmin1,cAMP-mediated signaling,Colorectal Cancer Metastasis Signaling,Eicosanoid Signaling,G-Protein Coupled Receptor Signaling,Gαs Signaling,Th17 Activation Pathway
hsa-miR-135b-3p	miR-135b-3p (and other miRNAs w/seed UGUAGGG)	2.835	TargetScan Human	Moderate (predicted)	SULT1B1	SULT1B1	-2.532	Chondroitin Sulfate Biosynthesis,Chondroitin Sulfate Biosynthesis (Late Stages),Dermatan Sulfate Biosynthesis,Dermatan Sulfate Biosynthesis (Late Stages),Dopamine Degradation,Heparan Sulfate Biosynthesis,Heparan Sulfate Biosynthesis (Late Stages),LPS/IL-1 Mediated Inhibition of RXR Function,Melatonin Degradation I,Serotonin Degradation,Superpathway of Melatonin Degradation,Thyroid Hormone Metabol…
hsa-miR-135b-3p	miR-135b-3p (and other miRNAs w/seed UGUAGGG)	2.835	TargetScan Human	Moderate (predicted)	UGT1A10	UGT1A8 (includes others)	-3.247	Melatonin Degradation I,Nicotine Degradation II,Nicotine Degradation III,PXR/RXR Activation,Serotonin Degradation,Superpathway of Melatonin Degradation,Thyroid Hormone Metabolism II (via Conjugation and/or Degradation),Xenobiotic Metabolism AHR Signaling Pathway,Xenobiotic Metabolism CAR Signaling Pathway,Xenobiotic Metabolism General Signaling Pathway,Xenobiotic Metabolism PXR Signaling Pathway,…
hsa-miR-135b-3p	miR-135b-3p (and other miRNAs w/seed UGUAGGG)	2.835	TargetScan Human	Moderate (predicted)	USP2	USP2	-1.139	Protein Ubiquitination Pathway
hsa-miR-136-5p	miR-136-5p (miRNAs w/seed CUCCAUU)	-1.705	TargetScan Human	Moderate (predicted)	C2CD4A	C2CD4A	1.49
hsa-miR-136-5p	miR-136-5p (miRNAs w/seed CUCCAUU)	-1.705	TargetScan Human	Moderate (predicted)	F2RL2	F2RL2	1.004	Breast Cancer Regulation by Stathmin1,Gα12/13 Signaling,p70S6K Signaling,Thrombin Signaling,Tight Junction Signaling
hsa-miR-137-3p	miR-137-3p (miRNAs w/seed UAUUGCU)	-3.614	TargetScan Human	Moderate (predicted)	CXCL11	CXCL11	2.141	Agranulocyte Adhesion and Diapedesis,Granulocyte Adhesion and Diapedesis,IL-17 Signaling,IL-17A Signaling in Gastric Cells,Pathogenesis of Multiple Sclerosis
hsa-miR-137-3p	miR-137-3p (miRNAs w/seed UAUUGCU)	-3.614	TargetScan Human	Moderate (predicted)	DUSP4	DUSP4	2.057	cAMP-mediated signaling,ERK/MAPK Signaling,G-Protein Coupled Receptor Signaling,Protein Kinase A Signaling,SAPK/JNK Signaling
hsa-miR-137-3p	miR-137-3p (miRNAs w/seed UAUUGCU)	-3.614	TargetScan Human	Moderate (predicted)	STC2	STC2	1.042
hsa-miR-137-3p	miR-137-3p (miRNAs w/seed UAUUGCU)	-3.614	TargetScan Human	Moderate (predicted)	TNC	TNC	1.777
hsa-miR-138-5p	miR-138-5p (miRNAs w/seed GCUGGUG)	-2.958	TargetScan Human	Moderate (predicted)	CEP55	CEP55	1.22
hsa-miR-138-5p	miR-138-5p (miRNAs w/seed GCUGGUG)	-2.958	TargetScan Human	Moderate (predicted)	CST1	CST1	2.378
hsa-miR-138-5p	miR-138-5p (miRNAs w/seed GCUGGUG)	-2.958	TargetScan Human	Moderate (predicted)	GJB4	GJB4	1.077
hsa-miR-138-5p	miR-138-5p (miRNAs w/seed GCUGGUG)	-2.958	TargetScan Human	Moderate (predicted)	HMGA1	HMGA1	1.269	IL-4 Signaling,iNOS Signaling
hsa-miR-138-5p	miR-138-5p (miRNAs w/seed GCUGGUG)	-2.958	TargetScan Human	Moderate (predicted)	NEBL	NEBL	1.502
hsa-miR-138-5p	miR-138-5p (miRNAs w/seed GCUGGUG)	-2.958	TargetScan Human	Moderate (predicted)	SCD	SCD	1.283	LXR/RXR Activation,Oleate Biosynthesis II (Animals),PXR/RXR Activation
hsa-miR-138-5p	miR-138-5p (miRNAs w/seed GCUGGUG)	-2.958	TargetScan Human	Moderate (predicted)	SOX9	SOX9	1.079	Adipogenesis pathway,Osteoarthritis Pathway,Wnt/β-catenin Signaling
hsa-miR-138-5p	miR-138-5p (miRNAs w/seed GCUGGUG)	-2.958	TargetScan Human	Moderate (predicted)	UBE2C	UBE2C	1.422	Hypoxia Signaling in the Cardiovascular System,Protein Ubiquitination Pathway
hsa-miR-138-5p	miR-138-5p (miRNAs w/seed GCUGGUG)	-2.958	TargetScan Human	Moderate (predicted)	ULBP2	ULBP2	1.258	Natural Killer Cell Signaling
hsa-miR-139-3p	miR-139-3p (miRNAs w/seed GGAGACG)	-1.928	TargetScan Human	Moderate (predicted)	ATP11A	ATP11A	1.28
hsa-miR-139-3p	miR-139-3p (miRNAs w/seed GGAGACG)	-1.928	TargetScan Human	Moderate (predicted)	BHLHE40	BHLHE40	1.007	Circadian Rhythm Signaling
hsa-miR-139-3p	miR-139-3p (miRNAs w/seed GGAGACG)	-1.928	TargetScan Human	Moderate (predicted)	KLK6	KLK6	2.166	Intrinsic Prothrombin Activation Pathway,MSP-RON Signaling Pathway,Neuroprotective Role of THOP1 in Alzheimer's Disease,SPINK1 Pancreatic Cancer Pathway,VDR/RXR Activation
hsa-miR-139-3p	miR-139-3p (miRNAs w/seed GGAGACG)	-1.928	TargetScan Human	Moderate (predicted)	SLC17A9	SLC17A9	1.47
hsa-miR-139-3p	miR-139-3p (miRNAs w/seed GGAGACG)	-1.928	TargetScan Human	Moderate (predicted)	TRIM29	TRIM29	1.891	p53 Signaling
hsa-miR-139-3p	miR-139-3p (miRNAs w/seed GGAGACG)	-1.928	TargetScan Human	Moderate (predicted)	TRIP13	TRIP13	1.363
hsa-miR-139-5p	miR-139-5p (miRNAs w/seed CUACAGU)	-2.346	TargetScan Human	Moderate (predicted)	CXCL17	CXCL17	1.491	Agranulocyte Adhesion and Diapedesis,Granulocyte Adhesion and Diapedesis
hsa-miR-139-5p	miR-139-5p (miRNAs w/seed CUACAGU)	-2.346	TargetScan Human	Moderate (predicted)	LDHB	LDHB	1.013	HIF1α Signaling,Pyruvate Fermentation to Lactate,Sirtuin Signaling Pathway,White Adipose Tissue Browning Pathway
hsa-miR-139-5p	miR-139-5p (miRNAs w/seed CUACAGU)	-2.346	TargetScan Human	Moderate (predicted)	RFC3	RFC3	1.092	Hereditary Breast Cancer Signaling,Mismatch Repair in Eukaryotes,NER Pathway,Role of BRCA1 in DNA Damage Response,Role of CHK Proteins in Cell Cycle Checkpoint Control,Sumoylation Pathway
hsa-miR-139-5p	miR-139-5p (miRNAs w/seed CUACAGU)	-2.346	TargetScan Human	Moderate (predicted)	RPL22L1	RPL22L1	1.348	EIF2 Signaling
hsa-miR-139-5p	miR-139-5p (miRNAs w/seed CUACAGU)	-2.346	TargetScan Human	Moderate (predicted)	RRM2	RRM2	1.234	Pyrimidine Deoxyribonucleotides De Novo Biosynthesis I
hsa-miR-143-3p	miR-143-3p (and other miRNAs w/seed GAGAUGA)	-2.042	TargetScan Human	Moderate (predicted)	HILPDA	HILPDA	1.043
hsa-miR-143-3p	miR-143-3p (and other miRNAs w/seed GAGAUGA)	-2.042	TargetScan Human	Moderate (predicted)	S100A11	S100A11	1.098
hsa-miR-143-5p	miR-143-5p (and other miRNAs w/seed GUGCAGU)	-2.129	TargetScan Human	Moderate (predicted)	PHGDH	PHGDH	1.531	Serine Biosynthesis,Superpathway of Serine and Glycine Biosynthesis I
hsa-miR-143-5p	miR-143-5p (and other miRNAs w/seed GUGCAGU)	-2.129	TargetScan Human	Moderate (predicted)	TESC	TESC	2.005
hsa-miR-145-3p	miR-145-3p (miRNAs w/seed GAUUCCU)	-2.06	TargetScan Human	Moderate (predicted)	CDK1	CDK1	1.162	Apoptosis Signaling,ATM Signaling,Breast Cancer Regulation by Stathmin1,Cell Cycle Control of Chromosomal Replication,Cell Cycle: G2/M DNA Damage Checkpoint Regulation,Cyclins and Cell Cycle Regulation,DNA damage-induced 14-3-3σ Signaling,Estrogen-mediated S-phase Entry,GADD45 Signaling,Hereditary Breast Cancer Signaling,Kinetochore Metaphase Signaling Pathway,Mitotic Roles of Polo-Like Kinase,Mo…
hsa-miR-145-3p	miR-145-3p (miRNAs w/seed GAUUCCU)	-2.06	TargetScan Human	Moderate (predicted)	HS6ST2	HS6ST2	1.448	Chondroitin Sulfate Biosynthesis,Chondroitin Sulfate Biosynthesis (Late Stages),Dermatan Sulfate Biosynthesis,Dermatan Sulfate Biosynthesis (Late Stages),Heparan Sulfate Biosynthesis,Heparan Sulfate Biosynthesis (Late Stages),LPS/IL-1 Mediated Inhibition of RXR Function,Xenobiotic Metabolism CAR Signaling Pathway,Xenobiotic Metabolism PXR Signaling Pathway,Xenobiotic Metabolism Signaling
hsa-miR-145-5p	miR-145-5p (and other miRNAs w/seed UCCAGUU)	-2.169	TargetScan Human	Moderate (predicted)	BNIP3	BNIP3	1.183
hsa-miR-145-5p	miR-145-5p (and other miRNAs w/seed UCCAGUU)	-2.169	TargetScan Human	Moderate (predicted)	CDCA3	CDCA3	1.196
hsa-miR-145-5p	miR-145-5p (and other miRNAs w/seed UCCAGUU)	-2.169	TargetScan Human	Moderate (predicted)	EFNA1	EFNA1	1.182	Axonal Guidance Signaling,Ephrin A Signaling,Ephrin Receptor Signaling,Synaptogenesis Signaling Pathway
hsa-miR-145-5p	miR-145-5p (and other miRNAs w/seed UCCAGUU)	-2.169	TargetScan Human	Moderate (predicted)	HILPDA	HILPDA	1.043
hsa-miR-145-5p	miR-145-5p (and other miRNAs w/seed UCCAGUU)	-2.169	TargetScan Human	Moderate (predicted)	IL33	IL33	1.181	Acute Phase Response Signaling,Adrenomedullin signaling pathway,Agranulocyte Adhesion and Diapedesis,Airway Pathology in Chronic Obstructive Pulmonary Disease,Altered T Cell and B Cell Signaling in Rheumatoid Arthritis,Atherosclerosis Signaling,Cardiac Hypertrophy Signaling (Enhanced),Cholecystokinin/Gastrin-mediated Signaling,Communication between Innate and Adaptive Immune Cells,Dendritic Cell …
hsa-miR-145-5p	miR-145-5p (and other miRNAs w/seed UCCAGUU)	-2.169	TargetScan Human	Moderate (predicted)	PSAT1	PSAT1	1.808	Serine Biosynthesis,Superpathway of Serine and Glycine Biosynthesis I
hsa-miR-145-5p	miR-145-5p (and other miRNAs w/seed UCCAGUU)	-2.169	TargetScan Human	Moderate (predicted)	SOX9	SOX9	1.079	Adipogenesis pathway,Osteoarthritis Pathway,Wnt/β-catenin Signaling
hsa-miR-149-5p	miR-149-5p (miRNAs w/seed CUGGCUC)	-1.262	TargetScan Human	Moderate (predicted)	EFNA1	EFNA1	1.182	Axonal Guidance Signaling,Ephrin A Signaling,Ephrin Receptor Signaling,Synaptogenesis Signaling Pathway
hsa-miR-149-5p	miR-149-5p (miRNAs w/seed CUGGCUC)	-1.262	TargetScan Human	Moderate (predicted)	TNFRSF12A	TNFRSF12A	1.342	Atherosclerosis Signaling,TWEAK Signaling
hsa-miR-15b-3p	miR-15b-3p (miRNAs w/seed GAAUCAU)	1.238	TargetScan Human	Moderate (predicted)	ADAMDEC1	ADAMDEC1	-3.568	Axonal Guidance Signaling
hsa-miR-15b-3p	miR-15b-3p (miRNAs w/seed GAAUCAU)	1.238	TargetScan Human	Moderate (predicted)	CHP2	CHP2	-3.676
hsa-miR-15b-3p	miR-15b-3p (miRNAs w/seed GAAUCAU)	1.238	TargetScan Human	Moderate (predicted)	CLDN8	CLDN8	-2.523	Agranulocyte Adhesion and Diapedesis,Granulocyte Adhesion and Diapedesis,Leukocyte Extravasation Signaling,Sertoli Cell-Sertoli Cell Junction Signaling,Tight Junction Signaling
hsa-miR-15b-3p	miR-15b-3p (miRNAs w/seed GAAUCAU)	1.238	TargetScan Human	Moderate (predicted)	EAF2	EAF2	-1.009
hsa-miR-15b-3p	miR-15b-3p (miRNAs w/seed GAAUCAU)	1.238	TargetScan Human	Moderate (predicted)	GPR15	GPR15	-2.086	Breast Cancer Regulation by Stathmin1
hsa-miR-15b-3p	miR-15b-3p (miRNAs w/seed GAAUCAU)	1.238	TargetScan Human	Moderate (predicted)	MS4A12	MS4A12	-4.884
hsa-miR-15b-3p	miR-15b-3p (miRNAs w/seed GAAUCAU)	1.238	TargetScan Human	Moderate (predicted)	SULT1B1	SULT1B1	-2.532	Chondroitin Sulfate Biosynthesis,Chondroitin Sulfate Biosynthesis (Late Stages),Dermatan Sulfate Biosynthesis,Dermatan Sulfate Biosynthesis (Late Stages),Dopamine Degradation,Heparan Sulfate Biosynthesis,Heparan Sulfate Biosynthesis (Late Stages),LPS/IL-1 Mediated Inhibition of RXR Function,Melatonin Degradation I,Serotonin Degradation,Superpathway of Melatonin Degradation,Thyroid Hormone Metabol…
hsa-miR-15b-3p	miR-15b-3p (miRNAs w/seed GAAUCAU)	1.238	TargetScan Human	Moderate (predicted)	TMPRSS2	TMPRSS2	-1.266	Coronavirus Pathogenesis Pathway,Neuroprotective Role of THOP1 in Alzheimer's Disease
hsa-miR-497-5p	miR-16-5p (and other miRNAs w/seed AGCAGCA)	-2.034	TargetScan Human	Moderate (predicted)	BCL2L12	BCL2L12	1.068
hsa-miR-497-5p	miR-16-5p (and other miRNAs w/seed AGCAGCA)	-2.034	TargetScan Human	Moderate (predicted)	CEP55	CEP55	1.22
hsa-miR-497-5p	miR-16-5p (and other miRNAs w/seed AGCAGCA)	-2.034	TargetScan Human	Moderate (predicted)	CLDN2	CLDN2	3.001	Agranulocyte Adhesion and Diapedesis,Granulocyte Adhesion and Diapedesis,Leukocyte Extravasation Signaling,Sertoli Cell-Sertoli Cell Junction Signaling,Tight Junction Signaling
hsa-miR-497-5p	miR-16-5p (and other miRNAs w/seed AGCAGCA)	-2.034	TargetScan Human	Moderate (predicted)	FOSL1	FOSL1	1.108	ERK5 Signaling,NRF2-mediated Oxidative Stress Response
hsa-miR-497-5p	miR-16-5p (and other miRNAs w/seed AGCAGCA)	-2.034	TargetScan Human	Moderate (predicted)	GLS2	GLS2	1.07	Citrulline Biosynthesis,Glutamine Degradation I,Superpathway of Citrulline Metabolism
hsa-miR-497-5p	miR-16-5p (and other miRNAs w/seed AGCAGCA)	-2.034	TargetScan Human	Moderate (predicted)	IFITM3	IFITM3	1.153	Interferon Signaling
hsa-miR-497-5p	miR-16-5p (and other miRNAs w/seed AGCAGCA)	-2.034	TargetScan Human	Moderate (predicted)	LY6E	LY6E	1.341
hsa-miR-497-5p	miR-16-5p (and other miRNAs w/seed AGCAGCA)	-2.034	TargetScan Human	Moderate (predicted)	NEBL	NEBL	1.502
hsa-miR-497-5p	miR-16-5p (and other miRNAs w/seed AGCAGCA)	-2.034	TargetScan Human	Moderate (predicted)	PPM1H	PPM1H	1.113	3-phosphoinositide Biosynthesis,3-phosphoinositide Degradation,AMPK Signaling,D-myo-inositol (1,4,5,6)-Tetrakisphosphate Biosynthesis,D-myo-inositol (3,4,5,6)-tetrakisphosphate Biosynthesis,D-myo-inositol-5-phosphate Metabolism,Superpathway of Inositol Phosphate Compounds
hsa-miR-17-5p	miR-17-5p (and other miRNAs w/seed AAAGUGC)	1.683	TargetScan Human	Moderate (predicted)	ABCG2	ABCG2	-1.41	Cancer Drug Resistance By Drug Efflux,Xenobiotic Metabolism AHR Signaling Pathway
hsa-miR-17-5p	miR-17-5p (and other miRNAs w/seed AAAGUGC)	1.683	TargetScan Human	Moderate (predicted)	CHP2	CHP2	-3.676
hsa-miR-17-5p	miR-17-5p (and other miRNAs w/seed AAAGUGC)	1.683	TargetScan Human	Moderate (predicted)	ENTPD5	ENTPD5	-2.244
hsa-miR-17-5p	miR-17-5p (and other miRNAs w/seed AAAGUGC)	1.683	TargetScan Human	Moderate (predicted)	MT1F	MT1F	-1.362	SPINK1 General Cancer Pathway
hsa-miR-17-5p	miR-17-5p (and other miRNAs w/seed AAAGUGC)	1.683	TargetScan Human	Moderate (predicted)	MT1G	MT1G	-1.615	SPINK1 General Cancer Pathway
hsa-miR-17-5p	miR-17-5p (and other miRNAs w/seed AAAGUGC)	1.683	TargetScan Human	Moderate (predicted)	PBLD	PBLD	-1.201
hsa-miR-17-5p	miR-17-5p (and other miRNAs w/seed AAAGUGC)	1.683	TargetScan Human	Moderate (predicted)	PRKACB	PRKACB	-1.209	Adrenomedullin signaling pathway,AMPK Signaling,Amyloid Processing,Androgen Signaling,Apelin Adipocyte Signaling Pathway,Apelin Pancreas Signaling Pathway,Axonal Guidance Signaling,BMP signaling pathway,Breast Cancer Regulation by Stathmin1,Calcium Signaling,cAMP-mediated signaling,Cardiac Hypertrophy Signaling,Cardiac Hypertrophy Signaling (Enhanced),Cardiac β-adrenergic Signaling,CDK5 Signaling…
hsa-miR-17-5p	miR-17-5p (and other miRNAs w/seed AAAGUGC)	1.683	TargetScan Human	Moderate (predicted)	SLC16A9	SLC16A9	-1.588
hsa-miR-17-5p	miR-17-5p (and other miRNAs w/seed AAAGUGC)	1.683	TargetScan Human	Moderate (predicted)	TMEM253	TMEM253	-1.14
hsa-miR-182-5p	miR-182-5p (and other miRNAs w/seed UUGGCAA)	2.303	TargetScan Human	Moderate (predicted)	ARL14	ARL14	-1.832
hsa-miR-182-5p	miR-182-5p (and other miRNAs w/seed UUGGCAA)	2.303	TargetScan Human	Moderate (predicted)	FABP1	FABP1	-3.533	LPS/IL-1 Mediated Inhibition of RXR Function,Maturity Onset Diabetes of Young (MODY) Signaling
hsa-miR-182-5p	miR-182-5p (and other miRNAs w/seed UUGGCAA)	2.303	TargetScan Human	Moderate (predicted)	RNF152	RNF152	-1.246
hsa-miR-182-5p	miR-182-5p (and other miRNAs w/seed UUGGCAA)	2.303	TargetScan Human	Moderate (predicted)	SLC16A9	SLC16A9	-1.588
hsa-miR-182-5p	miR-182-5p (and other miRNAs w/seed UUGGCAA)	2.303	TargetScan Human	Moderate (predicted)	SLC38A4	SLC38A4	-1.112
hsa-miR-182-5p	miR-182-5p (and other miRNAs w/seed UUGGCAA)	2.303	TargetScan Human	Moderate (predicted)	SLC9A2	SLC9A2	-2.147	Apelin Cardiomyocyte Signaling Pathway
hsa-miR-182-5p	miR-182-5p (and other miRNAs w/seed UUGGCAA)	2.303	TargetScan Human	Moderate (predicted)	UGT2B17	UGT2B17	-4.121	Melatonin Degradation I,Nicotine Degradation II,Nicotine Degradation III,Serotonin Degradation,Superpathway of Melatonin Degradation,Thyroid Hormone Metabolism II (via Conjugation and/or Degradation),Xenobiotic Metabolism CAR Signaling Pathway,Xenobiotic Metabolism General Signaling Pathway,Xenobiotic Metabolism PXR Signaling Pathway,Xenobiotic Metabolism Signaling
hsa-miR-182-5p	miR-182-5p (and other miRNAs w/seed UUGGCAA)	2.303	TargetScan Human	Moderate (predicted)	URAD	URAD	-1.943	Ubiquinol-10 Biosynthesis (Eukaryotic)
hsa-miR-183-5p	miR-183-5p (miRNAs w/seed AUGGCAC)	2.41	TargetScan Human	Moderate (predicted)	CCL28	CCL28	-1.738	Agranulocyte Adhesion and Diapedesis,Granulocyte Adhesion and Diapedesis
hsa-miR-183-5p	miR-183-5p (miRNAs w/seed AUGGCAC)	2.41	TargetScan Human	Moderate (predicted)	IRF4	IRF4	-1.182	IL-4 Signaling,Systemic Lupus Erythematosus In T Cell Signaling Pathway,T Cell Exhaustion Signaling Pathway,Th17 Activation Pathway
hsa-miR-183-5p	miR-183-5p (miRNAs w/seed AUGGCAC)	2.41	TargetScan Human	Moderate (predicted)	MT1H	MT1H	-1.348	SPINK1 General Cancer Pathway
hsa-miR-183-5p	miR-183-5p (miRNAs w/seed AUGGCAC)	2.41	TargetScan Human	Moderate (predicted)	OTOP2	OTOP2	-3.143
hsa-miR-183-5p	miR-183-5p (miRNAs w/seed AUGGCAC)	2.41	TargetScan Human	Moderate (predicted)	PRKACB	PRKACB	-1.209	Adrenomedullin signaling pathway,AMPK Signaling,Amyloid Processing,Androgen Signaling,Apelin Adipocyte Signaling Pathway,Apelin Pancreas Signaling Pathway,Axonal Guidance Signaling,BMP signaling pathway,Breast Cancer Regulation by Stathmin1,Calcium Signaling,cAMP-mediated signaling,Cardiac Hypertrophy Signaling,Cardiac Hypertrophy Signaling (Enhanced),Cardiac β-adrenergic Signaling,CDK5 Signaling…
hsa-miR-183-5p	miR-183-5p (miRNAs w/seed AUGGCAC)	2.41	TargetScan Human	Moderate (predicted)	SMPD3	SMPD3	-1.017	Ceramide Signaling,Endocannabinoid Cancer Inhibition Pathway,NGF Signaling,Sphingomyelin Metabolism,Sphingosine-1-phosphate Signaling,Type II Diabetes Mellitus Signaling,UVA-Induced MAPK Signaling,UVC-Induced MAPK Signaling
hsa-miR-183-5p	miR-183-5p (miRNAs w/seed AUGGCAC)	2.41	TargetScan Human	Moderate (predicted)	UGT1A10	UGT1A8 (includes others)	-3.247	Melatonin Degradation I,Nicotine Degradation II,Nicotine Degradation III,PXR/RXR Activation,Serotonin Degradation,Superpathway of Melatonin Degradation,Thyroid Hormone Metabolism II (via Conjugation and/or Degradation),Xenobiotic Metabolism AHR Signaling Pathway,Xenobiotic Metabolism CAR Signaling Pathway,Xenobiotic Metabolism General Signaling Pathway,Xenobiotic Metabolism PXR Signaling Pathway,…
hsa-miR-18a-5p	miR-18a-5p (and other miRNAs w/seed AAGGUGC)	1.325	TargetScan Human	Moderate (predicted)	CA12	CA12	-1.208
hsa-miR-18a-5p	miR-18a-5p (and other miRNAs w/seed AAGGUGC)	1.325	TargetScan Human	Moderate (predicted)	CDKN2B	CDKN2B	-1.685	Cell Cycle: G1/S Checkpoint Regulation,Cyclins and Cell Cycle Regulation,Glioma Signaling,Molecular Mechanisms of Cancer,Pancreatic Adenocarcinoma Signaling,Senescence Pathway,Small Cell Lung Cancer Signaling
hsa-miR-18a-5p	miR-18a-5p (and other miRNAs w/seed AAGGUGC)	1.325	TargetScan Human	Moderate (predicted)	MUSTN1	MUSTN1	-1.269
hsa-miR-18a-5p	miR-18a-5p (and other miRNAs w/seed AAGGUGC)	1.325	TargetScan Human	Moderate (predicted)	PAPSS2	PAPSS2	-1.141	LPS/IL-1 Mediated Inhibition of RXR Function,PXR/RXR Activation,Sulfate Activation for Sulfonation
hsa-miR-18a-5p	miR-18a-5p (and other miRNAs w/seed AAGGUGC)	1.325	TargetScan Human	Moderate (predicted)	PRKACB	PRKACB	-1.209	Adrenomedullin signaling pathway,AMPK Signaling,Amyloid Processing,Androgen Signaling,Apelin Adipocyte Signaling Pathway,Apelin Pancreas Signaling Pathway,Axonal Guidance Signaling,BMP signaling pathway,Breast Cancer Regulation by Stathmin1,Calcium Signaling,cAMP-mediated signaling,Cardiac Hypertrophy Signaling,Cardiac Hypertrophy Signaling (Enhanced),Cardiac β-adrenergic Signaling,CDK5 Signaling…
hsa-miR-18a-5p	miR-18a-5p (and other miRNAs w/seed AAGGUGC)	1.325	TargetScan Human	Moderate (predicted)	SULT1B1	SULT1B1	-2.532	Chondroitin Sulfate Biosynthesis,Chondroitin Sulfate Biosynthesis (Late Stages),Dermatan Sulfate Biosynthesis,Dermatan Sulfate Biosynthesis (Late Stages),Dopamine Degradation,Heparan Sulfate Biosynthesis,Heparan Sulfate Biosynthesis (Late Stages),LPS/IL-1 Mediated Inhibition of RXR Function,Melatonin Degradation I,Serotonin Degradation,Superpathway of Melatonin Degradation,Thyroid Hormone Metabol…
hsa-miR-18a-5p	miR-18a-5p (and other miRNAs w/seed AAGGUGC)	1.325	TargetScan Human	Moderate (predicted)	ZG16	ZG16	-6.135
hsa-miR-195-3p	miR-195-3p (and other miRNAs w/seed CAAUAUU)	-1.966	TargetScan Human	Moderate (predicted)	ANLN	ANLN	1.37	RhoA Signaling
hsa-miR-195-3p	miR-195-3p (and other miRNAs w/seed CAAUAUU)	-1.966	TargetScan Human	Moderate (predicted)	CDK1	CDK1	1.162	Apoptosis Signaling,ATM Signaling,Breast Cancer Regulation by Stathmin1,Cell Cycle Control of Chromosomal Replication,Cell Cycle: G2/M DNA Damage Checkpoint Regulation,Cyclins and Cell Cycle Regulation,DNA damage-induced 14-3-3σ Signaling,Estrogen-mediated S-phase Entry,GADD45 Signaling,Hereditary Breast Cancer Signaling,Kinetochore Metaphase Signaling Pathway,Mitotic Roles of Polo-Like Kinase,Mo…
hsa-miR-204-5p	miR-204-5p (and other miRNAs w/seed UCCCUUU)	-2.184	TargetScan Human	Moderate (predicted)	DUSP4	DUSP4	2.057	cAMP-mediated signaling,ERK/MAPK Signaling,G-Protein Coupled Receptor Signaling,Protein Kinase A Signaling,SAPK/JNK Signaling
hsa-miR-204-5p	miR-204-5p (and other miRNAs w/seed UCCCUUU)	-2.184	TargetScan Human	Moderate (predicted)	IL23A	IL23A	1.088	Airway Pathology in Chronic Obstructive Pulmonary Disease,Altered T Cell and B Cell Signaling in Rheumatoid Arthritis,Dendritic Cell Maturation,IL-12 Signaling and Production in Macrophages,IL-23 Signaling Pathway,Role of Cytokines in Mediating Communication between Immune Cells,Systemic Lupus Erythematosus In T Cell Signaling Pathway,Th17 Activation Pathway
hsa-miR-204-5p	miR-204-5p (and other miRNAs w/seed UCCCUUU)	-2.184	TargetScan Human	Moderate (predicted)	NFE2L3	NFE2L3	1.393
hsa-miR-204-5p	miR-204-5p (and other miRNAs w/seed UCCCUUU)	-2.184	TargetScan Human	Moderate (predicted)	SCD	SCD	1.283	LXR/RXR Activation,Oleate Biosynthesis II (Animals),PXR/RXR Activation
hsa-miR-214-3p	miR-214-3p (and other miRNAs w/seed CAGCAGG)	-1.631	TargetScan Human	Moderate (predicted)	CEMIP	CEMIP	1.994	Chondroitin Sulfate Degradation (Metazoa),Dermatan Sulfate Degradation (Metazoa)
hsa-miR-214-3p	miR-214-3p (and other miRNAs w/seed CAGCAGG)	-1.631	TargetScan Human	Moderate (predicted)	GJB4	GJB4	1.077
hsa-miR-214-3p	miR-214-3p (and other miRNAs w/seed CAGCAGG)	-1.631	TargetScan Human	Moderate (predicted)	HMGA1	HMGA1	1.269	IL-4 Signaling,iNOS Signaling
hsa-miR-214-3p	miR-214-3p (and other miRNAs w/seed CAGCAGG)	-1.631	TargetScan Human	Moderate (predicted)	IL33	IL33	1.181	Acute Phase Response Signaling,Adrenomedullin signaling pathway,Agranulocyte Adhesion and Diapedesis,Airway Pathology in Chronic Obstructive Pulmonary Disease,Altered T Cell and B Cell Signaling in Rheumatoid Arthritis,Atherosclerosis Signaling,Cardiac Hypertrophy Signaling (Enhanced),Cholecystokinin/Gastrin-mediated Signaling,Communication between Innate and Adaptive Immune Cells,Dendritic Cell …
hsa-miR-214-3p	miR-214-3p (and other miRNAs w/seed CAGCAGG)	-1.631	TargetScan Human	Moderate (predicted)	LPCAT1	LPCAT1	1.072
hsa-miR-214-3p	miR-214-3p (and other miRNAs w/seed CAGCAGG)	-1.631	TargetScan Human	Moderate (predicted)	SCD	SCD	1.283	LXR/RXR Activation,Oleate Biosynthesis II (Animals),PXR/RXR Activation
hsa-miR-214-3p	miR-214-3p (and other miRNAs w/seed CAGCAGG)	-1.631	TargetScan Human	Moderate (predicted)	SPTBN2	SPTBN2	1.187	Sertoli Cell-Sertoli Cell Junction Signaling
hsa-miR-218-5p	miR-218-5p (and other miRNAs w/seed UGUGCUU)	-1.876	TargetScan Human	Moderate (predicted)	ANLN	ANLN	1.37	RhoA Signaling
hsa-miR-218-5p	miR-218-5p (and other miRNAs w/seed UGUGCUU)	-1.876	TargetScan Human	Moderate (predicted)	CENPN	CENPN	1.073	Kinetochore Metaphase Signaling Pathway
hsa-miR-218-5p	miR-218-5p (and other miRNAs w/seed UGUGCUU)	-1.876	TargetScan Human	Moderate (predicted)	CLDN2	CLDN2	3.001	Agranulocyte Adhesion and Diapedesis,Granulocyte Adhesion and Diapedesis,Leukocyte Extravasation Signaling,Sertoli Cell-Sertoli Cell Junction Signaling,Tight Junction Signaling
hsa-miR-218-5p	miR-218-5p (and other miRNAs w/seed UGUGCUU)	-1.876	TargetScan Human	Moderate (predicted)	DBNDD1	DBNDD1	1.046
hsa-miR-218-5p	miR-218-5p (and other miRNAs w/seed UGUGCUU)	-1.876	TargetScan Human	Moderate (predicted)	LPCAT1	LPCAT1	1.072
hsa-miR-22-3p	miR-22-3p (miRNAs w/seed AGCUGCC)	-1.133	TargetScan Human	Moderate (predicted)	B4GALNT4	B4GALNT4	1.047
hsa-miR-22-3p	miR-22-3p (miRNAs w/seed AGCUGCC)	-1.133	TargetScan Human	Moderate (predicted)	CD3EAP	CD3EAP	1.11
hsa-miR-22-3p	miR-22-3p (miRNAs w/seed AGCUGCC)	-1.133	TargetScan Human	Moderate (predicted)	FOSL1	FOSL1	1.108	ERK5 Signaling,NRF2-mediated Oxidative Stress Response
hsa-miR-22-3p	miR-22-3p (miRNAs w/seed AGCUGCC)	-1.133	TargetScan Human	Moderate (predicted)	LIF	LIF	1.575	Airway Pathology in Chronic Obstructive Pulmonary Disease,Cardiac Hypertrophy Signaling (Enhanced),ERK5 Signaling,Hematopoiesis from Pluripotent Stem Cells,Hepatic Cholestasis,HMGB1 Signaling,Mouse Embryonic Stem Cell Pluripotency,Role of NANOG in Mammalian Embryonic Stem Cell Pluripotency,Role of NFAT in Cardiac Hypertrophy,Role of Pattern Recognition Receptors in Recognition of Bacteria and Vir…
hsa-miR-22-3p	miR-22-3p (miRNAs w/seed AGCUGCC)	-1.133	TargetScan Human	Moderate (predicted)	NEBL	NEBL	1.502
hsa-miR-22-3p	miR-22-3p (miRNAs w/seed AGCUGCC)	-1.133	TargetScan Human	Moderate (predicted)	SAPCD2	SAPCD2	1.454
hsa-miR-22-3p	miR-22-3p (miRNAs w/seed AGCUGCC)	-1.133	TargetScan Human	Moderate (predicted)	SCD	SCD	1.283	LXR/RXR Activation,Oleate Biosynthesis II (Animals),PXR/RXR Activation
hsa-miR-29c-3p	miR-29b-3p (and other miRNAs w/seed AGCACCA)	-1.268	TargetScan Human	Moderate (predicted)	ANGPTL4	ANGPTL4	1.251
hsa-miR-29c-3p	miR-29b-3p (and other miRNAs w/seed AGCACCA)	-1.268	TargetScan Human	Moderate (predicted)	CBX2	CBX2	1.436	Senescence Pathway
hsa-miR-29c-3p	miR-29b-3p (and other miRNAs w/seed AGCACCA)	-1.268	TargetScan Human	Moderate (predicted)	CEMIP	CEMIP	1.994	Chondroitin Sulfate Degradation (Metazoa),Dermatan Sulfate Degradation (Metazoa)
hsa-miR-29c-3p	miR-29b-3p (and other miRNAs w/seed AGCACCA)	-1.268	TargetScan Human	Moderate (predicted)	IFITM3	IFITM3	1.153	Interferon Signaling
hsa-miR-29c-3p	miR-29b-3p (and other miRNAs w/seed AGCACCA)	-1.268	TargetScan Human	Moderate (predicted)	LIF	LIF	1.575	Airway Pathology in Chronic Obstructive Pulmonary Disease,Cardiac Hypertrophy Signaling (Enhanced),ERK5 Signaling,Hematopoiesis from Pluripotent Stem Cells,Hepatic Cholestasis,HMGB1 Signaling,Mouse Embryonic Stem Cell Pluripotency,Role of NANOG in Mammalian Embryonic Stem Cell Pluripotency,Role of NFAT in Cardiac Hypertrophy,Role of Pattern Recognition Receptors in Recognition of Bacteria and Vir…
hsa-miR-29c-3p	miR-29b-3p (and other miRNAs w/seed AGCACCA)	-1.268	TargetScan Human	Moderate (predicted)	TMPRSS3	TMPRSS3	1.604
hsa-miR-29b-2-5p	miR-29b-5p (and other miRNAs w/seed UGGUUUC)	-1.406	TargetScan Human	Moderate (predicted)	CDKN3	CDKN3	1.051	Protein Kinase A Signaling
hsa-miR-29b-2-5p	miR-29b-5p (and other miRNAs w/seed UGGUUUC)	-1.406	TargetScan Human	Moderate (predicted)	NFE2L3	NFE2L3	1.393
hsa-miR-29b-2-5p	miR-29b-5p (and other miRNAs w/seed UGGUUUC)	-1.406	TargetScan Human	Moderate (predicted)	TBL2	TBL2	1.046
hsa-miR-29c-5p	miR-29c-5p (miRNAs w/seed GACCGAU)	-1.245	TargetScan Human	Moderate (predicted)	SLC17A9	SLC17A9	1.47
hsa-miR-29c-5p	miR-29c-5p (miRNAs w/seed GACCGAU)	-1.245	TargetScan Human	Moderate (predicted)	TNC	TNC	1.777
hsa-miR-552-3p	miR-3097-5p (and other miRNAs w/seed ACAGGUG)	2.14	TargetScan Human	Moderate (predicted)	ACADS	ACADS	-1.415
hsa-miR-552-3p	miR-3097-5p (and other miRNAs w/seed ACAGGUG)	2.14	TargetScan Human	Moderate (predicted)	B3GALT5	B3GALT5	-1.484
hsa-miR-552-3p	miR-3097-5p (and other miRNAs w/seed ACAGGUG)	2.14	TargetScan Human	Moderate (predicted)	CDHR2	CDHR2	-1.411
hsa-miR-552-3p	miR-3097-5p (and other miRNAs w/seed ACAGGUG)	2.14	TargetScan Human	Moderate (predicted)	CEACAM7	CEACAM7	-3.258
hsa-miR-552-3p	miR-3097-5p (and other miRNAs w/seed ACAGGUG)	2.14	TargetScan Human	Moderate (predicted)	CYP4F12	CYP4F12	-1.133	α-tocopherol Degradation
hsa-miR-552-3p	miR-3097-5p (and other miRNAs w/seed ACAGGUG)	2.14	TargetScan Human	Moderate (predicted)	FCRL5	FCRL5	-1.348
hsa-miR-552-3p	miR-3097-5p (and other miRNAs w/seed ACAGGUG)	2.14	TargetScan Human	Moderate (predicted)	HPGDS	HPGDS	-1.168	Eicosanoid Signaling,Glutathione-mediated Detoxification,Prostanoid Biosynthesis
hsa-miR-552-3p	miR-3097-5p (and other miRNAs w/seed ACAGGUG)	2.14	TargetScan Human	Moderate (predicted)	L1TD1	L1TD1	-1.7
hsa-miR-552-3p	miR-3097-5p (and other miRNAs w/seed ACAGGUG)	2.14	TargetScan Human	Moderate (predicted)	PAQR8	PAQR8	-1.341
hsa-miR-552-3p	miR-3097-5p (and other miRNAs w/seed ACAGGUG)	2.14	TargetScan Human	Moderate (predicted)	SCIN	SCIN	-1.304
hsa-miR-552-3p	miR-3097-5p (and other miRNAs w/seed ACAGGUG)	2.14	TargetScan Human	Moderate (predicted)	TMEM236	TMEM236	-1.927
hsa-miR-552-3p	miR-3097-5p (and other miRNAs w/seed ACAGGUG)	2.14	TargetScan Human	Moderate (predicted)	TSPAN7	TSPAN7	-1.374	Integrin Signaling
hsa-miR-30a-3p	miR-30a-3p (and other miRNAs w/seed UUUCAGU)	-1.869	TargetScan Human	Moderate (predicted)	AJUBA	AJUBA	1.211	HIPPO signaling
hsa-miR-30a-3p	miR-30a-3p (and other miRNAs w/seed UUUCAGU)	-1.869	TargetScan Human	Moderate (predicted)	CXCL11	CXCL11	2.141	Agranulocyte Adhesion and Diapedesis,Granulocyte Adhesion and Diapedesis,IL-17 Signaling,IL-17A Signaling in Gastric Cells,Pathogenesis of Multiple Sclerosis
hsa-miR-30a-3p	miR-30a-3p (and other miRNAs w/seed UUUCAGU)	-1.869	TargetScan Human	Moderate (predicted)	GBP1	GBP1	1.01
hsa-miR-30a-3p	miR-30a-3p (and other miRNAs w/seed UUUCAGU)	-1.869	TargetScan Human	Moderate (predicted)	MTHFD1L	MTHFD1L	1.021	Folate Polyglutamylation,Folate Transformations I,Histidine Degradation III,Tetrahydrofolate Salvage from 5,10-methenyltetrahydrofolate
hsa-miR-30a-3p	miR-30a-3p (and other miRNAs w/seed UUUCAGU)	-1.869	TargetScan Human	Moderate (predicted)	PHLDA1	PHLDA1	1.027
hsa-miR-30c-2-3p	miR-30c-1-3p (and other miRNAs w/seed UGGGAGA)	-1.819	TargetScan Human	Moderate (predicted)	EFNA1	EFNA1	1.182	Axonal Guidance Signaling,Ephrin A Signaling,Ephrin Receptor Signaling,Synaptogenesis Signaling Pathway
hsa-miR-30c-2-3p	miR-30c-1-3p (and other miRNAs w/seed UGGGAGA)	-1.819	TargetScan Human	Moderate (predicted)	F2RL2	F2RL2	1.004	Breast Cancer Regulation by Stathmin1,Gα12/13 Signaling,p70S6K Signaling,Thrombin Signaling,Tight Junction Signaling
hsa-miR-30c-2-3p	miR-30c-1-3p (and other miRNAs w/seed UGGGAGA)	-1.819	TargetScan Human	Moderate (predicted)	GJB4	GJB4	1.077
hsa-miR-30c-2-3p	miR-30c-1-3p (and other miRNAs w/seed UGGGAGA)	-1.819	TargetScan Human	Moderate (predicted)	HMGA1	HMGA1	1.269	IL-4 Signaling,iNOS Signaling
hsa-miR-30c-2-3p	miR-30c-1-3p (and other miRNAs w/seed UGGGAGA)	-1.819	TargetScan Human	Moderate (predicted)	HS6ST2	HS6ST2	1.448	Chondroitin Sulfate Biosynthesis,Chondroitin Sulfate Biosynthesis (Late Stages),Dermatan Sulfate Biosynthesis,Dermatan Sulfate Biosynthesis (Late Stages),Heparan Sulfate Biosynthesis,Heparan Sulfate Biosynthesis (Late Stages),LPS/IL-1 Mediated Inhibition of RXR Function,Xenobiotic Metabolism CAR Signaling Pathway,Xenobiotic Metabolism PXR Signaling Pathway,Xenobiotic Metabolism Signaling
hsa-miR-30c-2-3p	miR-30c-1-3p (and other miRNAs w/seed UGGGAGA)	-1.819	TargetScan Human	Moderate (predicted)	IQGAP3	IQGAP3	1.086	Actin Cytoskeleton Signaling,Cdc42 Signaling,Rac Signaling
hsa-miR-30c-2-3p	miR-30c-1-3p (and other miRNAs w/seed UGGGAGA)	-1.819	TargetScan Human	Moderate (predicted)	MYBL2	MYBL2	1.56
hsa-miR-30c-2-3p	miR-30c-1-3p (and other miRNAs w/seed UGGGAGA)	-1.819	TargetScan Human	Moderate (predicted)	WARS1	WARS1	1.467	EIF2 Signaling,tRNA Charging
hsa-miR-30a-5p	miR-30c-5p (and other miRNAs w/seed GUAAACA)	-2.064	TargetScan Human	Moderate (predicted)	CBX2	CBX2	1.436	Senescence Pathway
hsa-miR-30a-5p	miR-30c-5p (and other miRNAs w/seed GUAAACA)	-2.064	TargetScan Human	Moderate (predicted)	CXCL11	CXCL11	2.141	Agranulocyte Adhesion and Diapedesis,Granulocyte Adhesion and Diapedesis,IL-17 Signaling,IL-17A Signaling in Gastric Cells,Pathogenesis of Multiple Sclerosis
hsa-miR-30a-5p	miR-30c-5p (and other miRNAs w/seed GUAAACA)	-2.064	TargetScan Human	Moderate (predicted)	MYBL2	MYBL2	1.56
hsa-miR-30a-5p	miR-30c-5p (and other miRNAs w/seed GUAAACA)	-2.064	TargetScan Human	Moderate (predicted)	SOX9	SOX9	1.079	Adipogenesis pathway,Osteoarthritis Pathway,Wnt/β-catenin Signaling
hsa-miR-329-3p	miR-329-3p (and other miRNAs w/seed ACACACC)	-1.013	TargetScan Human	Moderate (predicted)	AJUBA	AJUBA	1.211	HIPPO signaling
hsa-miR-329-3p	miR-329-3p (and other miRNAs w/seed ACACACC)	-1.013	TargetScan Human	Moderate (predicted)	ESM1	ESM1	1.758
hsa-miR-329-3p	miR-329-3p (and other miRNAs w/seed ACACACC)	-1.013	TargetScan Human	Moderate (predicted)	HILPDA	HILPDA	1.043
hsa-miR-329-3p	miR-329-3p (and other miRNAs w/seed ACACACC)	-1.013	TargetScan Human	Moderate (predicted)	HS6ST2	HS6ST2	1.448	Chondroitin Sulfate Biosynthesis,Chondroitin Sulfate Biosynthesis (Late Stages),Dermatan Sulfate Biosynthesis,Dermatan Sulfate Biosynthesis (Late Stages),Heparan Sulfate Biosynthesis,Heparan Sulfate Biosynthesis (Late Stages),LPS/IL-1 Mediated Inhibition of RXR Function,Xenobiotic Metabolism CAR Signaling Pathway,Xenobiotic Metabolism PXR Signaling Pathway,Xenobiotic Metabolism Signaling
hsa-miR-329-3p	miR-329-3p (and other miRNAs w/seed ACACACC)	-1.013	TargetScan Human	Moderate (predicted)	IGSF9B	IGSF9B	1.182
hsa-miR-329-3p	miR-329-3p (and other miRNAs w/seed ACACACC)	-1.013	TargetScan Human	Moderate (predicted)	PRR7	PRR7	1.027
hsa-miR-329-3p	miR-329-3p (and other miRNAs w/seed ACACACC)	-1.013	TargetScan Human	Moderate (predicted)	PTTG1	PTTG1	1.009	Kinetochore Metaphase Signaling Pathway,Mitotic Roles of Polo-Like Kinase
hsa-miR-329-3p	miR-329-3p (and other miRNAs w/seed ACACACC)	-1.013	TargetScan Human	Moderate (predicted)	SLC6A14	SLC6A14	1.233
hsa-miR-335-3p	miR-335-3p (miRNAs w/seed UUUUCAU)	1.417	TargetScan Human	Moderate (predicted)	PLAC8	PLAC8	-2.256	Role of PI3K/AKT Signaling in the Pathogenesis of Influenza
hsa-miR-335-3p	miR-335-3p (miRNAs w/seed UUUUCAU)	1.417	TargetScan Human	Moderate (predicted)	UGT2B17	UGT2B17	-4.121	Melatonin Degradation I,Nicotine Degradation II,Nicotine Degradation III,Serotonin Degradation,Superpathway of Melatonin Degradation,Thyroid Hormone Metabolism II (via Conjugation and/or Degradation),Xenobiotic Metabolism CAR Signaling Pathway,Xenobiotic Metabolism General Signaling Pathway,Xenobiotic Metabolism PXR Signaling Pathway,Xenobiotic Metabolism Signaling
hsa-miR-34c-5p	miR-34a-5p (and other miRNAs w/seed GGCAGUG)	-1.277	TargetScan Human	Moderate (predicted)	C2CD4A	C2CD4A	1.49
hsa-miR-34c-5p	miR-34a-5p (and other miRNAs w/seed GGCAGUG)	-1.277	TargetScan Human	Moderate (predicted)	CA9	CA9	2.228
hsa-miR-34c-5p	miR-34a-5p (and other miRNAs w/seed GGCAGUG)	-1.277	TargetScan Human	Moderate (predicted)	CBX2	CBX2	1.436	Senescence Pathway
hsa-miR-34c-5p	miR-34a-5p (and other miRNAs w/seed GGCAGUG)	-1.277	TargetScan Human	Moderate (predicted)	CXCL11	CXCL11	2.141	Agranulocyte Adhesion and Diapedesis,Granulocyte Adhesion and Diapedesis,IL-17 Signaling,IL-17A Signaling in Gastric Cells,Pathogenesis of Multiple Sclerosis
hsa-miR-34c-5p	miR-34a-5p (and other miRNAs w/seed GGCAGUG)	-1.277	TargetScan Human	Moderate (predicted)	CXCL16	CXCL16	1.07	Agranulocyte Adhesion and Diapedesis,Granulocyte Adhesion and Diapedesis
hsa-miR-34c-5p	miR-34a-5p (and other miRNAs w/seed GGCAGUG)	-1.277	TargetScan Human	Moderate (predicted)	F2RL2	F2RL2	1.004	Breast Cancer Regulation by Stathmin1,Gα12/13 Signaling,p70S6K Signaling,Thrombin Signaling,Tight Junction Signaling
hsa-miR-34c-5p	miR-34a-5p (and other miRNAs w/seed GGCAGUG)	-1.277	TargetScan Human	Moderate (predicted)	FGFRL1	FGFRL1	1.271	Adipogenesis pathway,Cardiac Hypertrophy Signaling (Enhanced),Dermatan Sulfate Degradation (Metazoa),FGF Signaling,Human Embryonic Stem Cell Pluripotency,Regulation Of The Epithelial Mesenchymal Transition By Growth Factors Pathway,Regulation of the Epithelial-Mesenchymal Transition Pathway,White Adipose Tissue Browning Pathway
hsa-miR-34c-5p	miR-34a-5p (and other miRNAs w/seed GGCAGUG)	-1.277	TargetScan Human	Moderate (predicted)	FOXM1	FOXM1	1.342	Breast Cancer Regulation by Stathmin1,HOTAIR Regulatory Pathway
hsa-miR-34c-5p	miR-34a-5p (and other miRNAs w/seed GGCAGUG)	-1.277	TargetScan Human	Moderate (predicted)	GRHL1	GRHL1	1.067
hsa-miR-34c-5p	miR-34a-5p (and other miRNAs w/seed GGCAGUG)	-1.277	TargetScan Human	Moderate (predicted)	LPCAT1	LPCAT1	1.072
hsa-miR-34c-5p	miR-34a-5p (and other miRNAs w/seed GGCAGUG)	-1.277	TargetScan Human	Moderate (predicted)	PHF19	PHF19	1.161	Senescence Pathway
hsa-miR-34c-5p	miR-34a-5p (and other miRNAs w/seed GGCAGUG)	-1.277	TargetScan Human	Moderate (predicted)	RRM2	RRM2	1.234	Pyrimidine Deoxyribonucleotides De Novo Biosynthesis I
hsa-miR-34c-5p	miR-34a-5p (and other miRNAs w/seed GGCAGUG)	-1.277	TargetScan Human	Moderate (predicted)	SLC29A1	SLC29A1	1.233
hsa-miR-34c-5p	miR-34a-5p (and other miRNAs w/seed GGCAGUG)	-1.277	TargetScan Human	Moderate (predicted)	SLC6A14	SLC6A14	1.233
hsa-miR-34c-5p	miR-34a-5p (and other miRNAs w/seed GGCAGUG)	-1.277	TargetScan Human	Moderate (predicted)	TRNP1	TRNP1	1.333
hsa-miR-376c-3p	miR-376c-3p (and other miRNAs w/seed ACAUAGA)	-1.166	TargetScan Human	Moderate (predicted)	CXCL16	CXCL16	1.07	Agranulocyte Adhesion and Diapedesis,Granulocyte Adhesion and Diapedesis
hsa-miR-376c-3p	miR-376c-3p (and other miRNAs w/seed ACAUAGA)	-1.166	TargetScan Human	Moderate (predicted)	KIF20A	KIF20A	1.118
hsa-miR-376c-3p	miR-376c-3p (and other miRNAs w/seed ACAUAGA)	-1.166	TargetScan Human	Moderate (predicted)	SLC7A11	SLC7A11	1.58
hsa-miR-378i	miR-378a-3p (and other miRNAs w/seed CUGGACU)	-1.891	TargetScan Human	Moderate (predicted)	BNIP3	BNIP3	1.183
hsa-miR-378i	miR-378a-3p (and other miRNAs w/seed CUGGACU)	-1.891	TargetScan Human	Moderate (predicted)	CLDN2	CLDN2	3.001	Agranulocyte Adhesion and Diapedesis,Granulocyte Adhesion and Diapedesis,Leukocyte Extravasation Signaling,Sertoli Cell-Sertoli Cell Junction Signaling,Tight Junction Signaling
hsa-miR-378i	miR-378a-3p (and other miRNAs w/seed CUGGACU)	-1.891	TargetScan Human	Moderate (predicted)	HILPDA	HILPDA	1.043
hsa-miR-378i	miR-378a-3p (and other miRNAs w/seed CUGGACU)	-1.891	TargetScan Human	Moderate (predicted)	LIF	LIF	1.575	Airway Pathology in Chronic Obstructive Pulmonary Disease,Cardiac Hypertrophy Signaling (Enhanced),ERK5 Signaling,Hematopoiesis from Pluripotent Stem Cells,Hepatic Cholestasis,HMGB1 Signaling,Mouse Embryonic Stem Cell Pluripotency,Role of NANOG in Mammalian Embryonic Stem Cell Pluripotency,Role of NFAT in Cardiac Hypertrophy,Role of Pattern Recognition Receptors in Recognition of Bacteria and Vir…
hsa-miR-378a-5p	miR-378a-5p (miRNAs w/seed UCCUGAC)	-1.16	TargetScan Human	Moderate (predicted)	CDH3	CDH3	1.927	Gα12/13 Signaling,RhoGDI Signaling,Signaling by Rho Family GTPases,Synaptogenesis Signaling Pathway,Wnt/β-catenin Signaling
hsa-miR-378a-5p	miR-378a-5p (miRNAs w/seed UCCUGAC)	-1.16	TargetScan Human	Moderate (predicted)	CDK1	CDK1	1.162	Apoptosis Signaling,ATM Signaling,Breast Cancer Regulation by Stathmin1,Cell Cycle Control of Chromosomal Replication,Cell Cycle: G2/M DNA Damage Checkpoint Regulation,Cyclins and Cell Cycle Regulation,DNA damage-induced 14-3-3σ Signaling,Estrogen-mediated S-phase Entry,GADD45 Signaling,Hereditary Breast Cancer Signaling,Kinetochore Metaphase Signaling Pathway,Mitotic Roles of Polo-Like Kinase,Mo…
hsa-miR-378a-5p	miR-378a-5p (miRNAs w/seed UCCUGAC)	-1.16	TargetScan Human	Moderate (predicted)	DBNDD1	DBNDD1	1.046
hsa-miR-378a-5p	miR-378a-5p (miRNAs w/seed UCCUGAC)	-1.16	TargetScan Human	Moderate (predicted)	HS6ST2	HS6ST2	1.448	Chondroitin Sulfate Biosynthesis,Chondroitin Sulfate Biosynthesis (Late Stages),Dermatan Sulfate Biosynthesis,Dermatan Sulfate Biosynthesis (Late Stages),Heparan Sulfate Biosynthesis,Heparan Sulfate Biosynthesis (Late Stages),LPS/IL-1 Mediated Inhibition of RXR Function,Xenobiotic Metabolism CAR Signaling Pathway,Xenobiotic Metabolism PXR Signaling Pathway,Xenobiotic Metabolism Signaling
hsa-miR-378a-5p	miR-378a-5p (miRNAs w/seed UCCUGAC)	-1.16	TargetScan Human	Moderate (predicted)	RRM2	RRM2	1.234	Pyrimidine Deoxyribonucleotides De Novo Biosynthesis I
hsa-miR-378a-5p	miR-378a-5p (miRNAs w/seed UCCUGAC)	-1.16	TargetScan Human	Moderate (predicted)	SLC38A5	SLC38A5	1.267
hsa-miR-381-3p	miR-381-3p (and other miRNAs w/seed AUACAAG)	-1.157	TargetScan Human	Moderate (predicted)	CENPN	CENPN	1.073	Kinetochore Metaphase Signaling Pathway
hsa-miR-381-3p	miR-381-3p (and other miRNAs w/seed AUACAAG)	-1.157	TargetScan Human	Moderate (predicted)	F3	F3	1.015	Atherosclerosis Signaling,Coagulation System,Extrinsic Prothrombin Activation Pathway,Role of Tissue Factor in Cancer
hsa-miR-497-3p	miR-497-3p (and other miRNAs w/seed AAACCAC)	-2.445	TargetScan Human	Moderate (predicted)	CKAP2	CKAP2	1.071
hsa-miR-497-3p	miR-497-3p (and other miRNAs w/seed AAACCAC)	-2.445	TargetScan Human	Moderate (predicted)	REXO2	REXO2	1.071
hsa-miR-503-5p	miR-503-5p (miRNAs w/seed AGCAGCG)	1.903	TargetScan Human	Moderate (predicted)	B3GALT5	B3GALT5	-1.484
hsa-miR-503-5p	miR-503-5p (miRNAs w/seed AGCAGCG)	1.903	TargetScan Human	Moderate (predicted)	CD177	CD177	-4.653
hsa-miR-503-5p	miR-503-5p (miRNAs w/seed AGCAGCG)	1.903	TargetScan Human	Moderate (predicted)	GCNT3	GCNT3	-1.833
hsa-miR-503-5p	miR-503-5p (miRNAs w/seed AGCAGCG)	1.903	TargetScan Human	Moderate (predicted)	PBLD	PBLD	-1.201
hsa-miR-503-5p	miR-503-5p (miRNAs w/seed AGCAGCG)	1.903	TargetScan Human	Moderate (predicted)	SEMA6D	SEMA6D	-1.25	Axonal Guidance Signaling,Semaphorin Neuronal Repulsive Signaling Pathway
hsa-miR-503-5p	miR-503-5p (miRNAs w/seed AGCAGCG)	1.903	TargetScan Human	Moderate (predicted)	SGK1	SGK1	-1.827	Aldosterone Signaling in Epithelial Cells,ERK5 Signaling,Glucocorticoid Receptor Signaling,Huntington's Disease Signaling,Insulin Receptor Signaling,Pyridoxal 5'-phosphate Salvage Pathway,Salvage Pathways of Pyrimidine Ribonucleotides
hsa-miR-503-5p	miR-503-5p (miRNAs w/seed AGCAGCG)	1.903	TargetScan Human	Moderate (predicted)	SGK2	SGK2	-1.55
hsa-miR-503-5p	miR-503-5p (miRNAs w/seed AGCAGCG)	1.903	TargetScan Human	Moderate (predicted)	SLC4A4	SLC4A4	-3.123
hsa-miR-504-5p	miR-504-5p (and other miRNAs w/seed GACCCUG)	-1.442	TargetScan Human	Moderate (predicted)	ANLN	ANLN	1.37	RhoA Signaling
hsa-miR-504-5p	miR-504-5p (and other miRNAs w/seed GACCCUG)	-1.442	TargetScan Human	Moderate (predicted)	ENO2	ENO2	1.446	Gluconeogenesis I,Glycolysis I
hsa-miR-504-5p	miR-504-5p (and other miRNAs w/seed GACCCUG)	-1.442	TargetScan Human	Moderate (predicted)	H3C14	H3C14	1.038	ERK/MAPK Signaling,HOTAIR Regulatory Pathway,p38 MAPK Signaling,Protein Kinase A Signaling,Sirtuin Signaling Pathway,UVB-Induced MAPK Signaling
hsa-miR-504-5p	miR-504-5p (and other miRNAs w/seed GACCCUG)	-1.442	TargetScan Human	Moderate (predicted)	H3C15	H3C15	1.038
hsa-miR-504-5p	miR-504-5p (and other miRNAs w/seed GACCCUG)	-1.442	TargetScan Human	Moderate (predicted)	LY6E	LY6E	1.341
hsa-miR-504-5p	miR-504-5p (and other miRNAs w/seed GACCCUG)	-1.442	TargetScan Human	Moderate (predicted)	MDFI	MDFI	1.379
hsa-miR-504-5p	miR-504-5p (and other miRNAs w/seed GACCCUG)	-1.442	TargetScan Human	Moderate (predicted)	SCD	SCD	1.283	LXR/RXR Activation,Oleate Biosynthesis II (Animals),PXR/RXR Activation
hsa-miR-504-5p	miR-504-5p (and other miRNAs w/seed GACCCUG)	-1.442	TargetScan Human	Moderate (predicted)	TRIB3	TRIB3	1.798	EIF2 Signaling,Endocannabinoid Cancer Inhibition Pathway
hsa-miR-532-3p	miR-532-3p (miRNAs w/seed CUCCCAC)	1.016	TargetScan Human	Moderate (predicted)	BEST4	BEST4	-2.83
hsa-miR-532-3p	miR-532-3p (miRNAs w/seed CUCCCAC)	1.016	TargetScan Human	Moderate (predicted)	CDKN2B	CDKN2B	-1.685	Cell Cycle: G1/S Checkpoint Regulation,Cyclins and Cell Cycle Regulation,Glioma Signaling,Molecular Mechanisms of Cancer,Pancreatic Adenocarcinoma Signaling,Senescence Pathway,Small Cell Lung Cancer Signaling
hsa-miR-532-3p	miR-532-3p (miRNAs w/seed CUCCCAC)	1.016	TargetScan Human	Moderate (predicted)	CHST5	CHST5	-1.967	Chondroitin Sulfate Biosynthesis,Chondroitin Sulfate Biosynthesis (Late Stages),Dermatan Sulfate Biosynthesis,Dermatan Sulfate Biosynthesis (Late Stages),Heparan Sulfate Biosynthesis,Heparan Sulfate Biosynthesis (Late Stages),LPS/IL-1 Mediated Inhibition of RXR Function,Xenobiotic Metabolism CAR Signaling Pathway,Xenobiotic Metabolism PXR Signaling Pathway,Xenobiotic Metabolism Signaling
hsa-miR-532-3p	miR-532-3p (miRNAs w/seed CUCCCAC)	1.016	TargetScan Human	Moderate (predicted)	CLEC10A	CLEC10A	-1.328
hsa-miR-532-3p	miR-532-3p (miRNAs w/seed CUCCCAC)	1.016	TargetScan Human	Moderate (predicted)	FABP2	FABP2	-1.7	LPS/IL-1 Mediated Inhibition of RXR Function,Maturity Onset Diabetes of Young (MODY) Signaling
hsa-miR-532-3p	miR-532-3p (miRNAs w/seed CUCCCAC)	1.016	TargetScan Human	Moderate (predicted)	GCNT3	GCNT3	-1.833
hsa-miR-532-3p	miR-532-3p (miRNAs w/seed CUCCCAC)	1.016	TargetScan Human	Moderate (predicted)	LYPD8	LYPD8	-4.423
hsa-miR-532-3p	miR-532-3p (miRNAs w/seed CUCCCAC)	1.016	TargetScan Human	Moderate (predicted)	SLC17A4	SLC17A4	-1.4
hsa-miR-548ba	miR-548ag (and other miRNAs w/seed AAGGUAA)	-1.724	TargetScan Human	Moderate (predicted)	ARHGAP11A	ARHGAP11A	1.075
hsa-miR-548ba	miR-548ag (and other miRNAs w/seed AAGGUAA)	-1.724	TargetScan Human	Moderate (predicted)	NFE2L3	NFE2L3	1.393
hsa-miR-548ba	miR-548ag (and other miRNAs w/seed AAGGUAA)	-1.724	TargetScan Human	Moderate (predicted)	SOX9	SOX9	1.079	Adipogenesis pathway,Osteoarthritis Pathway,Wnt/β-catenin Signaling
hsa-miR-549a-3p	miR-549a-3p (miRNAs w/seed GACAACU)	1.943	TargetScan Human	Moderate (predicted)	BEST2	BEST2	-2.839
hsa-miR-549a-3p	miR-549a-3p (miRNAs w/seed GACAACU)	1.943	TargetScan Human	Moderate (predicted)	FUCA1	FUCA1	-1.039
hsa-miR-549a-3p	miR-549a-3p (miRNAs w/seed GACAACU)	1.943	TargetScan Human	Moderate (predicted)	MIER3	MIER3	-1.044
hsa-miR-549a-3p	miR-549a-3p (miRNAs w/seed GACAACU)	1.943	TargetScan Human	Moderate (predicted)	MT1G	MT1G	-1.615	SPINK1 General Cancer Pathway
hsa-miR-549a-3p	miR-549a-3p (miRNAs w/seed GACAACU)	1.943	TargetScan Human	Moderate (predicted)	NPY1R	NPY1R	-1.15	Breast Cancer Regulation by Stathmin1,cAMP-mediated signaling,G-Protein Coupled Receptor Signaling,Gαi Signaling
hsa-miR-584-5p	miR-584-5p (and other miRNAs w/seed UAUGGUU)	1.494	TargetScan Human	Moderate (predicted)	HAPLN1	HAPLN1	-1.046
hsa-miR-584-5p	miR-584-5p (and other miRNAs w/seed UAUGGUU)	1.494	TargetScan Human	Moderate (predicted)	SELENOP	SELENOP	-1.568
hsa-miR-584-5p	miR-584-5p (and other miRNAs w/seed UAUGGUU)	1.494	TargetScan Human	Moderate (predicted)	SLAMF7	SLAMF7	-1.446
hsa-miR-28-5p	miR-708-5p (and other miRNAs w/seed AGGAGCU)	-1.388	TargetScan Human	Moderate (predicted)	AJUBA	AJUBA	1.211	HIPPO signaling
hsa-miR-28-5p	miR-708-5p (and other miRNAs w/seed AGGAGCU)	-1.388	TargetScan Human	Moderate (predicted)	ANKRD37	ANKRD37	1.084
hsa-miR-28-5p	miR-708-5p (and other miRNAs w/seed AGGAGCU)	-1.388	TargetScan Human	Moderate (predicted)	ATP11A	ATP11A	1.28
hsa-miR-28-5p	miR-708-5p (and other miRNAs w/seed AGGAGCU)	-1.388	TargetScan Human	Moderate (predicted)	BHLHE40	BHLHE40	1.007	Circadian Rhythm Signaling
hsa-miR-28-5p	miR-708-5p (and other miRNAs w/seed AGGAGCU)	-1.388	TargetScan Human	Moderate (predicted)	C6orf223	C6orf223	1.389
hsa-miR-28-5p	miR-708-5p (and other miRNAs w/seed AGGAGCU)	-1.388	TargetScan Human	Moderate (predicted)	CENPN	CENPN	1.073	Kinetochore Metaphase Signaling Pathway
hsa-miR-28-5p	miR-708-5p (and other miRNAs w/seed AGGAGCU)	-1.388	TargetScan Human	Moderate (predicted)	DBNDD1	DBNDD1	1.046
hsa-miR-28-5p	miR-708-5p (and other miRNAs w/seed AGGAGCU)	-1.388	TargetScan Human	Moderate (predicted)	F2RL2	F2RL2	1.004	Breast Cancer Regulation by Stathmin1,Gα12/13 Signaling,p70S6K Signaling,Thrombin Signaling,Tight Junction Signaling
hsa-miR-28-5p	miR-708-5p (and other miRNAs w/seed AGGAGCU)	-1.388	TargetScan Human	Moderate (predicted)	HILPDA	HILPDA	1.043
hsa-miR-28-5p	miR-708-5p (and other miRNAs w/seed AGGAGCU)	-1.388	TargetScan Human	Moderate (predicted)	NEBL	NEBL	1.502
hsa-miR-28-5p	miR-708-5p (and other miRNAs w/seed AGGAGCU)	-1.388	TargetScan Human	Moderate (predicted)	REXO2	REXO2	1.071
hsa-miR-28-5p	miR-708-5p (and other miRNAs w/seed AGGAGCU)	-1.388	TargetScan Human	Moderate (predicted)	RFC3	RFC3	1.092	Hereditary Breast Cancer Signaling,Mismatch Repair in Eukaryotes,NER Pathway,Role of BRCA1 in DNA Damage Response,Role of CHK Proteins in Cell Cycle Checkpoint Control,Sumoylation Pathway
hsa-miR-28-5p	miR-708-5p (and other miRNAs w/seed AGGAGCU)	-1.388	TargetScan Human	Moderate (predicted)	TRNP1	TRNP1	1.333
hsa-miR-9-5p	miR-9-5p (and other miRNAs w/seed CUUUGGU)	-2.162	TargetScan Human	Moderate (predicted)	CLDN2	CLDN2	3.001	Agranulocyte Adhesion and Diapedesis,Granulocyte Adhesion and Diapedesis,Leukocyte Extravasation Signaling,Sertoli Cell-Sertoli Cell Junction Signaling,Tight Junction Signaling
hsa-miR-9-5p	miR-9-5p (and other miRNAs w/seed CUUUGGU)	-2.162	TargetScan Human	Moderate (predicted)	ESM1	ESM1	1.758
hsa-miR-9-5p	miR-9-5p (and other miRNAs w/seed CUUUGGU)	-2.162	TargetScan Human	Moderate (predicted)	GRHL1	GRHL1	1.067
hsa-miR-9-5p	miR-9-5p (and other miRNAs w/seed CUUUGGU)	-2.162	TargetScan Human	Moderate (predicted)	IL33	IL33	1.181	Acute Phase Response Signaling,Adrenomedullin signaling pathway,Agranulocyte Adhesion and Diapedesis,Airway Pathology in Chronic Obstructive Pulmonary Disease,Altered T Cell and B Cell Signaling in Rheumatoid Arthritis,Atherosclerosis Signaling,Cardiac Hypertrophy Signaling (Enhanced),Cholecystokinin/Gastrin-mediated Signaling,Communication between Innate and Adaptive Immune Cells,Dendritic Cell …
hsa-miR-9-5p	miR-9-5p (and other miRNAs w/seed CUUUGGU)	-2.162	TargetScan Human	Moderate (predicted)	NEBL	NEBL	1.502
hsa-miR-363-3p	miR-92a-3p (and other miRNAs w/seed AUUGCAC)	-2.438	TargetScan Human	Moderate (predicted)	CDKN3	CDKN3	1.051	Protein Kinase A Signaling
hsa-miR-363-3p	miR-92a-3p (and other miRNAs w/seed AUUGCAC)	-2.438	TargetScan Human	Moderate (predicted)	IFITM1	IFITM1	1.159	Interferon Signaling
hsa-miR-363-3p	miR-92a-3p (and other miRNAs w/seed AUUGCAC)	-2.438	TargetScan Human	Moderate (predicted)	LY6E	LY6E	1.341
hsa-miR-363-3p	miR-92a-3p (and other miRNAs w/seed AUUGCAC)	-2.438	TargetScan Human	Moderate (predicted)	ME1	ME1	1.04	Gluconeogenesis I,TR/RXR Activation
hsa-miR-363-3p	miR-92a-3p (and other miRNAs w/seed AUUGCAC)	-2.438	TargetScan Human	Moderate (predicted)	SLC6A14	SLC6A14	1.233
hsa-miR-363-3p	miR-92a-3p (and other miRNAs w/seed AUUGCAC)	-2.438	TargetScan Human	Moderate (predicted)	TRIP13	TRIP13	1.363
hsa-miR-941	miR-941 (miRNAs w/seed ACCCGGC)	1.517	TargetScan Human	Moderate (predicted)	CHST5	CHST5	-1.967	Chondroitin Sulfate Biosynthesis,Chondroitin Sulfate Biosynthesis (Late Stages),Dermatan Sulfate Biosynthesis,Dermatan Sulfate Biosynthesis (Late Stages),Heparan Sulfate Biosynthesis,Heparan Sulfate Biosynthesis (Late Stages),LPS/IL-1 Mediated Inhibition of RXR Function,Xenobiotic Metabolism CAR Signaling Pathway,Xenobiotic Metabolism PXR Signaling Pathway,Xenobiotic Metabolism Signaling
hsa-miR-941	miR-941 (miRNAs w/seed ACCCGGC)	1.517	TargetScan Human	Moderate (predicted)	CLDN23	CLDN23	-1.252	Agranulocyte Adhesion and Diapedesis,Granulocyte Adhesion and Diapedesis,Leukocyte Extravasation Signaling,Sertoli Cell-Sertoli Cell Junction Signaling,Tight Junction Signaling
hsa-miR-941	miR-941 (miRNAs w/seed ACCCGGC)	1.517	TargetScan Human	Moderate (predicted)	CMBL	CMBL	-1.269
hsa-miR-95-3p	miR-95-3p (miRNAs w/seed UCAACGG)	1.306	TargetScan Human	Moderate (predicted)	FSIP1	FSIP1	-1.837
hsa-miR-95-3p	miR-95-3p (miRNAs w/seed UCAACGG)	1.306	TargetScan Human	Moderate (predicted)	GCNT2	GCNT2	-1.319
hsa-miR-96-5p	miR-96-5p (and other miRNAs w/seed UUGGCAC)	1.949	TargetScan Human	Moderate (predicted)	AIFM3	AIFM3	-1.56
hsa-miR-96-5p	miR-96-5p (and other miRNAs w/seed UUGGCAC)	1.949	TargetScan Human	Moderate (predicted)	CLEC10A	CLEC10A	-1.328
hsa-miR-96-5p	miR-96-5p (and other miRNAs w/seed UUGGCAC)	1.949	TargetScan Human	Moderate (predicted)	IRF4	IRF4	-1.182	IL-4 Signaling,Systemic Lupus Erythematosus In T Cell Signaling Pathway,T Cell Exhaustion Signaling Pathway,Th17 Activation Pathway
hsa-miR-96-5p	miR-96-5p (and other miRNAs w/seed UUGGCAC)	1.949	TargetScan Human	Moderate (predicted)	MT1G	MT1G	-1.615	SPINK1 General Cancer Pathway
hsa-miR-96-5p	miR-96-5p (and other miRNAs w/seed UUGGCAC)	1.949	TargetScan Human	Moderate (predicted)	PAQR8	PAQR8	-1.341
hsa-miR-96-5p	miR-96-5p (and other miRNAs w/seed UUGGCAC)	1.949	TargetScan Human	Moderate (predicted)	PKIB	PKIB	-3.706	cAMP-mediated signaling,Cardiac β-adrenergic Signaling
hsa-miR-96-5p	miR-96-5p (and other miRNAs w/seed UUGGCAC)	1.949	TargetScan Human	Moderate (predicted)	RNF152	RNF152	-1.246
hsa-miR-99a-3p	miR-99a-3p (and other miRNAs w/seed AAGCUCG)	-2.056	TargetScan Human	Moderate (predicted)	BHLHE40	BHLHE40	1.007	Circadian Rhythm Signaling
hsa-miR-99a-3p	miR-99a-3p (and other miRNAs w/seed AAGCUCG)	-2.056	TargetScan Human	Moderate (predicted)	NEK2	NEK2	1.006	Kinetochore Metaphase Signaling Pathway,Pyridoxal 5'-phosphate Salvage Pathway,Salvage Pathways of Pyrimidine Ribonucleotides
hsa-miR-99a-3p	miR-99a-3p (and other miRNAs w/seed AAGCUCG)	-2.056	TargetScan Human	Moderate (predicted)	RRM2	RRM2	1.234	Pyrimidine Deoxyribonucleotides De Novo Biosynthesis I
