# Supplementary material for: Integrated whole transcriptome and small RNA analysis revealed multiple regulatory networks in colorectal cancer
Source: Sci Rep. 2021 Jul 14;11:14456. doi: 10.1038/s41598-021-93531-y (PMC8280114; doi:10.1038/s41598-021-93531-y)
Supplement: Supplementary file 8 — Supplementary Table S5. [file 41598_2021_93531_MOESM8_ESM.xlsx]

## Sheet: abundance
Supplementary table 5. Expression value (transcript per million (TPM) of whole transcriptome in six paired CRC (TT) and normal tissue (NT) based on gencode V33
target_id	NT7	TT7	NT8	TT8	NT10	TT10	NT11	TT11	NT12	TT12	NT15	TT15
ENST00000473358.1|ENSG00000243485.5|OTTHUMG00000000959.2|OTTHUMT00000002840.1|MIR1302-2HG-202|MIR1302-2HG|712|lncRNA|	0	0	0	0	0	0	0	0	0	0	0	0
ENST00000469289.1|ENSG00000243485.5|OTTHUMG00000000959.2|OTTHUMT00000002841.2|MIR1302-2HG-201|MIR1302-2HG|535|lncRNA|	0	0	0	0	0	0	0	0	0	0	0	0
ENST00000417324.1|ENSG00000237613.2|OTTHUMG00000000960.1|OTTHUMT00000002842.1|FAM138A-201|FAM138A|1187|lncRNA|	0	0	0	0	0	0.000620242	0	0	0	0	0	0
ENST00000461467.1|ENSG00000237613.2|OTTHUMG00000000960.1|OTTHUMT00000002843.1|FAM138A-202|FAM138A|590|lncRNA|	0.118179	1.53643	1.21497	0.326608	0.276068	0.751963	0.558098	0.289907	0.496637	0.783032	4.11371	4.25805
ENST00000466430.5|ENSG00000238009.6|OTTHUMG00000001096.2|OTTHUMT00000003225.1|AL627309.1-201|AL627309.1|2748|lncRNA|	0.31397	0.157457	0.219138	0.248724	0.21682	0.508653	0.241135	0.183552	0.509234	0.285615	0.511835	0.857784
ENST00000477740.5|ENSG00000238009.6|OTTHUMG00000001096.2|OTTHUMT00000003688.1|AL627309.1-202|AL627309.1|491|lncRNA|	0	0	0	0	0	0	0	0	0	0	0	0
ENST00000471248.1|ENSG00000238009.6|OTTHUMG00000001096.2|OTTHUMT00000003687.1|AL627309.1-203|AL627309.1|629|lncRNA|	0.280321	0.329941	0.111715	0.385947	0.108772	0.390853	0.173213	0.109246	0.35236	0	0.440823	1.48965
ENST00000610542.1|ENSG00000238009.6|OTTHUMG00000001096.2|-|AL627309.1-205|AL627309.1|723|lncRNA|	0	0	0	0	0	0	0	0.102749	0	0	0	0
ENST00000453576.2|ENSG00000238009.6|OTTHUMG00000001096.2|OTTHUMT00000003689.1|AL627309.1-204|AL627309.1|336|lncRNA|	0	0	0	0	0	0	0	0	0	0	0.198919	0
ENST00000495576.1|ENSG00000239945.1|OTTHUMG00000001097.2|OTTHUMT00000003226.2|AL627309.3-201|AL627309.3|1319|lncRNA|	0	0	0	0	0	0	0.188131	0	0	0.0755481	0	0.114068
ENST00000493797.1|ENSG00000239906.1|OTTHUMG00000002481.1|OTTHUMT00000007038.1|AL627309.2-201|AL627309.2|323|lncRNA|	0	0.194168	0	0	0.540265	0	0.0533183	0	0	0.820334	0.46346	0
ENST00000484859.1|ENSG00000241860.7|OTTHUMG00000002480.4|OTTHUMT00000007035.1|AL627309.5-201|AL627309.5|4860|lncRNA|	1.12072	1.55674	0.99119	0.81042	0.524883	0.730941	0.513665	0.877975	0.980819	1.1672	4.4559	6.28542
ENST00000490997.5|ENSG00000241860.7|OTTHUMG00000002480.4|OTTHUMT00000007036.1|AL627309.5-202|AL627309.5|518|lncRNA|	0	0	0	0	0	0	0	0	0	0.372099	0	0
ENST00000466557.6|ENSG00000241860.7|OTTHUMG00000002480.4|OTTHUMT00000007037.2|AL627309.5-203|AL627309.5|1301|lncRNA|	0.451552	0.932142	0.634845	0.544776	0.615547	0.79732	0.369445	0.636705	0.627068	0.983743	1.40351	1.16282
ENST00000662089.1|ENSG00000241860.7|OTTHUMG00000002480.4|OTTHUMT00000528578.1|AL627309.5-205|AL627309.5|821|lncRNA|	0.380964	0.316823	0.323688	0.260878	0.631199	0.256669	0.225747	0.370086	0.115556	0.293436	1.00051	1.69715
ENST00000491962.1|ENSG00000241860.7|OTTHUMG00000002480.4|OTTHUMT00000007168.1|AL627309.5-204|AL627309.5|278|lncRNA|	0.682605	0.325864	0.715829	0	0.839443	0.238957	0.0471634	0	0.659213	0.101995	2.13388	0.490935
ENST00000655252.1|ENSG00000241860.7|OTTHUMG00000002480.4|OTTHUMT00000528579.1|AL627309.5-206|AL627309.5|1229|lncRNA|	0.31573	0.607845	0.406901	0.376365	0.20892	0.238066	0.412278	0.380005	0.452167	0.250425	1.46335	1.63066
ENST00000496488.1|ENSG00000241599.1|OTTHUMG00000002525.1|OTTHUMT00000007169.1|AL627309.4-201|AL627309.4|457|lncRNA|	0.443775	0.672432	0.779015	0	0.579651	0.502942	0.201778	0.615899	0.238318	0.740663	2.77933	3.3787
ENST00000669836.1|ENSG00000286448.1|OTTHUMG00000194680.1|OTTHUMT00000520595.1|AP006222.2-201|AP006222.2|736|lncRNA|	0.163907	0.234687	0.184133	0.0492748	0.210357	0.0959823	0	0.0762532	0.116435	0.204611	0.569868	0.580877
ENST00000450983.1|ENSG00000236601.2|OTTHUMG00000002855.3|OTTHUMT00000007988.2|AL732372.1-201|AL732372.1|607|lncRNA|	0	0	0	0	0	0	0	0	0	0	0	0
ENST00000412666.1|ENSG00000236601.2|OTTHUMG00000002855.3|OTTHUMT00000007987.2|AL732372.1-202|AL732372.1|426|lncRNA|	0	0	0	0	0	0	0	0	0	0	0	0
ENST00000635159.1|ENSG00000236601.2|OTTHUMG00000002855.3|OTTHUMT00000488661.1|AL732372.1-203|AL732372.1|994|lncRNA|	0	0	0	0	0	0	0	0	0	0	0	0.0937737
ENST00000423796.1|ENSG00000235146.2|OTTHUMG00000002329.1|OTTHUMT00000006707.1|AC114498.1-201|AC114498.1|607|lncRNA|	0	0	0	0	0	0	0	0	0	0	0	0
ENST00000450696.1|ENSG00000235146.2|OTTHUMG00000002329.1|OTTHUMT00000006706.1|AC114498.1-202|AC114498.1|402|lncRNA|	0	0	0	0	0	0	0	0	0	0	0	0
ENST00000422528.1|ENSG00000229905.1|OTTHUMG00000002408.1|OTTHUMT00000006891.1|AL669831.2-201|AL669831.2|456|lncRNA|	1.04212	0.540399	0.670851	0.444332	0.233182	0.508987	0.812285	0.495853	0.481015	0	1.24124	3.1464
ENST00000655765.1|ENSG00000237491.10|OTTHUMG00000002404.21|OTTHUMT00000518811.1|LINC01409-223|LINC01409|1869|lncRNA|	0	0	0	0	0	0	0.0205633	0	0	0	0	0
ENST00000412115.2|ENSG00000237491.10|OTTHUMG00000002404.21|OTTHUMT00000099678.3|LINC01409-201|LINC01409|1358|lncRNA|	0	0	0	0	0	0	0	0	0	0	0	0.140107
ENST00000670700.1|ENSG00000237491.10|OTTHUMG00000002404.21|OTTHUMT00000516955.1|LINC01409-232|LINC01409|1378|lncRNA|	0	0	0	0	0	0	0	0	0	0	0	0
ENST00000429505.6|ENSG00000237491.10|OTTHUMG00000002404.21|OTTHUMT00000516341.1|LINC01409-202|LINC01409|1201|lncRNA|	0	0	0	0	0	0	0	1.70884e-06	0.312193	0	0	0.42772
ENST00000657896.1|ENSG00000237491.10|OTTHUMG00000002404.21|OTTHUMT00000519617.1|LINC01409-225|LINC01409|1185|lncRNA|	0.506852	0.581932	0.507396	0	0.142615	0.00440447	0.236784	0.278123	0.646862	0.491468	0.591318	1.40704
ENST00000434264.6|ENSG00000237491.10|OTTHUMG00000002404.21|OTTHUMT00000007013.4|LINC01409-203|LINC01409|844|lncRNA|	0.104437	0.283875	0	0.0456259	0.0908028	0	0.0384148	0	0.214771	0.125733	0.14927	0.315944
ENST00000457084.1|ENSG00000237491.10|OTTHUMG00000002404.21|OTTHUMT00000006884.2|LINC01409-205|LINC01409|566|lncRNA|	0.107044	0.123296	0.553487	0	0.214915	0.464525	0.135392	0.137377	0	0.121479	0.68623	0.160411
ENST00000658648.1|ENSG00000237491.10|OTTHUMG00000002404.21|OTTHUMT00000511012.1|LINC01409-226|LINC01409|1214|lncRNA|	0	0	0	0	0	0.337412	0	0	0	0	0.39809	0
ENST00000656571.1|ENSG00000237491.10|OTTHUMG00000002404.21|OTTHUMT00000510085.1|LINC01409-224|LINC01409|1167|lncRNA|	0	0	0	0	0	0	0	0	0	0	0	0
ENST00000665867.1|ENSG00000237491.10|OTTHUMG00000002404.21|OTTHUMT00000506895.1|LINC01409-228|LINC01409|1078|lncRNA|	0	0	0	0	0	0	0	0	0	0	0	0
ENST00000669749.1|ENSG00000237491.10|OTTHUMG00000002404.21|OTTHUMT00000515126.1|LINC01409-231|LINC01409|1085|lncRNA|	0	0	0	0.530977	0	0	0	0	0	0	0	0
ENST00000666217.1|ENSG00000237491.10|OTTHUMG00000002404.21|OTTHUMT00000006885.3|LINC01409-229|LINC01409|1176|lncRNA|	0	0	0	0	0	0	0	0	0	0	0	0
ENST00000665719.1|ENSG00000237491.10|OTTHUMG00000002404.21|OTTHUMT00000521045.1|LINC01409-227|LINC01409|1291|lncRNA|	0.137364	0.0584337	0	0.260824	0	0.0636423	0.0621551	0	0.125034	0.0788209	0.200381	0.0572188
ENST00000651411.1|ENSG00000237491.10|OTTHUMG00000002404.21|OTTHUMT00000502875.1|LINC01409-221|LINC01409|1146|lncRNA|	0.111926	0.190398	0.201354	0.0552258	0.0579828	0	0.151081	0.206341	5.83402e-08	0.189681	0.20532	0
ENST00000589899.5|ENSG00000237491.10|OTTHUMG00000002404.21|OTTHUMT00000448546.1|LINC01409-214|LINC01409|809|lncRNA|	0.907792	1.01219	0.379219	1.21418	1.09355	0.617018	0.765554	0.690431	0.566718	0.94228	4.03332	4.15769
ENST00000609830.1|ENSG00000237491.10|OTTHUMG00000002404.21|OTTHUMT00000472539.1|LINC01409-220|LINC01409|669|lncRNA|	1.41564	1.54717	1.31499	0	0.00964951	1.47496	1.00766	0.861006	0.459163	0.774776	1.49115	2.9484
ENST00000443772.2|ENSG00000237491.10|OTTHUMG00000002404.21|OTTHUMT00000006887.3|LINC01409-204|LINC01409|1775|lncRNA|	0.849286	0.743932	0.553195	0.704026	0.238161	0.604492	0.346065	0.346213	0.399019	0.412724	2.29419	1.9332
ENST00000585826.1|ENSG00000237491.10|OTTHUMG00000002404.21|OTTHUMT00000458567.1|LINC01409-208|LINC01409|390|lncRNA|	0	0	0	0	0	0.0564287	0	0	0	0	0	0
ENST00000592547.1|ENSG00000237491.10|OTTHUMG00000002404.21|OTTHUMT00000458568.1|LINC01409-218|LINC01409|608|lncRNA|	1.06107	0.794031	0.467481	0.477381	0.752157	0.57569	1.17024	0.441982	1.03071	0.688054	3.84303	2.70787
ENST00000586928.5|ENSG00000237491.10|OTTHUMG00000002404.21|OTTHUMT00000458569.1|LINC01409-210|LINC01409|598|lncRNA|	0	0	0	0	0	0	0	0	0	0	0	0
ENST00000585745.5|ENSG00000237491.10|OTTHUMG00000002404.21|OTTHUMT00000458570.1|LINC01409-206|LINC01409|168|lncRNA|	0.891339	0.369696	0	0	0	1.48143	0	0.539005	0.634807	1.41621	0	0.60834
ENST00000585768.5|ENSG00000237491.10|OTTHUMG00000002404.21|OTTHUMT00000458571.1|LINC01409-207|LINC01409|394|lncRNA|	1.0044	1.29125	2.21523	1.44749	0.73896	2.07422	1.76218	0.454566	1.74727	0.448204	5.04318	4.50448
ENST00000590848.5|ENSG00000237491.10|OTTHUMG00000002404.21|OTTHUMT00000458572.1|LINC01409-215|LINC01409|726|lncRNA|	0.321742	0.134165	0.345807	0.551954	0.145152	0.323886	0.480222	0	0.492196	0.26022	0.422724	0.665218
ENST00000591440.5|ENSG00000237491.10|OTTHUMG00000002404.21|OTTHUMT00000458574.1|LINC01409-216|LINC01409|780|lncRNA|	0	0	0	0	0	0	0	0	0	0	0	0
ENST00000587530.5|ENSG00000237491.10|OTTHUMG00000002404.21|OTTHUMT00000458573.2|LINC01409-211|LINC01409|1024|lncRNA|	0	0	0	0	0	0	0	0	0	0	0	0
ENST00000593022.5|ENSG00000237491.10|OTTHUMG00000002404.21|OTTHUMT00000458575.1|LINC01409-219|LINC01409|693|lncRNA|	0	0	0	0	0	0	0	0	0	0	0	0
ENST00000589531.5|ENSG00000237491.10|OTTHUMG00000002404.21|OTTHUMT00000458566.1|LINC01409-213|LINC01409|714|lncRNA|	0	0	0	0	0	0	0	0	0	0	0	0
ENST00000588951.5|ENSG00000237491.10|OTTHUMG00000002404.21|OTTHUMT00000448547.1|LINC01409-212|LINC01409|607|lncRNA|	0	0	0	0.684205	0	0	0	0	0	0	0	0
ENST00000586288.1|ENSG00000237491.10|OTTHUMG00000002404.21|OTTHUMT00000458576.1|LINC01409-209|LINC01409|1040|lncRNA|	0	0	0	0.0926794	0	0.0854976	0	0	0	0	0.727368	0.461918
ENST00000591702.1|ENSG00000237491.10|OTTHUMG00000002404.21|OTTHUMT00000459872.1|LINC01409-217|LINC01409|1873|lncRNA|	0.289713	0.0475831	0.135745	0.0892596	0.0704486	0.159656	0.0831861	0.132265	0.238789	0.0460855	0.996694	0.621842
ENST00000655384.1|ENSG00000237491.10|OTTHUMG00000002404.21|OTTHUMT00000525204.1|LINC01409-222|LINC01409|2192|lncRNA|	0.272242	0.183738	0.254541	0.0732103	0.0862124	0.0820453	0.0759972	0.101662	0.222137	0	0.257504	0.335966
ENST00000667728.1|ENSG00000237491.10|OTTHUMG00000002404.21|OTTHUMT00000527876.1|LINC01409-230|LINC01409|2949|lncRNA|	0.795706	0.599249	0.602808	0.614882	0.325137	0.674708	0.41749	0.320775	0.541776	0.497655	2.23478	1.41982
ENST00000326734.2|ENSG00000177757.2|OTTHUMG00000002471.2|OTTHUMT00000007025.2|FAM87B-201|FAM87B|1947|lncRNA|	0.221785	0.166146	0.350081	0.188054	0.091669	0.0921076	0.0487875	0.0858736	0.336001	0.0995314	0.498922	0.50077
ENST00000624927.3|ENSG00000228794.10|OTTHUMG00000196004.1|OTTHUMT00000479121.1|LINC01128-215|LINC01128|677|lncRNA|	0.179645	0.15729	0	0.270029	0.181179	0.169714	0.383877	0	0.230174	0.0733519	0.610445	0.305799
ENST00000623808.3|ENSG00000228794.10|OTTHUMG00000196004.1|OTTHUMT00000479120.1|LINC01128-214|LINC01128|493|lncRNA|	0	0	0	0	0	0	0	0.109237	0	0	0.0295355	0.0831896
ENST00000445118.7|ENSG00000228794.10|OTTHUMG00000196004.1|OTTHUMT00000007015.4|LINC01128-205|LINC01128|6616|lncRNA|	0.609114	0.63947	0.410697	1.44736	0.396056	1.39238	0.309275	0.280998	1.71411	0.56758	0.751376	0.99593
ENST00000669922.1|ENSG00000228794.10|OTTHUMG00000196004.1|OTTHUMT00000007020.3|LINC01128-225|LINC01128|5441|lncRNA|	0.305213	0.356229	0.204462	0.234168	0.217734	0.215436	0.153123	0.186398	0.266774	0.393609	0.685358	1.30088
ENST00000670780.1|ENSG00000228794.10|OTTHUMG00000196004.1|OTTHUMT00000528186.1|LINC01128-226|LINC01128|8389|lncRNA|	0.160067	0.0776633	0.13177	0.259548	0.0293274	0.331565	0.15603	0.0645763	0.481294	0.00918292	0.191761	1.7096e-06
ENST00000667414.1|ENSG00000228794.10|OTTHUMG00000196004.1|OTTHUMT00000523925.1|LINC01128-223|LINC01128|1752|lncRNA|	0.211341	0.132755	0.166714	0.208573	0.105868	0.280176	0.12025	0.168475	0.290812	0.138799	0.796831	0.768604
ENST00000666741.1|ENSG00000228794.10|OTTHUMG00000196004.1|OTTHUMT00000472150.3|LINC01128-222|LINC01128|5483|lncRNA|	0.0869685	0.0499429	0.030612	0.479651	0.0267951	0.459947	0.0750331	0.14766	0.321979	0	0.154695	0.110374
ENST00000623070.4|ENSG00000228794.10|OTTHUMG00000196004.1|OTTHUMT00000479123.2|LINC01128-213|LINC01128|542|lncRNA|	0	0	0	0.647058	0.198874	0.249882	0	0	0	0.394809	0	0.21727
ENST00000659124.1|ENSG00000228794.10|OTTHUMG00000196004.1|OTTHUMT00000007018.4|LINC01128-219|LINC01128|5289|lncRNA|	0	0	0	0	0	0	0	0	0	0	0	0
ENST00000658846.1|ENSG00000228794.10|OTTHUMG00000196004.1|OTTHUMT00000526473.1|LINC01128-218|LINC01128|1429|lncRNA|	0.203899	0.191743	0.112296	0.124429	0	0.140069	0.0851511	0	0	0.192403	0.12086	0.649724
ENST00000608189.5|ENSG00000228794.10|OTTHUMG00000196004.1|OTTHUMT00000472153.3|LINC01128-208|LINC01128|1653|lncRNA|	0.413667	0.00621146	0.857476	0.000114661	0.469454	0.151304	0.362338	0.016695	0	1.02748	0	0
ENST00000448975.6|ENSG00000228794.10|OTTHUMG00000196004.1|OTTHUMT00000479122.1|LINC01128-206|LINC01128|633|lncRNA|	0	0	0	0	0	0	0	0	0	0	0	0
ENST00000449005.6|ENSG00000228794.10|OTTHUMG00000196004.1|OTTHUMT00000528187.1|LINC01128-207|LINC01128|659|lncRNA|	0	0	0	0	0	0.0656102	0	0	0.158121	0	0	0
ENST00000441765.6|ENSG00000228794.10|OTTHUMG00000196004.1|OTTHUMT00000506073.1|LINC01128-204|LINC01128|911|lncRNA|	0.0595256	0	0.124414	0	0.0583322	0	0	0	0	0	0.249017	0.382771
ENST00000609139.6|ENSG00000228794.10|OTTHUMG00000196004.1|OTTHUMT00000472151.2|LINC01128-210|LINC01128|727|lncRNA|	0	0.0609068	0	0	0	0.313651	0	0	0	0	0	0
ENST00000609009.6|ENSG00000228794.10|OTTHUMG00000196004.1|OTTHUMT00000472152.3|LINC01128-209|LINC01128|1932|lncRNA|	0.249063	0.842289	0	0.157879	0.442435	0.708189	0.188129	0.250094	0.597402	0.0176265	1.22569	2.11534
ENST00000657837.1|ENSG00000228794.10|OTTHUMG00000196004.1|OTTHUMT00000503440.2|LINC01128-217|LINC01128|2933|lncRNA|	0.393695	0.455318	0.289511	1.05953	0.282035	1.32212	0.238472	0.354726	1.34703	0.16997	0.361316	0.587198
ENST00000610067.6|ENSG00000228794.10|OTTHUMG00000196004.1|OTTHUMT00000521256.1|LINC01128-211|LINC01128|375|lncRNA|	0	0	0	0.0443861	0	0	0	0	0	0.055763	0	0
ENST00000416570.5|ENSG00000228794.10|OTTHUMG00000196004.1|OTTHUMT00000007017.1|LINC01128-202|LINC01128|612|lncRNA|	0	0.0316951	0	0.469915	0	0.00159851	0.0157679	0	0	0	0.248678	0
ENST00000661237.1|ENSG00000228794.10|OTTHUMG00000196004.1|OTTHUMT00000508137.1|LINC01128-221|LINC01128|1771|lncRNA|	1.05278	0.000142407	0.657662	0.832346	0.0851786	0.355359	0.621095	0.743258	0.871769	1.08163	0.0578118	0.981048
ENST00000668541.1|ENSG00000228794.10|OTTHUMG00000196004.1|OTTHUMT00000520197.1|LINC01128-224|LINC01128|987|lncRNA|	0	0	0	0	0	0	0	0.0726267	0	0	0	0
ENST00000657175.1|ENSG00000228794.10|OTTHUMG00000196004.1|OTTHUMT00000518921.1|LINC01128-216|LINC01128|1558|lncRNA|	0	0.76915	0.189349	0.854648	0.516067	0.792574	0.493685	4.62558e-07	0.527027	0.00630705	4.12062e-06	0
ENST00000660797.1|ENSG00000228794.10|OTTHUMG00000196004.1|OTTHUMT00000519683.1|LINC01128-220|LINC01128|1215|lncRNA|	0.0385697	0.207927	0.147916	0.198144	0.0602758	0.174805	0.0866444	0.0392677	0	0.396671	0.243202	0.395322
ENST00000622921.1|ENSG00000228794.10|OTTHUMG00000196004.1|OTTHUMT00000479124.1|LINC01128-212|LINC01128|724|lncRNA|	0	0	0	0	0.0397165	0.0929555	0	0	0	0	0	0
ENST00000670824.1|ENSG00000228794.10|OTTHUMG00000196004.1|OTTHUMT00000518140.1|LINC01128-227|LINC01128|2495|lncRNA|	0.04141	0.0356913	0	0.0420318	0.0072511	0.0451056	0.0998411	0.0256101	0.220176	0	0.302438	0.32822
ENST00000415295.1|ENSG00000228794.10|OTTHUMG00000196004.1|OTTHUMT00000099674.1|LINC01128-201|LINC01128|894|lncRNA|	0	0	0	0	0	0	0	0	0	0	0	0
ENST00000473798.1|ENSG00000225880.5|OTTHUMG00000141258.2|OTTHUMT00000280398.2|LINC00115-201|LINC00115|1317|lncRNA|	0.802908	0.703503	0.712018	0.879232	0.492159	0.59922	0.504322	0.796154	0.668948	0.382205	0.787165	1.56697
ENST00000671208.1|ENSG00000288531.1|OTTHUMG00000002468.25|OTTHUMT00000528188.1|AL669831.7-201|AL669831.7|2509|lncRNA|	0.013	0.0535014	0	0.0226382	0.101184	0.0338189	0	0.0137474	0.012899	0	0.191583	0.0128551
ENST00000661463.1|ENSG00000288531.1|OTTHUMG00000002468.25|OTTHUMT00000528189.1|AL669831.7-202|AL669831.7|2070|lncRNA|	0.396531	0.452029	0.261474	0.284608	0.146691	0.591894	0.283101	0.338517	0.348442	0.528186	0.834683	0.911843
ENST00000446136.1|ENSG00000230368.2|OTTHUMG00000002469.1|OTTHUMT00000007021.1|FAM41C-203|FAM41C|1807|lncRNA|	0.0682944	0.048174	0.0334272	0	0.0278198	0.0308701	0.0219208	0.0171569	0.0830771	0	0.112573	0.130413
ENST00000432963.1|ENSG00000230368.2|OTTHUMG00000002469.1|OTTHUMT00000007023.1|FAM41C-202|FAM41C|504|lncRNA|	0	0.162582	0	0	0	0	0	0.103719	0.293881	0.329618	0	0
ENST00000427857.1|ENSG00000230368.2|OTTHUMG00000002469.1|OTTHUMT00000007022.1|FAM41C-201|FAM41C|446|lncRNA|	0.0906701	0.0767663	0	0	0	0	0	0	0.0753961	0	0	0.0919891
ENST00000607769.1|ENSG00000272438.1|OTTHUMG00000185550.1|OTTHUMT00000470696.1|AL645608.6-201|AL645608.6|351|lncRNA|	0	0	0	0	0	0	0.106977	0	0	0	0.334252	0.496386
ENST00000448179.1|ENSG00000230699.2|OTTHUMG00000040716.1|OTTHUMT00000097856.1|AL645608.2-201|AL645608.2|3043|lncRNA|	0.0262869	0.0285216	0	0.0356521	0.00780895	0.0222273	0.00604087	0.0346181	0.02011	0.0219166	0.142768	0.315336
ENST00000398216.2|ENSG00000241180.1|OTTHUMG00000040717.2|OTTHUMT00000097857.2|AL645608.4-201|AL645608.4|443|lncRNA|	0.67926	0.592894	0.42649	0.0600246	0.348845	0.170121	0.616686	0.35953	0.37361	0.557582	1.15427	1.84231
ENST00000417705.1|ENSG00000223764.2|OTTHUMG00000040718.2|OTTHUMT00000097858.1|LINC02593-201|LINC02593|1389|lncRNA|	0	0.049732	0	0.037765	0	0	0	0	0.081284	0	0	0
ENST00000606034.1|ENSG00000272512.1|OTTHUMG00000185581.1|OTTHUMT00000470770.1|AL645608.7-201|AL645608.7|2086|lncRNA|	0.420111	0.315849	0.164204	0.180599	0.222461	0.0762283	0.0577875	0.0918786	0.0665423	0.392849	0.299951	1.2521
ENST00000458555.1|ENSG00000224969.1|OTTHUMG00000040779.1|OTTHUMT00000097998.1|AL645608.1-201|AL645608.1|471|lncRNA|	0.263636	0.721951	0.429996	0.0840002	0.12939	0.738746	0.657777	0.330696	0.0855815	1.1121	0.933182	1.56954
ENST00000418300.1|ENSG00000242590.1|OTTHUMG00000040780.1|OTTHUMT00000097999.1|AL645608.5-201|AL645608.5|402|lncRNA|	0	0	0	0	0	0	0	0	0	0	0	0
ENST00000442292.2|ENSG00000273443.1|OTTHUMG00000186253.1|OTTHUMT00000472501.1|AL645608.8-201|AL645608.8|829|lncRNA|	0.112106	0.227387	0.0376221	0.185053	0.0303516	0.0324118	0	0.0597604	0	0.0942151	0.04809	0.370463
ENST00000648183.1|ENSG00000285812.1|OTTHUMG00000193099.1|OTTHUMT00000500135.1|AL390719.3-201|AL390719.3|1095|lncRNA|	0.293357	0.313915	0.434288	0.283814	0.104774	0.232306	0.0770408	0.349556	0.176321	0.0910211	1.35232	1.75017
ENST00000416774.1|ENSG00000223823.1|OTTHUMG00000000827.1|OTTHUMT00000002221.1|LINC01342-201|LINC01342|1620|lncRNA|	0.0657382	0.129235	0.201094	0.0479877	0.0558526	0.0144459	0.120898	0.108038	0.0527969	0.129552	0.307884	0.608009
ENST00000606993.1|ENSG00000272141.1|OTTHUMG00000185583.1|OTTHUMT00000470776.1|AL390719.2-201|AL390719.2|987|lncRNA|	4.34957	4.27531	3.37447	3.09127	1.22937	2.28468	3.81744	2.26109	2.84926	2.89648	8.3581	10.5684
ENST00000379317.1|ENSG00000205231.1|OTTHUMG00000000850.1|OTTHUMT00000002419.1|TTLL10-AS1-201|TTLL10-AS1|3532|lncRNA|	0.0468203	0.043567	0.0504472	0.0721	0.0210557	0.0247713	0.0213645	0.0131079	0.100655	0.0283878	0.119955	0.201533
ENST00000565563.1|ENSG00000260179.1|OTTHUMG00000175732.1|OTTHUMT00000430911.1|AL162741.1-201|AL162741.1|1558|lncRNA|	0.224618	0.230922	0.123905	0.104581	0.176061	0.0961223	0.0234198	0.0431746	0.320809	0.104951	0.698831	0.437067
ENST00000434139.1|ENSG00000230415.1|OTTHUMG00000002234.2|OTTHUMT00000006365.2|LINC01786-201|LINC01786|268|lncRNA|	1.94465	0.274992	1.50115	0.518719	0.171256	0.734276	0	0.557516	0	1.3018	2.05762	2.67691
ENST00000453732.1|ENSG00000230415.1|OTTHUMG00000002234.2|OTTHUMT00000006364.2|LINC01786-202|LINC01786|389|lncRNA|	0.142149	0.328804	0	1.41399	0.347782	0.988778	0.0863171	0.363011	1.28748	0.150584	0.298482	1.04246
ENST00000444968.1|ENSG00000240731.1|OTTHUMG00000003331.1|OTTHUMT00000009383.1|AL139287.1-201|AL139287.1|386|lncRNA|	1.9043	2.06588	1.46504	2.64605	0.792136	2.51473	1.66576	2.02381	2.96493	1.51963	5.40268	8.66943
ENST00000659048.1|ENSG00000224870.7|OTTHUMG00000002908.6|OTTHUMT00000528647.1|MRPL20-AS1-209|MRPL20-AS1|2199|lncRNA|	0.0133407	0.0457222	0.0456503	0.0969335	0.0010359	1.3917	0.000989917	0.189521	0.169495	0.0806808	4.24231e-05	0.00331076
ENST00000448629.6|ENSG00000224870.7|OTTHUMG00000002908.6|OTTHUMT00000099684.4|MRPL20-AS1-204|MRPL20-AS1|1748|lncRNA|	0.972426	1.22997	1.461	0.331305	0.365539	1.05636	2.6074	2.1714	0.906833	2.07273	2.65064	3.51483
ENST00000444362.2|ENSG00000224870.7|OTTHUMG00000002908.6|OTTHUMT00000008126.2|MRPL20-AS1-202|MRPL20-AS1|1747|lncRNA|	2.36131	1.71954	0.741834	3.96336	1.09213	1.68386	2.65526	1.52871	1.35209	0.482529	2.08229	2.79981
ENST00000576232.1|ENSG00000224870.7|OTTHUMG00000002908.6|OTTHUMT00000439299.2|MRPL20-AS1-208|MRPL20-AS1|585|lncRNA|	0	0	0	0	0	0.0724862	0	0	0	0.571182	0	0
ENST00000570344.1|ENSG00000224870.7|OTTHUMG00000002908.6|OTTHUMT00000439300.2|MRPL20-AS1-206|MRPL20-AS1|515|lncRNA|	0	0	0	0	0.0406742	0.477656	0.183626	0.166132	0	0	0.16689	0.000209251
ENST00000447725.2|ENSG00000224870.7|OTTHUMG00000002908.6|OTTHUMT00000439301.1|MRPL20-AS1-203|MRPL20-AS1|1843|lncRNA|	0	0	0.323829	0	0	0	0	0	0	0.000197301	0	0
ENST00000453521.1|ENSG00000224870.7|OTTHUMG00000002908.6|OTTHUMT00000439304.1|MRPL20-AS1-205|MRPL20-AS1|858|lncRNA|	0	0	0	0	0	0	0	0	0	0	0	0
ENST00000607307.1|ENSG00000272455.1|OTTHUMG00000185586.1|OTTHUMT00000470786.1|AL391244.2-201|AL391244.2|1523|lncRNA|	0.690231	0.917039	0.52867	0.896006	0.451746	0.392992	0.467909	1.26336	0.582022	0.692492	1.68241	1.8336
ENST00000428932.1|ENSG00000225905.1|OTTHUMG00000002912.1|OTTHUMT00000008135.1|AL391244.1-201|AL391244.1|543|lncRNA|	0.138429	0.0498114	0	0.61943	0	0.235323	0.0469069	0.121566	1.54802	0	0.309962	0
ENST00000430109.1|ENSG00000225285.1|OTTHUMG00000002915.2|OTTHUMT00000008138.2|LINC01770-202|LINC01770|510|lncRNA|	0.129955	0.530386	0	1.82154	0.282641	2.63686	0.183177	0.3037	2.74938	0.433726	0.0921572	1.06282
ENST00000434150.1|ENSG00000225285.1|OTTHUMG00000002915.2|OTTHUMT00000008261.1|LINC01770-203|LINC01770|444|lncRNA|	0.390063	0.728432	0.0950021	1.03334	0.660563	2.30328	0.466669	0.855102	3.30626	0	0.113549	0.325406
ENST00000454562.1|ENSG00000225285.1|OTTHUMG00000002915.2|OTTHUMT00000008262.1|LINC01770-204|LINC01770|424|lncRNA|	0.244653	0.0499347	0.205938	2.72337	0	1.58833	0.251951	0.345944	0.834324	0.634559	0	0.444652
ENST00000417917.1|ENSG00000225285.1|OTTHUMG00000002915.2|OTTHUMT00000008260.1|LINC01770-201|LINC01770|634|lncRNA|	0	0.152272	0	0.639282	0.245567	0.382972	0.0743041	0.197305	1.78547	0.121961	0	0.23718
ENST00000647566.1|ENSG00000215014.5|OTTHUMG00000186983.2|OTTHUMT00000498765.1|AL645728.1-201|AL645728.1|841|lncRNA|	0.267479	0.479747	0.160588	0.367678	0.544516	0.275534	0.196638	0.360102	0.409436	0.279168	0.506099	0.683139
ENST00000658591.1|ENSG00000286989.1|OTTHUMG00000195682.1|OTTHUMT00000528199.1|AL691432.4-201|AL691432.4|1830|lncRNA|	0.171679	0.234405	0.0584288	0.348322	0.0366375	0.340003	0.306011	0.0589472	0.0768324	0.169896	0.230667	0.358226
ENST00000607222.1|ENSG00000272106.1|OTTHUMG00000185588.1|OTTHUMT00000470789.1|AL691432.2-201|AL691432.2|2038|lncRNA|	1.35484	0.708339	0.9798	1.64739	0.90042	1.59748	2.07225	0.833867	2.89684	0.68845	2.61308	3.46686
ENST00000607013.1|ENSG00000272004.1|OTTHUMG00000185638.1|OTTHUMT00000470901.1|FO704657.1-201|FO704657.1|400|lncRNA|	0	0	0	0	0	0	0.288157	0	0.231467	0	0	0
ENST00000598846.1|ENSG00000268575.1|OTTHUMG00000183552.1|OTTHUMT00000467163.1|AL031282.2-201|AL031282.2|5079|lncRNA|	1.45311	1.27152	0.945417	1.75732	0.755269	1.67859	0.834204	0.708239	2.56726	0.524328	1.63258	2.32718
ENST00000412228.1|ENSG00000231050.1|OTTHUMG00000000941.1|OTTHUMT00000002766.1|AL109917.1-201|AL109917.1|906|lncRNA|	0.299214	0.451199	0.402663	0	0.190676	0.144558	0.0446496	0.320707	0.104313	0.211238	0.258659	0.301148
ENST00000443930.1|ENSG00000233542.2|OTTHUMG00000041065.2|OTTHUMT00000098494.1|AL391845.2-201|AL391845.2|1954|lncRNA|	0.258284	0.158012	0.0857713	0.0685664	0.0372084	0.0777915	0.0585618	0.106677	0.0766061	0.192674	0.248323	4.22299
ENST00000659674.1|ENSG00000233542.2|OTTHUMG00000041065.2|OTTHUMT00000528778.1|AL391845.2-202|AL391845.2|977|lncRNA|	0	0.0252891	0.00577007	0.0192228	0	0	0	0	0	0	0	1.63368
ENST00000445600.1|ENSG00000226969.1|OTTHUMG00000041087.1|OTTHUMT00000098536.1|AL391845.1-201|AL391845.1|320|lncRNA|	0	0	0	0	0	0.451564	0	0	0	0	0	0
ENST00000449154.1|ENSG00000226969.1|OTTHUMG00000041087.1|OTTHUMT00000098537.1|AL391845.1-202|AL391845.1|437|lncRNA|	0.10039	0.216782	0	0.191581	0	0	0	0.0746144	0	0.22661	0	0.253236
ENST00000606533.1|ENSG00000271806.1|OTTHUMG00000185365.1|OTTHUMT00000470331.1|AL590822.2-201|AL590822.2|4196|lncRNA|	0.174898	0.285782	0.201994	0.194431	0.119874	0.115826	0.103958	0.14544	0.106831	0.168825	0.744272	0.879391
ENST00000333854.2|ENSG00000182873.5|OTTHUMG00000001239.2|OTTHUMT00000003654.1|PRKCZ-AS1-201|PRKCZ-AS1|1253|lncRNA|	0.46635	0.466115	0.135381	0.215802	0.174038	0.719551	0.118973	0.181095	0.768723	0.144198	0.822733	0.652515
ENST00000444529.1|ENSG00000182873.5|OTTHUMG00000001239.2|OTTHUMT00000100289.1|PRKCZ-AS1-202|PRKCZ-AS1|622|lncRNA|	0.560496	0.352025	0	0.269884	0.335492	0.288178	0.0756926	0.043769	0.534809	0.0681976	0.837467	0.641946
ENST00000442483.2|ENSG00000234396.3|OTTHUMG00000001405.2|OTTHUMT00000004068.2|AL590822.1-201|AL590822.1|326|lncRNA|	0	0.0902578	0	0	0	0	0	0	0	0	0	0.34604
ENST00000659232.1|ENSG00000287356.1|OTTHUMG00000193849.2|OTTHUMT00000505329.1|AL590822.3-201|AL590822.3|4032|lncRNA|	0.0222973	0.04089	0.00622721	0	0	0	0	0.153651	0.0170612	0.0296653	0	0
ENST00000661319.1|ENSG00000287356.1|OTTHUMG00000193849.2|OTTHUMT00000505327.2|AL590822.3-202|AL590822.3|5675|lncRNA|	0.0527336	0.0288538	0.00436063	0.0770513	0.0629968	0.0650415	0.0502834	0.0131911	0.122686	0.0191918	0.0178724	0.132177
ENST00000607720.1|ENSG00000272161.1|OTTHUMG00000185693.1|OTTHUMT00000471012.1|AL589739.1-201|AL589739.1|493|lncRNA|	0.0812594	0	0	0.0777468	0.0605037	0	0	0	0	0.0945027	0	0.0695636
ENST00000607858.1|ENSG00000272420.1|OTTHUMG00000185694.1|OTTHUMT00000471013.1|AL513477.2-201|AL513477.2|568|lncRNA|	0.708657	0.4008	0.511019	0.619215	0.297345	0.274791	0.349855	0.0996068	0.409338	0.308799	1.31056	2.48181
ENST00000424657.1|ENSG00000224387.1|OTTHUMG00000000720.1|OTTHUMT00000001799.1|AL139246.1-201|AL139246.1|455|lncRNA|	0	0.050804	0	0	0	0	0.0636908	0	0	0	0.765035	1.0276
ENST00000442305.1|ENSG00000229393.1|OTTHUMG00000000721.1|OTTHUMT00000001800.1|AL139246.4-201|AL139246.4|514|lncRNA|	0.378645	0.126329	0.0745598	0	0	0.0640989	0.102781	0	0.0748157	0	0.182219	0.847972
ENST00000644246.1|ENSG00000272449.2|OTTHUMG00000185639.2|OTTHUMT00000497130.1|AL139246.5-201|AL139246.5|1531|lncRNA|	0.0987364	0.153088	0.0508553	0	0.0870434	0.0438607	0.065775	0.165889	0.0541247	0.268358	0.340997	0.279751
ENST00000606645.2|ENSG00000272449.2|OTTHUMG00000185639.2|OTTHUMT00000470902.2|AL139246.5-202|AL139246.5|1061|lncRNA|	1.6969	0.818627	1.13416	2.08578	1.0419	0.407369	1.99548	0.252896	1.00766	0.991017	1.15728	3.07183
ENST00000449660.5|ENSG00000238164.6|OTTHUMG00000000818.3|OTTHUMT00000002186.1|TNFRSF14-AS1-205|TNFRSF14-AS1|1629|lncRNA|	0.232713	0.263604	0.195087	1.1404	0.142532	0	2.05332	0.193703	0.534042	0.395178	2.13363	1.24472
ENST00000443892.2|ENSG00000238164.6|OTTHUMG00000000818.3|OTTHUMT00000002189.2|TNFRSF14-AS1-203|TNFRSF14-AS1|500|lncRNA|	0.349272	0.341565	0.579194	0.302955	0.4752	0.362537	0.688889	0.0568474	1.22173	0.760488	1.87907	3.06301
ENST00000416860.2|ENSG00000238164.6|OTTHUMG00000000818.3|OTTHUMT00000002185.2|TNFRSF14-AS1-201|TNFRSF14-AS1|3522|lncRNA|	1.98708	1.71434	1.14177	2.46606	0.641728	0.840267	2.92383	1.08049	1.37044	1.45998	3.38623	4.70922
ENST00000448624.2|ENSG00000238164.6|OTTHUMG00000000818.3|OTTHUMT00000002188.2|TNFRSF14-AS1-204|TNFRSF14-AS1|808|lncRNA|	0.912618	1.26453	1.16906	1.34881	0.417438	0.462762	2.03943	0	0.945525	0.992459	2.14008	3.40668
ENST00000432521.2|ENSG00000238164.6|OTTHUMG00000000818.3|OTTHUMT00000002187.3|TNFRSF14-AS1-202|TNFRSF14-AS1|3608|lncRNA|	0.830074	0.829852	0.746105	1.10978	0.345785	0.408248	1.46447	0.737899	0.558666	0.861921	1.71999	3.23428
ENST00000452793.1|ENSG00000238164.6|OTTHUMG00000000818.3|OTTHUMT00000099613.1|TNFRSF14-AS1-206|TNFRSF14-AS1|569|lncRNA|	1.10074	0.292202	0.251792	1.92594	0.507222	0.335888	2.49929	0.379623	0.595147	1.48212	1.59107	1.72679
ENST00000424215.1|ENSG00000228037.1|OTTHUMG00000000819.1|OTTHUMT00000002191.1|AL139246.3-201|AL139246.3|626|lncRNA|	3.33079	2.28385	1.99015	1.01589	1.04243	0.904138	5.13465	1.17124	3.99936	0.743739	4.35555	6.60682
ENST00000427302.1|ENSG00000237058.1|OTTHUMG00000039631.1|OTTHUMT00000095593.1|MMEL1-AS1-201|MMEL1-AS1|373|lncRNA|	0.135699	0.141452	0	0	0	0	0	0.0976356	0	0	0	0.227336
ENST00000648684.1|ENSG00000285945.1|OTTHUMG00000192792.2|OTTHUMT00000499158.2|AC242022.2-201|AC242022.2|593|lncRNA|	0.0620784	0.171042	0.41895	0.0579771	0.0467077	0.0514939	0	0	0.0627676	0	0.384281	0.323366
ENST00000638002.1|ENSG00000283259.1|OTTHUMG00000191647.1|OTTHUMT00000489032.1|AC242022.1-201|AC242022.1|1565|lncRNA|	0.0513022	0.237677	0.0697198	0.13313	0.290157	0.165274	0	0.0280795	0.347607	0.0673109	1.48552	0.205441
ENST00000457440.1|ENSG00000233234.1|OTTHUMG00000000564.1|OTTHUMT00000001337.1|AL592464.2-201|AL592464.2|607|lncRNA|	0	0	0	0	0	0	0	0	0	0	0.07209	0
ENST00000664694.1|ENSG00000287396.1|OTTHUMG00000194322.1|OTTHUMT00000514416.1|AL592464.3-201|AL592464.3|663|lncRNA|	0.152996	0.0586621	0.0509242	0.0491841	0	0.0877087	0.0687939	0.200396	0.0520635	0.0626428	0.128065	0.226043
ENST00000429389.1|ENSG00000231630.1|OTTHUMG00000000565.1|OTTHUMT00000001338.1|AL592464.1-201|AL592464.1|429|lncRNA|	0	0	0	0	0	0	0	0	0	0	0	0.0870073
ENST00000641229.1|ENSG00000284745.1|OTTHUMG00000192279.1|OTTHUMT00000493382.1|AL589702.1-201|AL589702.1|1509|lncRNA|	0	0	0	0	0	0	0	0	0	0	0	0
ENST00000642073.1|ENSG00000284745.1|OTTHUMG00000192279.1|OTTHUMT00000493383.1|AL589702.1-202|AL589702.1|1142|lncRNA|	0	0	0	0	0	0	0	0.0201918	0	0	0	0
ENST00000606861.1|ENSG00000177133.11|OTTHUMG00000000563.4|OTTHUMT00000470366.1|PRDM16-DT-208|PRDM16-DT|2917|lncRNA|	0	0	0.02145	0	0	0.017383	0.0194421	0	0.0665065	0	0.0348375	0.00800161
ENST00000321399.7|ENSG00000177133.11|OTTHUMG00000000563.4|OTTHUMT00000001332.1|PRDM16-DT-202|PRDM16-DT|2226|lncRNA|	0	0	0	0	0	0	0	0	0	0	0	0
ENST00000413472.5|ENSG00000177133.11|OTTHUMG00000000563.4|OTTHUMT00000001336.1|PRDM16-DT-203|PRDM16-DT|561|lncRNA|	0	0.0538922	0	0	0	0	0	0	0	0	0	0
ENST00000453118.5|ENSG00000177133.11|OTTHUMG00000000563.4|OTTHUMT00000001334.1|PRDM16-DT-207|PRDM16-DT|1697|lncRNA|	0	0	0	0	0	0	0	0	0	0	0.0234012	0
ENST00000445317.1|ENSG00000177133.11|OTTHUMG00000000563.4|OTTHUMT00000001333.1|PRDM16-DT-206|PRDM16-DT|4247|lncRNA|	0.0181697	0.072224	0.0268666	0.130924	0.0299934	0.109047	0.0291243	0.0865691	0.209343	0.0231436	0.0720409	0.035761
ENST00000667159.1|ENSG00000177133.11|OTTHUMG00000000563.4|OTTHUMT00000528346.1|PRDM16-DT-209|PRDM16-DT|1275|lncRNA|	0	0.0201577	0	0.0628418	0	0.0207208	0	0	0	0	0	0
ENST00000670730.1|ENSG00000177133.11|OTTHUMG00000000563.4|OTTHUMT00000528347.1|PRDM16-DT-210|PRDM16-DT|2282|lncRNA|	0	0	0	0	0	0.0278143	0	0	0	0	0	0
ENST00000415573.1|ENSG00000177133.11|OTTHUMG00000000563.4|OTTHUMT00000099318.1|PRDM16-DT-204|PRDM16-DT|280|lncRNA|	0	0	0	0	0	0	0	0	0.00612329	0	0	0
ENST00000321336.1|ENSG00000177133.11|OTTHUMG00000000563.4|OTTHUMT00000001335.1|PRDM16-DT-201|PRDM16-DT|664|lncRNA|	0.0934935	0.425901	0	1.35854	0	0.0591509	0	0.716844	0.378661	0.125037	0.17292	0.467413
ENST00000440516.1|ENSG00000226286.1|OTTHUMG00000000624.1|OTTHUMT00000001514.1|AL008733.1-201|AL008733.1|469|lncRNA|	0	0.0968792	1.55889	0.253855	2.14853	0	0.421849	0.466138	0.172305	0.814021	0	23.9306
ENST00000607061.1|ENSG00000272235.1|OTTHUMG00000185641.1|OTTHUMT00000470906.1|AL590438.1-201|AL590438.1|3461|lncRNA|	0.0998642	0.284432	0.0219464	0.132251	0.117561	0.170315	0.190395	0.427306	0.123847	0.0764099	0.087458	0.620831
ENST00000669140.1|ENSG00000287828.1|OTTHUMG00000195724.1|OTTHUMT00000528446.1|AL354743.2-201|AL354743.2|728|lncRNA|	11.5129	9.53108	4.42863	1.20705	3.14179	10.6729	1.83307	7.70717	1.51637	7.43415	1.07689	5.10294
ENST00000665088.1|ENSG00000286518.1|OTTHUMG00000195708.1|OTTHUMT00000528342.1|AL354743.1-201|AL354743.1|2784|lncRNA|	0	0.022041	0.00922744	0	0	0	0.00601357	0	0.0389944	0	0	0.269121
ENST00000606489.1|ENSG00000272088.1|OTTHUMG00000185642.1|OTTHUMT00000470909.1|AL512413.1-201|AL512413.1|382|lncRNA|	0.648032	0.88179	0.248883	0.245333	0.447693	0.320306	0.447656	0.748948	0.362332	0.280941	1.447	0.638239
ENST00000435049.1|ENSG00000238260.1|OTTHUMG00000000613.1|OTTHUMT00000001480.1|AL513320.1-201|AL513320.1|622|lncRNA|	0.224199	0.28802	0.111596	0.0539767	0.0876136	0.0960594	0.189231	0.350152	0.22733	0.340988	0.488162	1.13575
ENST00000443034.1|ENSG00000227589.1|OTTHUMG00000041605.1|OTTHUMT00000099597.1|AL136528.1-201|AL136528.1|754|lncRNA|	0.297518	0.272161	0.0426579	0.082159	0.0683046	0.0734895	0	0.303857	0.0438894	0.159156	0.379311	0.647125
ENST00000416554.1|ENSG00000235131.1|OTTHUMG00000003412.1|OTTHUMT00000009554.1|AL136528.2-201|AL136528.2|351|lncRNA|	0.766635	0.157686	0	0	0	0.12536	0.213954	0	0	0.162031	0.334252	0.992772
ENST00000607459.1|ENSG00000272153.1|OTTHUMG00000185643.1|OTTHUMT00000470910.1|AL365330.1-201|AL365330.1|531|lncRNA|	1.09571	0.88268	0.71748	0.894836	0.0544107	0.490046	0.552525	0.22161	0.859905	0.171825	2.23239	2.64656
ENST00000667408.1|ENSG00000236423.6|OTTHUMG00000041129.3|OTTHUMT00000508734.1|LINC01134-204|LINC01134|538|lncRNA|	0	0	0.0275999	0	0	0.0200329	0	0	0	0	0	0
ENST00000413332.5|ENSG00000236423.6|OTTHUMG00000041129.3|OTTHUMT00000158499.1|LINC01134-201|LINC01134|634|lncRNA|	0.0848856	0.288513	0	0	0.344904	0	0.151041	0.229008	0.301926	0.564997	0.135926	0.454611
ENST00000442673.1|ENSG00000236423.6|OTTHUMG00000041129.3|OTTHUMT00000158500.1|LINC01134-203|LINC01134|3059|lncRNA|	0.289285	0.190139	0.0866177	0.143902	0.0860384	0.193403	0.184309	0.0880165	0.101225	0.119384	0.199467	0.249629
ENST00000439488.1|ENSG00000236423.6|OTTHUMG00000041129.3|OTTHUMT00000098606.2|LINC01134-202|LINC01134|1940|lncRNA|	0.224189	0.125876	0.062559	0.0794269	0.0238208	0.117961	0.15312	0.117933	0.0887862	0.113074	0.193409	0.22156
ENST00000456897.6|ENSG00000233304.7|OTTHUMG00000000499.5|OTTHUMT00000001801.2|LINC01346-202|LINC01346|1203|lncRNA|	0.091353	0.0621698	0	0	0.0195194	0.102847	0	0	0	0	0.06161	0
ENST00000635619.1|ENSG00000233304.7|OTTHUMG00000000499.5|OTTHUMT00000488588.1|LINC01346-203|LINC01346|559|lncRNA|	0	0.0510321	0	0.063468	0	0	0	0	0	0	0	0
ENST00000412674.1|ENSG00000233304.7|OTTHUMG00000000499.5|OTTHUMT00000001241.1|LINC01346-201|LINC01346|3242|lncRNA|	0.00828818	0.024268	0.00784105	0.0149239	0.00662637	0.0214499	0.0102082	0.00635882	0.00829885	0.0102298	0.124903	0.100166
ENST00000664502.1|ENSG00000233304.7|OTTHUMG00000000499.5|OTTHUMT00000515168.1|LINC01346-204|LINC01346|1406|lncRNA|	0	0	0	0	0	0.129668	0	0	0.0223648	0	0	0
ENST00000635247.1|ENSG00000226374.3|OTTHUMG00000000731.4|OTTHUMT00000488589.1|LINC01345-203|LINC01345|1646|lncRNA|	0	0.0585944	0	0	0	0.0618233	0	0	0	0	0	0
ENST00000635127.1|ENSG00000226374.3|OTTHUMG00000000731.4|OTTHUMT00000488590.1|LINC01345-202|LINC01345|1402|lncRNA|	0	0	0	0	0.0164043	0.18985	0	0.0159074	0	0	0	0
ENST00000425194.2|ENSG00000226374.3|OTTHUMG00000000731.4|OTTHUMT00000001812.3|LINC01345-201|LINC01345|986|lncRNA|	0	0	0.0603344	0.0867817	0	0.745177	0	0	0.248202	0.0381576	0.233533	0.0542638
ENST00000671015.1|ENSG00000226374.3|OTTHUMG00000000731.4|OTTHUMT00000515600.1|LINC01345-204|LINC01345|1253|lncRNA|	0	0	0	0	0	0	0	0	0	0	0	0
ENST00000642026.2|ENSG00000284668.2|OTTHUMG00000192281.2|OTTHUMT00000493388.2|LINC02780-203|LINC02780|758|lncRNA|	0.953128	0.561812	0.50477	0.323067	0.24076	0.709261	0.947178	0.498658	0.716726	0.702836	2.99604	2.42211
ENST00000641562.1|ENSG00000284668.2|OTTHUMG00000192281.2|OTTHUMT00000493389.1|LINC02780-202|LINC02780|540|lncRNA|	0	0	0	0	0	0	0	0	0	0	0	0
ENST00000641078.1|ENSG00000284668.2|OTTHUMG00000192281.2|OTTHUMT00000493390.1|LINC02780-201|LINC02780|1258|lncRNA|	0	0	0	0	0.018546	0	0	0	0	0	0	0
ENST00000642139.1|ENSG00000284703.1|OTTHUMG00000192282.1|OTTHUMT00000493391.1|AL805961.1-201|AL805961.1|4817|lncRNA|	0.14039	0.126154	0.0986292	0.0598357	0.0923734	0.0723527	0.0546905	0.0728022	0.100446	0.0876783	0.446412	0.330497
ENST00000635002.1|ENSG00000235054.4|OTTHUMG00000000733.13|OTTHUMT00000488594.1|LINC01777-203|LINC01777|1392|lncRNA|	0	0	0	0	0.0165369	0.039505	0	0	0	0	0.0820297	0.0310394
ENST00000635312.2|ENSG00000235054.4|OTTHUMG00000000733.13|OTTHUMT00000488595.2|LINC01777-204|LINC01777|1509|lncRNA|	0	0	0	0	0	0	0	0	0	0	0	0
ENST00000669931.1|ENSG00000235054.4|OTTHUMG00000000733.13|OTTHUMT00000487973.2|LINC01777-211|LINC01777|1803|lncRNA|	0	0	0	0	0	0	0	0	0	0	0	0
ENST00000423197.2|ENSG00000235054.4|OTTHUMG00000000733.13|OTTHUMT00000001814.2|LINC01777-201|LINC01777|2077|lncRNA|	0	0	0	0	0	0	0	0	0	0	0	0
ENST00000665284.1|ENSG00000235054.4|OTTHUMG00000000733.13|OTTHUMT00000518877.1|LINC01777-208|LINC01777|853|lncRNA|	0	0	0	0	0	0	0	0	0	0	0	0
ENST00000663417.1|ENSG00000235054.4|OTTHUMG00000000733.13|OTTHUMT00000513946.1|LINC01777-207|LINC01777|984|lncRNA|	0	0	0	0	0	0	0	0	0	0	0	0
ENST00000670434.1|ENSG00000235054.4|OTTHUMG00000000733.13|OTTHUMT00000526105.1|LINC01777-212|LINC01777|1125|lncRNA|	0	0	0	0	0	0	0	0	0	0	0	0
ENST00000668086.1|ENSG00000235054.4|OTTHUMG00000000733.13|OTTHUMT00000520986.1|LINC01777-210|LINC01777|1605|lncRNA|	0	0	0	0	0	0	0	0	0	0	0	0
ENST00000633821.2|ENSG00000235054.4|OTTHUMG00000000733.13|OTTHUMT00000519640.1|LINC01777-202|LINC01777|686|lncRNA|	0.0485447	0.0840527	0	0	0	0	0	0.0765386	0	0.0599055	0	0.22795
ENST00000671656.1|ENSG00000235054.4|OTTHUMG00000000733.13|OTTHUMT00000515493.1|LINC01777-213|LINC01777|769|lncRNA|	0	0	0	0	0	0	0	0	0	0	0	0
ENST00000659315.1|ENSG00000235054.4|OTTHUMG00000000733.13|OTTHUMT00000520529.1|LINC01777-206|LINC01777|1590|lncRNA|	0	0	0	0	0	0	0	0	0	0	0	0
ENST00000667352.1|ENSG00000235054.4|OTTHUMG00000000733.13|OTTHUMT00000518521.1|LINC01777-209|LINC01777|1278|lncRNA|	0	0	0	0	0	0	0	0	0	0	0	0
ENST00000635642.1|ENSG00000235054.4|OTTHUMG00000000733.13|OTTHUMT00000488596.1|LINC01777-205|LINC01777|1347|lncRNA|	0	0	0	0	0	0	0	0	0	0	0	0
ENST00000641472.1|ENSG00000284694.1|OTTHUMG00000192283.1|OTTHUMT00000493393.1|AL355602.1-201|AL355602.1|3402|lncRNA|	0.0363246	0.0629744	0.0472579	0.0218159	0.037799	0.0390691	0	0.0302169	0.0400475	0.0797698	0.208997	0.228231
ENST00000438791.2|ENSG00000227169.2|OTTHUMG00000000646.2|OTTHUMT00000001544.2|Z98747.1-201|Z98747.1|356|lncRNA|	0	0	0	0	0	0	0	0	0	0	0	0
ENST00000634256.1|ENSG00000232596.3|OTTHUMG00000000647.7|OTTHUMT00000488592.1|LINC01646-202|LINC01646|1107|lncRNA|	0	0	0	0	0	0	0	0	0	0	0	0
ENST00000667354.1|ENSG00000232596.3|OTTHUMG00000000647.7|OTTHUMT00000516882.1|LINC01646-208|LINC01646|713|lncRNA|	0	0	0	0	0	0	0	0	0	0	0	0
ENST00000666685.1|ENSG00000232596.3|OTTHUMG00000000647.7|OTTHUMT00000521616.1|LINC01646-207|LINC01646|1096|lncRNA|	0	0	0	0	0	0	0	0	0	0	0	0
ENST00000635556.1|ENSG00000232596.3|OTTHUMG00000000647.7|OTTHUMT00000488593.1|LINC01646-203|LINC01646|914|lncRNA|	0	0	0	0	0	0	0	0	0	0	0	0
ENST00000659083.1|ENSG00000232596.3|OTTHUMG00000000647.7|OTTHUMT00000519612.1|LINC01646-205|LINC01646|1213|lncRNA|	0	0	0	0	0	0	0	0	0	0	0	0
ENST00000659059.1|ENSG00000232596.3|OTTHUMG00000000647.7|OTTHUMT00000513190.1|LINC01646-204|LINC01646|1205|lncRNA|	0	0	0	0	0	0	0	0	0	0	0	0
ENST00000661628.1|ENSG00000232596.3|OTTHUMG00000000647.7|OTTHUMT00000521261.1|LINC01646-206|LINC01646|1531|lncRNA|	0	0	0	0	0.0148663	0	0	0	0	0	0	0.0324007
ENST00000420522.1|ENSG00000232596.3|OTTHUMG00000000647.7|OTTHUMT00000001545.2|LINC01646-201|LINC01646|682|lncRNA|	0	0	0	0	0	0	0	0	0	0	0	0
ENST00000658045.1|ENSG00000287586.1|OTTHUMG00000195722.1|OTTHUMT00000528443.1|Z98886.1-201|Z98886.1|3030|lncRNA|	0	0.0403426	0	0	0	0	0	0	0	0	0	0
ENST00000661891.1|ENSG00000287586.1|OTTHUMG00000195722.1|OTTHUMT00000528444.1|Z98886.1-202|Z98886.1|2954|lncRNA|	0.0295896	0	0.0382266	0.0211312	0.046107	0.0523582	0.0229102	0.0285556	0.0103809	0.0254393	0.22525	0.145454
ENST00000641254.1|ENSG00000284739.1|OTTHUMG00000192284.1|OTTHUMT00000493394.1|BX005132.1-201|BX005132.1|464|lncRNA|	0	0	0	0	0	0	0	0	0	0	0	0
ENST00000641403.1|ENSG00000284674.1|OTTHUMG00000192285.1|OTTHUMT00000493395.1|LINC02781-201|LINC02781|1580|lncRNA|	0	0	0	0	0	0	0	0	0.0180998	0	0.0904491	0
ENST00000443270.1|ENSG00000231510.1|OTTHUMG00000041729.1|OTTHUMT00000099750.1|LINC02782-201|LINC02782|449|lncRNA|	0.208136	0.160458	0.0974773	0	0	0	0	0.0714002	0.107386	0.108706	0.130355	0.318554
ENST00000641871.1|ENSG00000284616.1|OTTHUMG00000192286.1|OTTHUMT00000493396.1|AL139823.1-201|AL139823.1|1225|lncRNA|	0.0456373	0.0136718	0.0463523	0.0221707	0	0.0399499	0	0	0	0	0.120669	0.0628097
ENST00000641426.1|ENSG00000284692.2|OTTHUMG00000192287.2|OTTHUMT00000493397.1|Z98259.3-201|Z98259.3|679|lncRNA|	0	0	0	0	0	0	0	0	0	0	0	0
ENST00000641860.1|ENSG00000284692.2|OTTHUMG00000192287.2|OTTHUMT00000493398.1|Z98259.3-202|Z98259.3|2210|lncRNA|	0.342292	0.267008	0.195364	0.310381	0.103044	0.204861	0.111933	0.215879	0.18572	0.153905	1.0374	1.12903
ENST00000649109.1|ENSG00000284692.2|OTTHUMG00000192287.2|OTTHUMT00000500502.1|Z98259.3-203|Z98259.3|830|lncRNA|	0	0	0	0	0	0	0	0	0	0	0	0
ENST00000641583.1|ENSG00000284666.1|OTTHUMG00000192288.1|OTTHUMT00000493399.1|Z98259.2-201|Z98259.2|609|lncRNA|	0.0578552	0	0	0	0	0	0	0	0	0	0	0.0508707
ENST00000564261.1|ENSG00000260972.1|OTTHUMG00000175733.1|OTTHUMT00000430912.1|Z98259.1-201|Z98259.1|1697|lncRNA|	0	0	0.0158995	0	0	0	0	0	0	0	0	0
ENST00000637702.1|ENSG00000236948.2|OTTHUMG00000041453.2|OTTHUMT00000490087.1|AL365255.1-201|AL365255.1|847|lncRNA|	0.4578	0.33805	0.410228	0.222711	0.130604	0.399097	0.152486	0.200089	0.674553	0.0957928	1.47046	1.36494
ENST00000413887.1|ENSG00000236948.2|OTTHUMG00000041453.2|OTTHUMT00000099317.1|AL365255.1-202|AL365255.1|363|lncRNA|	0	0.0897761	0	0.353782	0	0.117599	0	0	0.132093	0	0	0.349902
ENST00000455744.1|ENSG00000226944.1|OTTHUMG00000041452.1|OTTHUMT00000099316.1|AL031847.1-201|AL031847.1|378|lncRNA|	0.529237	0.483738	0.25376	0.375207	0.273292	0.217743	0.732258	0.572129	0.737941	0.285806	0.441903	0.975321
ENST00000650463.1|ENSG00000225077.3|OTTHUMG00000001255.5|OTTHUMT00000498920.1|LINC00337-203|LINC00337|2040|lncRNA|	0.212155	0.126742	0.135619	0.155371	0.0396064	0.0217876	0.0441933	0.106005	0.156337	0.085622	0.438892	0.62502
ENST00000441724.1|ENSG00000225077.3|OTTHUMG00000001255.5|OTTHUMT00000003710.1|LINC00337-202|LINC00337|1138|lncRNA|	0.0389139	0.27882	0.297081	0.06867	0.256109	0.114746	0.0305218	0.243161	0.175034	0.133729	0.993288	0.695194
ENST00000429480.2|ENSG00000225077.3|OTTHUMG00000001255.5|OTTHUMT00000003686.1|LINC00337-201|LINC00337|1302|lncRNA|	0	0	0	0	0	0.0709447	0	0	0	0	0	0
ENST00000607670.1|ENSG00000271746.1|OTTHUMG00000185645.1|OTTHUMT00000470919.1|AL031848.2-201|AL031848.2|837|lncRNA|	0.265198	0.3291	0.198122	0.313475	0	0.185087	0.177375	0	0.383384	2.42684e-08	0.0553951	0.656304
ENST00000419034.1|ENSG00000231868.1|OTTHUMG00000000769.1|OTTHUMT00000001934.1|AL031848.1-201|AL031848.1|351|lncRNA|	1.02822	0.543798	0.536438	1.34248	0.220068	0.633903	0.134572	0.108979	1.26176	0.384679	2.535	1.97915
ENST00000432429.5|ENSG00000228750.7|OTTHUMG00000001785.5|OTTHUMT00000004978.1|LINC01672-203|LINC01672|1686|lncRNA|	0.188564	0.261512	0.206655	0.0228571	0.0361607	0.0917858	0.118914	0.108017	0.297275	0.111965	0.731564	0.844137
ENST00000414210.5|ENSG00000228750.7|OTTHUMG00000001785.5|OTTHUMT00000004979.1|LINC01672-201|LINC01672|507|lncRNA|	0	0	0	0	0	0	0	0	0	0	0	0
ENST00000421469.3|ENSG00000228750.7|OTTHUMG00000001785.5|OTTHUMT00000004980.3|LINC01672-202|LINC01672|681|lncRNA|	0	0	0	0	0	0	0	0	0	0	0	0
ENST00000635029.1|ENSG00000228750.7|OTTHUMG00000001785.5|OTTHUMT00000488601.1|LINC01672-204|LINC01672|545|lncRNA|	0.196536	0	0	0.435363	0.238317	0.190924	0.122913	0	0	0	0.344591	0.386607
ENST00000635092.2|ENSG00000228750.7|OTTHUMG00000001785.5|OTTHUMT00000488602.2|LINC01672-205|LINC01672|637|lncRNA|	0	0	0	0	0	0	0	0	0	0	0	0
ENST00000654537.1|ENSG00000228750.7|OTTHUMG00000001785.5|OTTHUMT00000516152.1|LINC01672-206|LINC01672|457|lncRNA|	0	0	0.0904579	0	0	0	0	0	0	0	0	0
ENST00000641757.1|ENSG00000284744.1|OTTHUMG00000192289.1|OTTHUMT00000493400.1|AL591163.1-201|AL591163.1|987|lncRNA|	0.0314559	0.03874	0.203071	0	0	0.0914292	0.041012	0	0.171507	0	0.365605	0.149493
ENST00000442889.1|ENSG00000237436.1|OTTHUMG00000001213.1|OTTHUMT00000003603.1|CAMTA1-DT-201|CAMTA1-DT|415|lncRNA|	0.662934	0.708129	0.641359	1.1573	0.235494	0.183737	0.758401	1.05673	1.36507	0.614316	0.252678	1.01267
ENST00000456701.1|ENSG00000237365.1|OTTHUMG00000001215.2|OTTHUMT00000003605.2|AL512330.1-201|AL512330.1|349|lncRNA|	0	0.0796436	0	0	0.10417	0	0	0	0	0	0.168836	0.376324
ENST00000427317.1|ENSG00000237402.1|OTTHUMG00000001217.1|OTTHUMT00000003610.1|CAMTA1-IT1-201|CAMTA1-IT1|365|lncRNA|	0	0.0734842	0.678479	0	0	1.04687	0.0984748	0	0	0	0.15632	0.346426
ENST00000618051.1|ENSG00000237728.2|OTTHUMG00000001219.2|OTTHUMT00000003614.2|CAMTA1-AS2-202|CAMTA1-AS2|433|lncRNA|	0	0.110027	0	0	0	0	0	0	0	0	0	0
ENST00000411708.1|ENSG00000237728.2|OTTHUMG00000001219.2|OTTHUMT00000003615.1|CAMTA1-AS2-201|CAMTA1-AS2|391|lncRNA|	0	0	0	0.117416	0	0	0	0	0	0	0	0
ENST00000440032.1|ENSG00000225126.1|OTTHUMG00000001220.1|OTTHUMT00000003616.1|CAMTA1-AS1-201|CAMTA1-AS1|361|lncRNA|	0.579001	0.074917	0	0.136851	0	0.356611	0	0	0	0	0	0.117805
ENST00000602640.1|ENSG00000270171.1|OTTHUMG00000183917.1|OTTHUMT00000467517.1|AL359881.3-201|AL359881.3|1721|lncRNA|	0.0170761	0.0429083	0.0318951	0.0755455	0.0428835	0.069676	0.0107978	0.0556115	0.073781	0.0432045	0.278071	0.078632
ENST00000602973.1|ENSG00000270035.1|OTTHUMG00000183918.1|OTTHUMT00000467518.1|AL359881.2-201|AL359881.2|570|lncRNA|	1.15322	1.37511	1.01591	0.615853	0.0985933	0.983389	0.953985	0.346851	0.835761	1.07553	3.5385	3.8595
ENST00000602916.1|ENSG00000269978.1|OTTHUMG00000183919.1|OTTHUMT00000467519.1|AL359881.1-201|AL359881.1|267|lncRNA|	0	0.793587	0.249098	0.746773	0.337168	0	0	1.1223	0	0.266917	0	0.215943
ENST00000602406.1|ENSG00000269925.1|OTTHUMG00000183953.1|OTTHUMT00000467577.1|Z98884.2-201|Z98884.2|393|lncRNA|	1.71623	1.55132	0.590117	1.27912	0.770038	1.11565	0.760793	0.356694	0.575101	1.34143	3.31208	6.77696
ENST00000451646.1|ENSG00000236266.1|OTTHUMG00000001211.1|OTTHUMT00000003587.1|Z98884.1-201|Z98884.1|830|lncRNA|	0.0805662	0.147465	0.195126	0.515052	0.0871104	0.0713199	0.0262856	0	0.400667	0.114544	0.226911	1.265
ENST00000641354.1|ENSG00000284747.1|OTTHUMG00000192291.2|OTTHUMT00000493402.2|AL034417.5-201|AL034417.5|2101|lncRNA|	0.53963	0.515606	0.331614	0.33033	0.0398247	0.279137	0.0481108	0.134054	0.243812	0.262047	0.765226	1.05712
ENST00000642135.1|ENSG00000284747.1|OTTHUMG00000192291.2|OTTHUMT00000493403.1|AL034417.5-202|AL034417.5|2236|lncRNA|	0.402987	0.376472	0.264232	0.176992	0.124907	0.152052	0.123589	0.249021	0.329199	0.201936	0.941448	0.798046
ENST00000641100.1|ENSG00000284716.1|OTTHUMG00000192290.1|OTTHUMT00000493401.1|AL034417.4-201|AL034417.4|1043|lncRNA|	0.577828	0.641287	0.320847	0.365208	0.100504	0.617587	0.399047	0.334453	0.317547	0.401147	1.19158	1.95217
ENST00000445300.1|ENSG00000238290.1|OTTHUMG00000001766.1|OTTHUMT00000004926.1|AL034417.3-201|AL034417.3|2044|lncRNA|	0.226967	0.211175	0.345921	0.20373	0.207559	0.296172	0.173583	0.214237	0.367427	0.27934	0.908124	1.18872
ENST00000670361.1|ENSG00000227634.3|OTTHUMG00000001769.3|OTTHUMT00000526964.1|LINC01714-203|LINC01714|683|lncRNA|	0	0	0	0	0	0.0420688	0	0	0	0	0	0.118013
ENST00000635451.1|ENSG00000227634.3|OTTHUMG00000001769.3|OTTHUMT00000488600.1|LINC01714-202|LINC01714|896|lncRNA|	0.0674585	0.0198885	0	0	0.0276071	0	0	0	0	0	0.0804052	0
ENST00000452982.1|ENSG00000227634.3|OTTHUMG00000001769.3|OTTHUMT00000004930.2|LINC01714-201|LINC01714|497|lncRNA|	0	0	0	0	0	0	0	0	0	0	0.0153109	0.0193839
ENST00000424689.1|ENSG00000233645.1|OTTHUMG00000001770.1|OTTHUMT00000004931.1|AL358876.2-201|AL358876.2|477|lncRNA|	0.0859515	0.0565444	0.168364	0	0.0635029	0.0735325	0.0584645	0	0	0.0994588	0.365948	0.446649
ENST00000449895.5|ENSG00000232912.6|OTTHUMG00000001772.2|OTTHUMT00000004944.1|RERE-AS1-202|RERE-AS1|516|lncRNA|	0.113966	0.0858792	0	0.186218	0	0.0910867	0	0.157293	0.303481	0.0884338	0.212857	0.607495
ENST00000653698.1|ENSG00000232912.6|OTTHUMG00000001772.2|OTTHUMT00000517839.1|RERE-AS1-203|RERE-AS1|1052|lncRNA|	0.188375	0.192892	0.22278	0.126303	0.114028	0.270627	0.147496	0.185586	0.258606	0	0.396077	1.32564
ENST00000444276.1|ENSG00000232912.6|OTTHUMG00000001772.2|OTTHUMT00000004943.1|RERE-AS1-201|RERE-AS1|439|lncRNA|	0.361876	0.707821	0.193779	0.0649627	0	0.273965	0	0.216701	0.287195	0.112519	1.92531	1.32219
ENST00000433876.2|ENSG00000228423.2|OTTHUMG00000001777.2|OTTHUMT00000004952.2|AL357552.3-201|AL357552.3|353|lncRNA|	0.757182	0.624161	0.578188	0.857375	0	0.371978	0.528179	0.323451	0.416381	0.813509	1.15839	2.74048
ENST00000442636.1|ENSG00000230679.1|OTTHUMG00000001779.1|OTTHUMT00000004954.1|ENO1-AS1-201|ENO1-AS1|456|lncRNA|	0.185959	0.151891	0	0	0.135793	0.161089	0.126859	0	0	0	0.326758	0.39381
ENST00000635687.1|ENSG00000228526.7|OTTHUMG00000001762.6|OTTHUMT00000488406.2|MIR34AHG-204|MIR34AHG|4211|lncRNA|	0.634937	0.702966	0.897818	0.312906	0.271169	0.367137	0.170683	0.423976	0.423401	0.768755	0.47178	2.54428
ENST00000635405.2|ENSG00000228526.7|OTTHUMG00000001762.6|OTTHUMT00000488405.2|MIR34AHG-203|MIR34AHG|4457|lncRNA|	0.369583	0.316339	0.490379	0.0897273	0.283026	0.161047	0.0182133	0.0984355	0.104573	0.339194	0.0832214	1.78507
ENST00000437157.3|ENSG00000228526.7|OTTHUMG00000001762.6|OTTHUMT00000487981.2|MIR34AHG-201|MIR34AHG|409|lncRNA|	1.08097	0.392373	0.914676	0.121445	0.820644	0	0	0.348217	0	1.10275	0	0.243919
ENST00000632503.1|ENSG00000228526.7|OTTHUMG00000001762.6|OTTHUMT00000487982.1|MIR34AHG-202|MIR34AHG|1764|lncRNA|	0	0.0265353	0	0	0	0	0	0	0	0	0	0.0396523
ENST00000635271.1|ENSG00000234546.4|OTTHUMG00000001764.8|OTTHUMT00000488597.1|LNCTAM34A-203|LNCTAM34A|888|lncRNA|	0	0.0316535	0	0.124442	0	0.0856152	0	0.0395153	0	0.172839	0	0.691138
ENST00000412639.3|ENSG00000234546.4|OTTHUMG00000001764.8|OTTHUMT00000004915.4|LNCTAM34A-201|LNCTAM34A|1025|lncRNA|	0.0689783	0.235952	0	0.239346	0.0627411	0.0851784	0.0641375	0.163354	0.178587	0	0.133003	0.521046
ENST00000664915.1|ENSG00000234546.4|OTTHUMG00000001764.8|OTTHUMT00000488598.2|LNCTAM34A-205|LNCTAM34A|1114|lncRNA|	0	0	0	0.0969212	0	0	0	0	0	0.10973	0	0.639515
ENST00000657715.1|ENSG00000234546.4|OTTHUMG00000001764.8|OTTHUMT00000506438.1|LNCTAM34A-204|LNCTAM34A|1265|lncRNA|	0.0388948	0.11894	0.0507641	0.0732833	0	0.0858939	0	0	0	0	0	0.354589
ENST00000665148.1|ENSG00000234546.4|OTTHUMG00000001764.8|OTTHUMT00000506981.1|LNCTAM34A-206|LNCTAM34A|488|lncRNA|	0	0.257312	0	0.316377	0.512977	0	0.0561951	0	0.241112	0	0	0.861034
ENST00000634966.2|ENSG00000234546.4|OTTHUMG00000001764.8|OTTHUMT00000522219.1|LNCTAM34A-202|LNCTAM34A|784|lncRNA|	0	0	0.394627	0	0.158196	0.00332682	0.179762	0	0	0.0922809	0.0217126	0.116769
ENST00000641006.1|ENSG00000284652.1|OTTHUMG00000192292.1|OTTHUMT00000493404.1|BX323043.1-201|BX323043.1|1765|lncRNA|	0.0596155	0.0903601	0.167326	0.333781	0.165172	0.524536	0.019927	0.0245438	0.527818	0.0589251	0.140013	0.1243
ENST00000641325.1|ENSG00000284693.1|OTTHUMG00000192293.1|OTTHUMT00000493405.1|LINC02606-201|LINC02606|2442|lncRNA|	0.302191	0.187906	0.119286	0.594398	0.204169	0.845629	0.178456	0.107631	0.881374	0.0786827	0.180404	0.300751
ENST00000641940.1|ENSG00000284693.1|OTTHUMG00000192293.1|OTTHUMT00000493406.1|LINC02606-203|LINC02606|839|lncRNA|	0.268878	0.181702	0.0495549	0.0574376	0.144493	0	0	0.187435	0	0.14313	0.55336	0.163649
ENST00000641507.1|ENSG00000284693.1|OTTHUMG00000192293.1|OTTHUMT00000493407.1|LINC02606-202|LINC02606|482|lncRNA|	0	0.215123	0	0	0	0.11546	0	0.297336	0.346636	0.141826	2.8343	1.23525
ENST00000441033.1|ENSG00000235263.1|OTTHUMG00000001278.1|OTTHUMT00000003726.1|AL928921.1-201|AL928921.1|708|lncRNA|	0	0.107467	0	0	0	0	0	0	0	0	0.0587564	0
ENST00000377320.3|ENSG00000179840.5|OTTHUMG00000001452.1|OTTHUMT00000004245.1|PIK3CD-AS1-201|PIK3CD-AS1|1823|lncRNA|	0.10058	0.0697479	0.0440098	0	0.049055	0.0252936	0.115253	0.0118396	0.0462952	0.0189568	0.135123	0.0266482
ENST00000415330.2|ENSG00000231789.2|OTTHUMG00000001449.2|OTTHUMT00000004234.2|PIK3CD-AS2-201|PIK3CD-AS2|939|lncRNA|	0.984094	0.532546	0.448974	0.702658	0.925091	0.620077	0.697096	0.90346	0.96502	0.161835	1.78928	0.959208
ENST00000454104.1|ENSG00000223989.1|OTTHUMG00000037769.1|OTTHUMT00000092157.1|AL357140.1-201|AL357140.1|424|lncRNA|	0	0	0	0	0	0	0	0	0	0	0	0
ENST00000648956.1|ENSG00000285701.1|OTTHUMG00000193105.1|OTTHUMT00000500152.1|AL357140.4-201|AL357140.4|762|lncRNA|	0.460776	0.414905	0.126172	0	0.235915	0.217369	0.0845614	0.233103	0.129876	0.261736	0.588107	2.77829
ENST00000445884.1|ENSG00000228150.1|OTTHUMG00000001805.1|OTTHUMT00000005042.1|AL357140.2-201|AL357140.2|440|lncRNA|	2.80441	1.8571	1.74415	1.60839	0.342175	1.65776	2.9958	1.47828	2.48723	1.80019	3.51211	2.45737
ENST00000413148.1|ENSG00000241326.1|OTTHUMG00000001801.1|OTTHUMT00000005034.1|AL603962.1-201|AL603962.1|436|lncRNA|	0	0	0.676731	0	0.510666	0	0	0.138457	0	0.295202	0	0
ENST00000641495.1|ENSG00000284735.1|OTTHUMG00000192294.2|OTTHUMT00000493408.1|AL139424.3-201|AL139424.3|399|lncRNA|	0.151342	0.231022	0.366483	0	0	0.267103	0.0819366	0.109355	0.0540204	0	0	0.281788
ENST00000641619.1|ENSG00000284735.1|OTTHUMG00000192294.2|OTTHUMT00000493414.1|AL139424.3-202|AL139424.3|917|lncRNA|	0.46558	0.289705	0.13266	0.164432	0.0269208	0.234501	0.176827	0.256224	0.440291	0.0421102	0.801652	1.126
ENST00000641117.1|ENSG00000284735.1|OTTHUMG00000192294.2|OTTHUMT00000493409.1|AL139424.3-203|AL139424.3|1392|lncRNA|	0.350385	0.442202	0.364289	0.355781	0.245504	0.253734	0.0958738	0.161029	0.616101	0.287231	1.02112	1.0232
ENST00000641011.1|ENSG00000284642.1|OTTHUMG00000192295.1|OTTHUMT00000493410.1|AL139424.2-201|AL139424.2|299|lncRNA|	2.41469	1.80978	1.28082	0.552194	0.20431	0.497523	0.155744	0.079891	1.5501	0.909916	3.27977	4.97356
ENST00000641335.1|ENSG00000284642.1|OTTHUMG00000192295.1|OTTHUMT00000493411.1|AL139424.2-202|AL139424.2|1369|lncRNA|	0.150026	0.450491	0.220525	0.102788	0.0830378	0.280354	0.0688708	0.171735	0.341821	0.0654894	0.722009	0.825874
ENST00000641456.1|ENSG00000284642.1|OTTHUMG00000192295.1|OTTHUMT00000493412.1|AL139424.2-203|AL139424.2|1142|lncRNA|	0.390278	0	0.147528	0.186237	0	0.115206	0.253842	0.241803	0.541841	0.424964	1.13761	0.919795
ENST00000641062.1|ENSG00000284642.1|OTTHUMG00000192295.1|OTTHUMT00000493413.1|AL139424.2-204|AL139424.2|670|lncRNA|	0	0.0700403	0	0	0	0	0	0	0	0	0	0
ENST00000607572.1|ENSG00000271989.1|OTTHUMG00000185648.1|OTTHUMT00000470922.1|AL139424.1-201|AL139424.1|797|lncRNA|	0	0.092633	0	0	0.0660303	0	0.0529921	0.0645736	0.155043	0.0519587	0	0.169977
ENST00000424487.1|ENSG00000203469.2|OTTHUMG00000001907.1|OTTHUMT00000005413.1|AL354956.1-201|AL354956.1|467|lncRNA|	0	0	0	0	0	0	0	0	0	0	0	0
ENST00000663738.1|ENSG00000287727.1|OTTHUMG00000195673.1|OTTHUMT00000528169.1|AL139423.2-201|AL139423.2|2876|lncRNA|	0.0956703	0.111778	0.0534657	0.0763488	0.0451062	0.0922	0.0522519	0.108315	0.0941661	0.104474	0.543376	0.592995
ENST00000606802.1|ENSG00000272078.1|OTTHUMG00000185370.1|OTTHUMT00000470350.1|AL139423.1-201|AL139423.1|7923|lncRNA|	0.14927	0.136371	0.176252	0.271322	0.0496115	0.179705	0.1542	0.0608654	0.303831	0.192872	0.539027	0.7019
ENST00000607145.1|ENSG00000271895.2|OTTHUMG00000185649.2|OTTHUMT00000470923.1|AL109811.2-201|AL109811.2|870|lncRNA|	1.57753	1.51212	1.05536	1.65781	0.280256	2.25176	0.846966	0.534071	1.84023	0.834596	4.46934	1.76504
ENST00000612387.1|ENSG00000271895.2|OTTHUMG00000185649.2|OTTHUMT00000473401.1|AL109811.2-202|AL109811.2|651|lncRNA|	0.453815	0.727354	8.21243e-08	0.260916	0.0400812	1.33785	0.53132	0.246697	1.1843	0.0638207	0.216768	0
ENST00000452378.1|ENSG00000226849.1|OTTHUMG00000034707.1|OTTHUMT00000083946.1|AL109811.1-201|AL109811.1|2682|lncRNA|	0	0.14646	0.0638588	0.256109	0.0971382	0.0760626	0.0344563	0.167384	0.112039	0.0394676	0.322782	0.442982
ENST00000447600.1|ENSG00000230337.1|OTTHUMG00000002122.1|OTTHUMT00000006077.1|EXOSC10-AS1-202|EXOSC10-AS1|487|lncRNA|	0	0.0592555	0	0.311035	0	0.0925974	0.476406	0.208265	0.157379	0	0	0.656536
ENST00000435388.1|ENSG00000230337.1|OTTHUMG00000002122.1|OTTHUMT00000006076.1|EXOSC10-AS1-201|EXOSC10-AS1|440|lncRNA|	0	0.360056	0.289523	0.388979	0	0.224457	0.310365	0.273154	0.397692	0.44852	0.34551	0.670398
ENST00000445982.5|ENSG00000225602.5|OTTHUMG00000002003.1|OTTHUMT00000005565.1|MTOR-AS1-202|MTOR-AS1|705|lncRNA|	0	0.284936	0.0689872	0.0901586	0	0.208715	0.0702213	0	0.114286	0	0	0.739301
ENST00000420480.1|ENSG00000225602.5|OTTHUMG00000002003.1|OTTHUMT00000005566.1|MTOR-AS1-201|MTOR-AS1|673|lncRNA|	0.224593	0	0.0760072	0	0.0789866	0.0779803	0.328665	0.196358	0.133475	0.123889	0.627782	0.0933211
ENST00000641979.1|ENSG00000284646.1|OTTHUMG00000192296.1|OTTHUMT00000493415.1|AL031291.1-201|AL031291.1|742|lncRNA|	0	0.0505262	0.087183	0	0	0	0	0	0	0	0	0
ENST00000649975.1|ENSG00000285833.1|OTTHUMG00000193175.1|OTTHUMT00000500365.1|AL590989.1-201|AL590989.1|1051|lncRNA|	0	0	0	0	0.0850302	0	0	0.0437526	0	0	0	0.00341984
ENST00000453135.2|ENSG00000235643.2|OTTHUMG00000002076.2|OTTHUMT00000005777.2|LINC01647-201|LINC01647|1351|lncRNA|	0.3321	0.268703	0.301087	0.282806	0.0578637	0.293925	0.22334	0.160058	0.276827	0.219586	0.793661	0.701963
ENST00000642131.1|ENSG00000284708.1|OTTHUMG00000192297.1|OTTHUMT00000493416.1|AL031731.1-201|AL031731.1|2094|lncRNA|	0.130806	0.0661112	0.0518523	0.0130149	0.0950823	0.0970319	0.0420984	0.0731459	0.0683597	0.0194373	0.238826	0.434403
ENST00000376620.3|ENSG00000177553.6|OTTHUMG00000037775.1|OTTHUMT00000092169.1|C1orf167-AS1-201|C1orf167-AS1|1868|lncRNA|	0.158398	0.0562993	0.188245	0.106638	0.0720354	0.230606	0.118017	0.180902	0.0784031	0.031373	0.213836	0.380925
ENST00000661075.1|ENSG00000285646.2|OTTHUMG00000193227.7|OTTHUMT00000521886.1|AL021155.5-205|AL021155.5|952|lncRNA|	0.0746339	0	0.052704	0	0	0	0	0	0	0	0	0
ENST00000650448.1|ENSG00000285646.2|OTTHUMG00000193227.7|OTTHUMT00000500851.1|AL021155.5-201|AL021155.5|654|lncRNA|	0.0903584	0.338159	0.455085	2.48653	1.69854	1.80259	0	1.81222	0.412409	0	1.67693	19.5473
ENST00000649268.2|ENSG00000285646.2|OTTHUMG00000193227.7|OTTHUMT00000500515.2|AL021155.5-202|AL021155.5|743|lncRNA|	0.521725	0	0	0	0	0	0	0	0.206812	0	0	0
ENST00000666735.1|ENSG00000285646.2|OTTHUMG00000193227.7|OTTHUMT00000507862.1|AL021155.5-204|AL021155.5|1180|lncRNA|	1.47254	1.89383	1.86424	3.95841	2.73192	3.64907	3.70121	1.14535	5.38851	1.0844	3.86529	2.18712
ENST00000658167.1|ENSG00000285646.2|OTTHUMG00000193227.7|OTTHUMT00000506925.1|AL021155.5-203|AL021155.5|759|lncRNA|	0.446503	1.3474	0.627546	0.432118	0.194811	1.65985	0.623578	0.733696	0.750338	0.510133	1.93463	0.613734
ENST00000660618.1|ENSG00000285646.2|OTTHUMG00000193227.7|OTTHUMT00000528762.1|AL021155.5-206|AL021155.5|1715|lncRNA|	0.314845	0.365076	0.187958	0.534548	0.0414237	0.272023	0.191547	0.220455	0.335711	0.295504	0.739877	0.674094
ENST00000660216.1|ENSG00000287384.1|OTTHUMG00000193924.1|OTTHUMT00000507147.1|AL096840.3-201|AL096840.3|595|lncRNA|	0	0.10214	0.0595518	0.115365	0.0464953	0.153714	0	0.046594	0	0	0	0.525795
ENST00000647616.1|ENSG00000285604.1|OTTHUMG00000193101.1|OTTHUMT00000500140.1|AL357835.1-201|AL357835.1|1196|lncRNA|	0.271791	0.263389	0.172881	0.0693545	0.295208	0.146767	0.130031	0.207359	0.174329	0.113536	1.32719	1.36602
ENST00000416696.1|ENSG00000229484.1|OTTHUMG00000013154.1|OTTHUMT00000036896.1|LINC02766-201|LINC02766|438|lncRNA|	0.0999774	0	0.194548	0	0	0.0835264	0	0.0743447	0.0960934	0	0.579901	0
ENST00000606790.1|ENSG00000272482.1|OTTHUMG00000185309.1|OTTHUMT00000470134.1|AC254633.1-201|AC254633.1|345|lncRNA|	1.5859	2.76378	0.90708	2.98947	0.424996	2.33334	1.66548	3.14947	6.07569	2.00333	2.41064	1.66705
ENST00000438401.1|ENSG00000228338.1|OTTHUMG00000041465.1|OTTHUMT00000099354.1|LINC01784-201|LINC01784|378|lncRNA|	0	0	0	0	0.0910974	0	0	0	0	0	0.441903	0
ENST00000437631.1|ENSG00000233336.1|OTTHUMG00000009500.2|OTTHUMT00000026266.2|AC245056.1-201|AC245056.1|384|lncRNA|	0	0	0	0	0	0	0	0	0	0	0	0
ENST00000432559.2|ENSG00000228229.2|OTTHUMG00000008038.2|OTTHUMT00000022044.2|AC243961.1-201|AC243961.1|384|lncRNA|	0	0	0	0	0	0	0	0	0	0	0	0
ENST00000563570.1|ENSG00000259961.1|OTTHUMG00000007920.1|OTTHUMT00000021795.1|AL354712.1-201|AL354712.1|477|lncRNA|	0	0	0	0	0	0	0	0	0	0	0	0
ENST00000441809.2|ENSG00000237445.2|OTTHUMG00000007915.2|OTTHUMT00000021790.2|AL359771.1-201|AL359771.1|379|lncRNA|	0.131653	0	0	0.124472	0	0	0	0	0	0	0	0
ENST00000657859.1|ENSG00000231606.2|OTTHUMG00000002047.3|OTTHUMT00000005700.2|AL357873.1-201|AL357873.1|1239|lncRNA|	0.253139	0.0652314	0.251524	0.0218715	0.0572814	0.098538	0.0957013	0.101478	0.106605	0.0876408	1.4863	0.289457
ENST00000449215.2|ENSG00000231606.2|OTTHUMG00000002047.3|OTTHUMT00000522022.1|AL357873.1-202|AL357873.1|713|lncRNA|	0.310328	0.403675	0	0.0443739	0.108688	0.0396418	0.453507	0.0897416	0.356078	0	1.16924	0.286471
ENST00000666654.1|ENSG00000234593.3|OTTHUMG00000002044.9|OTTHUMT00000525165.1|KAZN-AS1-206|KAZN-AS1|1343|lncRNA|	0.285531	0.217956	0	0	0.0397936	0.0434906	0.100328	0.0891243	0.169351	0.0533944	1.02593	0.23731
ENST00000661309.1|ENSG00000234593.3|OTTHUMG00000002044.9|OTTHUMT00000522546.1|KAZN-AS1-203|KAZN-AS1|888|lncRNA|	0.157751	0	0.0348449	0.157454	0.0552742	0.0300563	0	0	0.0723889	0	1.11132	0.19198
ENST00000665002.1|ENSG00000234593.3|OTTHUMG00000002044.9|OTTHUMT00000522609.1|KAZN-AS1-205|KAZN-AS1|1227|lncRNA|	0.0687061	0.0437322	0	0.0599026	0	0	0.0431764	0	0	0.176157	0.225085	0
ENST00000661613.1|ENSG00000234593.3|OTTHUMG00000002044.9|OTTHUMT00000513532.1|KAZN-AS1-204|KAZN-AS1|1188|lncRNA|	0	0	0	0	0	0	0	0	0	0	0	0.0632609
ENST00000657979.1|ENSG00000234593.3|OTTHUMG00000002044.9|OTTHUMT00000005696.3|KAZN-AS1-202|KAZN-AS1|1299|lncRNA|	0	0	0	0	0.050585	0	0	0.0636871	0	0	0	0
ENST00000447908.3|ENSG00000234593.3|OTTHUMG00000002044.9|OTTHUMT00000520877.1|KAZN-AS1-201|KAZN-AS1|869|lncRNA|	0	0.109788	0	0	0	0.0687902	0.368656	0	0	0.0943875	0	0.374464
ENST00000670776.1|ENSG00000234593.3|OTTHUMG00000002044.9|OTTHUMT00000525557.1|KAZN-AS1-207|KAZN-AS1|1404|lncRNA|	0.0485984	0.149001	0.197485	0.194224	0.0375647	0.192659	0.0156863	0	0.211487	0.0483955	0.899064	0.263385
ENST00000666715.1|ENSG00000287756.1|OTTHUMG00000195458.1|OTTHUMT00000526970.1|AL031293.1-201|AL031293.1|1453|lncRNA|	0.310824	0.337759	0.0950127	0.127081	0.0788099	0.325973	0.193267	0.25017	0.340161	0.108942	1.33025	0.905464
ENST00000310916.6|ENSG00000175147.13|OTTHUMG00000002043.8|OTTHUMT00000005695.4|TMEM51-AS1-201|TMEM51-AS1|7100|lncRNA|	0.525372	0.158759	0.263404	0.274173	0.112922	0.297817	0.0647019	0.150598	0.210854	0.17421	0.516054	0.158604
ENST00000404665.4|ENSG00000175147.13|OTTHUMG00000002043.8|OTTHUMT00000092380.3|TMEM51-AS1-202|TMEM51-AS1|6919|lncRNA|	0.428724	0.63305	0.0307121	0.455764	0.0228383	0.371239	0.354613	0.250346	0.421784	0.163466	0.0155795	0.630297
ENST00000650369.1|ENSG00000175147.13|OTTHUMG00000002043.8|OTTHUMT00000499609.2|TMEM51-AS1-203|TMEM51-AS1|2920|lncRNA|	0.465119	0.331584	0.0321661	0.635192	0.130973	0.419363	0.00390633	0.396006	0.424219	0.309305	0	0.331894
ENST00000669314.1|ENSG00000175147.13|OTTHUMG00000002043.8|OTTHUMT00000528343.1|TMEM51-AS1-206|TMEM51-AS1|3126|lncRNA|	0.662926	0.756184	0.48732	0.412673	0.106219	0.406893	0.288044	0.40224	0.509407	0.208071	0.895553	1.21491
ENST00000660005.1|ENSG00000175147.13|OTTHUMG00000002043.8|OTTHUMT00000528344.1|TMEM51-AS1-204|TMEM51-AS1|1332|lncRNA|	0	0	0	0	0	0	0	0	0.0377028	0	0	0
ENST00000667108.1|ENSG00000175147.13|OTTHUMG00000002043.8|OTTHUMT00000528345.1|TMEM51-AS1-205|TMEM51-AS1|2831|lncRNA|	0.377856	0.31154	0.140953	0.15609	0.0593273	0.233712	0.171264	0.177977	0.322121	0.118167	0.672923	0.514486
ENST00000424792.5|ENSG00000204464.7|OTTHUMG00000037852.1|-|C1orf195-201|C1orf195|255|lncRNA|	1.73685	0.7793	1.07168	0.814274	0.66035	0.845031	0.666479	1.06066	1.18799	0.830568	1.71382	3.87617
ENST00000625027.2|ENSG00000204464.7|OTTHUMG00000037852.1|OTTHUMT00000092383.1|C1orf195-202|C1orf195|441|lncRNA|	1.51336	1.52927	1.15724	0.565365	0.457741	1.03625	0.604255	0.431356	0.326037	1.13473	3.71454	6.62985
ENST00000428747.1|ENSG00000233485.1|OTTHUMG00000002089.1|OTTHUMT00000005880.1|FHAD1-AS1-201|FHAD1-AS1|3105|lncRNA|	0.0455836	0.0582854	0.0216844	0.164209	0.0455584	0.0646289	0.025724	0.0061844	0.10097	0.0157602	0.139174	0.20776
ENST00000439788.1|ENSG00000236045.1|OTTHUMG00000035304.1|OTTHUMT00000085368.1|AL031283.2-201|AL031283.2|727|lncRNA|	0.134129	0.0259464	0.0448176	0.129574	0.0357645	0.0772052	0	0.0354182	0	0.0555765	0.0567789	1.23812
ENST00000427824.1|ENSG00000228140.2|OTTHUMG00000002257.2|OTTHUMT00000006444.1|AL031283.1-201|AL031283.1|5178|lncRNA|	0.103363	0.0740488	0.092107	0.0778692	0.0236989	0.0864608	0.0454739	0.0369833	0.039153	0.0934318	0.364392	0.430924
ENST00000667833.1|ENSG00000228140.2|OTTHUMG00000002257.2|OTTHUMT00000528523.1|AL031283.1-202|AL031283.1|1355|lncRNA|	2.47463e-09	0.118069	0.0321326	0	0.0275596	0.0331241	0.126536	0.0417388	0.188655	0.0925119	0	0.0881865
ENST00000606186.1|ENSG00000272510.1|OTTHUMG00000185680.1|OTTHUMT00000470980.1|AL121992.3-201|AL121992.3|346|lncRNA|	1.26103	1.29369	0.300799	0.969307	0	1.16009	1.61011	0.335609	1.13626	0.830407	0.685696	1.74873
ENST00000428945.1|ENSG00000237301.1|OTTHUMG00000002359.1|OTTHUMT00000006773.1|AL121992.1-201|AL121992.1|2845|lncRNA|	0.10032	0.100536	0.102078	0.094896	0.0459013	0.08157	0.0474266	0.0880347	0.105293	0.0963175	0.210491	0.311549
ENST00000606262.1|ENSG00000271742.1|OTTHUMG00000185681.1|OTTHUMT00000470981.1|AL121992.2-201|AL121992.2|256|lncRNA|	0	0.14405	0	0.269541	0	0	0	0.204843	0	0	1.20822	0
ENST00000623689.3|ENSG00000237938.5|OTTHUMG00000003064.3|OTTHUMT00000479039.1|AL450998.3-201|AL450998.3|684|lncRNA|	0.595538	0.298526	0.194992	0.363668	0.116016	0.130181	0	0.0909878	0.229994	0.370337	1.87794	1.87216
ENST00000615472.1|ENSG00000237938.5|OTTHUMG00000003064.3|OTTHUMT00000475908.2|AL450998.3-202|AL450998.3|755|lncRNA|	0.330214	0.256542	0.21291	0.13406	0.0681907	0.106341	0.285516	0.156107	0.148641	0.0766128	0.348633	0.69407
ENST00000453804.1|ENSG00000237938.5|OTTHUMG00000003064.3|OTTHUMT00000008470.2|AL450998.3-203|AL450998.3|645|lncRNA|	0.483236	0.432027	0.0537514	0.210638	0.173428	0.370479	0.2508	0.1266	0.927296	0.291721	0.414141	0.933959
ENST00000418525.1|ENSG00000224459.1|OTTHUMG00000003078.1|OTTHUMT00000008509.1|SLC25A34-AS1-201|SLC25A34-AS1|639|lncRNA|	0.171135	0.0347762	0	0.0518784	0.042268	0	0	0	0	0	0.137904	0.13502
ENST00000317122.2|ENSG00000179743.4|OTTHUMG00000009375.2|OTTHUMT00000025992.2|AL450998.2-201|AL450998.2|2473|lncRNA|	0.779063	0.951393	0.681106	1.37663	0.778393	1.23415	0.819157	0.676608	1.28831	0.60042	0.903561	1.58181
ENST00000437156.1|ENSG00000233078.1|OTTHUMG00000009524.1|OTTHUMT00000026318.1|AL355994.3-201|AL355994.3|466|lncRNA|	0	0	0	0	0	0	0	0	0	0	0	0
ENST00000424774.1|ENSG00000227959.1|OTTHUMG00000009528.1|OTTHUMT00000026325.1|AL451042.2-201|AL451042.2|904|lncRNA|	1.96715	2.32117	0.942192	2.26135	0.436995	0.49288	1.18664	0.964766	0.732189	1.22847	2.59357	2.6876
ENST00000426353.1|ENSG00000224621.1|OTTHUMG00000035305.1|OTTHUMT00000085369.1|AL451042.1-201|AL451042.1|544|lncRNA|	1.03513	0.387185	0.13641	0.463641	0.052592	0.234654	0.28059	0.31831	0.20639	0.246033	1.67981	1.31777
ENST00000457809.1|ENSG00000234166.1|OTTHUMG00000002220.1|OTTHUMT00000006294.1|ARHGEF19-AS1-201|ARHGEF19-AS1|439|lncRNA|	0	0	0	0	0	0	0	0	0	0	0	0
ENST00000671994.1|ENSG00000288398.1|OTTHUMG00000195922.1|OTTHUMT00000529628.1|AL109627.1-201|AL109627.1|2662|lncRNA|	1.66409	1.45171	0.880263	2.32352	0.562601	2.21047	1.07746	1.04346	2.48494	0.942414	1.39513	1.83105
ENST00000457898.1|ENSG00000226029.1|OTTHUMG00000002314.1|OTTHUMT00000006685.1|LINC01772-201|LINC01772|3245|lncRNA|	0.397619	0.473449	0.250454	0.329698	0.180786	0.340832	0.159903	0.251099	0.338059	0.368424	0.942056	1.0795
ENST00000562878.1|ENSG00000261135.1|OTTHUMG00000175735.1|OTTHUMT00000430936.1|AL137802.2-201|AL137802.2|1110|lncRNA|	0.784039	0.868944	0.569625	0.872975	0.233325	1.21542	0.999273	0.646252	1.1634	0.358475	0.386584	2.33568
ENST00000648419.1|ENSG00000285853.1|OTTHUMG00000193346.1|OTTHUMT00000500853.1|AL137802.3-201|AL137802.3|1558|lncRNA|	0.0735498	0.116367	0.0580144	0.392625	0.121422	0.116823	0.105668	0.126464	0.105253	0.189971	0.594443	0.527347
ENST00000452795.2|ENSG00000224174.2|OTTHUMG00000002490.3|OTTHUMT00000007047.2|AL137802.1-201|AL137802.1|327|lncRNA|	0	0	0	0	0	0	0	0	0	0	0	0
ENST00000415386.2|ENSG00000233421.4|OTTHUMG00000002488.1|OTTHUMT00000007045.1|LINC01783-201|LINC01783|1548|lncRNA|	0.168446	0.114169	0	0.647683	0.153397	1.19964	0.0369482	0.0304262	1.23335	0.025365	0.0994512	0.232965
ENST00000607700.1|ENSG00000271732.1|OTTHUMG00000185682.1|OTTHUMT00000470983.1|AL137798.1-201|AL137798.1|339|lncRNA|	0	0	0	0	0	0.134201	0.460735	0	0	0.171978	1.42149	0.397253
ENST00000633763.1|ENSG00000282143.1|OTTHUMG00000191420.1|OTTHUMT00000487839.1|AL137798.2-201|AL137798.2|817|lncRNA|	0.0486474	0.117626	0.22883	0.801264	0.360502	0.398027	0.483536	0.310203	0.66925	0.281402	0.383452	0.737871
ENST00000624517.1|ENSG00000279151.1|OTTHUMG00000189501.1|OTTHUMT00000479805.1|AL021920.1-201|AL021920.1|406|lncRNA|	0	0.0667211	0.54399	0.115465	0	0	0.0798488	0.121054	0.219862	0.263774	0.140855	0.712478
ENST00000633433.1|ENSG00000282740.1|OTTHUMG00000191419.1|OTTHUMT00000487835.1|AL021920.3-201|AL021920.3|819|lncRNA|	0.00076837	0.00227253	0.00328163	0.0055702	0.0103778	0.00715234	0.00316177	0.00422045	0.00472478	0.00656648	0.00877708	0.0167871
ENST00000414340.6|ENSG00000223643.6|OTTHUMG00000002201.3|OTTHUMT00000006252.3|BX284668.1-201|BX284668.1|554|lncRNA|	0	0	0	0	0	0.11408	0	0	0	0	0.081846	0
ENST00000422345.1|ENSG00000223643.6|OTTHUMG00000002201.3|OTTHUMT00000006251.1|BX284668.1-202|BX284668.1|735|lncRNA|	0.0440352	0.0767323	0.0441552	0.0850864	0.0705423	0	0	0.104732	0.0907538	0.0548038	0.50387	0.363206
ENST00000438002.1|ENSG00000228549.4|OTTHUMG00000002203.6|OTTHUMT00000006254.1|BX284668.2-201|BX284668.2|2520|lncRNA|	0.0324918	0.0701276	0.0116696	0.887087	0.0465004	1.07462	0.0967838	0	0.941441	0.0142348	0.0487393	0.313286
ENST00000668460.1|ENSG00000228549.4|OTTHUMG00000002203.6|OTTHUMT00000518874.1|BX284668.2-208|BX284668.2|1220|lncRNA|	0	0	0	0	0	0	0	0	0	0	0	0
ENST00000662795.1|ENSG00000228549.4|OTTHUMG00000002203.6|OTTHUMT00000525439.1|BX284668.2-209|BX284668.2|1469|lncRNA|	0	0	0.047339	0.466909	9.10773e-09	0.290178	0	0	1.38125	0	0.0400109	0.0344363
ENST00000451828.1|ENSG00000228549.4|OTTHUMG00000002203.6|OTTHUMT00000006256.1|BX284668.2-202|BX284668.2|434|lncRNA|	0	0	0	0	0	0	0	0	0	0	0	0
ENST00000660907.1|ENSG00000228549.4|OTTHUMG00000002203.6|OTTHUMT00000506349.1|BX284668.2-205|BX284668.2|1193|lncRNA|	0.143499	0.138938	0.198844	0.289263	0.114756	0.754712	0.255932	0.191786	0.430071	0.177519	0.582753	0.823099
ENST00000453554.1|ENSG00000228549.4|OTTHUMG00000002203.6|OTTHUMT00000006255.1|BX284668.2-203|BX284668.2|1546|lncRNA|	0	0	0	0	0.0651169	0.208401	0	0	0	0	0	0
ENST00000666785.1|ENSG00000228549.4|OTTHUMG00000002203.6|OTTHUMT00000517003.1|BX284668.2-207|BX284668.2|883|lncRNA|	0	0	0	0	0	0	0	0	0	0	0	0
ENST00000457856.1|ENSG00000228549.4|OTTHUMG00000002203.6|OTTHUMT00000006257.1|BX284668.2-204|BX284668.2|475|lncRNA|	0	0	0	0	0	0	0	0	0	0	0	0
ENST00000658705.1|ENSG00000228549.4|OTTHUMG00000002203.6|OTTHUMT00000514796.1|BX284668.2-206|BX284668.2|686|lncRNA|	0	0	0.0012109	0	0.0264431	0.455205	0	0.185966	0	0	0.233443	0.386001
ENST00000654227.1|ENSG00000238142.2|OTTHUMG00000002204.5|OTTHUMT00000508711.1|BX284668.5-207|BX284668.5|1512|lncRNA|	0.197721	0.0747578	0.207088	0.0472729	0	0.301572	0.092483	0.153683	0.0562281	0.0735784	0.0995679	0.19886
ENST00000671472.1|ENSG00000238142.2|OTTHUMG00000002204.5|OTTHUMT00000506612.1|BX284668.5-204|BX284668.5|1184|lncRNA|	0	0	0.0326664	0	0.0489687	0.124021	0	0	0.0916468	0	0.0701626	0.0392893
ENST00000422124.1|ENSG00000238142.2|OTTHUMG00000002204.5|OTTHUMT00000006260.1|BX284668.5-201|BX284668.5|406|lncRNA|	3.96575	3.03442	2.72935	2.10827	1.47376	6.0361	3.50975	1.7174	3.8797	2.22877	1.6373	2.5612
ENST00000660464.1|ENSG00000238142.2|OTTHUMG00000002204.5|OTTHUMT00000508594.1|BX284668.5-206|BX284668.5|527|lncRNA|	1.17302	1.3832	0	1.44316	0.870024	0.901359	0.23085	0.657715	1.63642	0.621701	0	1.22529
ENST00000666544.1|ENSG00000238142.2|OTTHUMG00000002204.5|OTTHUMT00000507477.1|BX284668.5-205|BX284668.5|1048|lncRNA|	0.784613	0.659601	0.525205	0.408046	0.225292	0.628588	0.755544	0.268815	0.858765	0.268485	0.671495	1.59083
ENST00000416869.1|ENSG00000238142.2|OTTHUMG00000002204.5|OTTHUMT00000006259.1|BX284668.5-202|BX284668.5|336|lncRNA|	2.95441	1.54339	0.810549	1.0983	0.207845	0.666342	1.80445	0.879596	0.716035	0.398902	1.23366	1.48816
ENST00000457075.1|ENSG00000238142.2|OTTHUMG00000002204.5|OTTHUMT00000006258.1|BX284668.5-203|BX284668.5|346|lncRNA|	4.37728	3.47316	2.3114	4.13286	2.23239	2.3139	9.3666	3.2017	4.93451	2.85508	7.26393	4.6761
ENST00000606899.1|ENSG00000272426.1|OTTHUMG00000185683.1|OTTHUMT00000470984.1|BX284668.6-201|BX284668.6|438|lncRNA|	0.299932	0.323953	0.291821	0.190794	0.144332	0.417632	0.136737	0.297379	0.192187	0.112899	0.347941	1.34541
ENST00000654887.1|ENSG00000286898.1|OTTHUMG00000194751.1|OTTHUMT00000521524.1|AL049569.2-201|AL049569.2|385|lncRNA|	0.127599	0	0	0.362638	0	0	0	0	0	0	0.0295919	0.122516
ENST00000446261.1|ENSG00000226526.1|OTTHUMG00000002292.1|OTTHUMT00000006616.1|AL049569.1-201|AL049569.1|636|lncRNA|	0.443334	0.189384	0.10974	0.263414	0	0.0936282	0.259848	0	0.282209	0.135277	0.136542	0.533722
ENST00000412427.1|ENSG00000204362.6|OTTHUMG00000002291.2|OTTHUMT00000006615.1|LINC02783-201|LINC02783|4676|lncRNA|	0	0.00319532	0	0	0.00500617	0	0	0	0	0	0.0426101	0.00487226
ENST00000634972.1|ENSG00000204362.6|OTTHUMG00000002291.2|OTTHUMT00000488649.1|LINC02783-202|LINC02783|590|lncRNA|	0	0	0	0	0.0420237	0	0	0	0	0	0	0
ENST00000635428.1|ENSG00000282843.1|OTTHUMG00000191586.1|OTTHUMT00000488650.1|AL590644.1-201|AL590644.1|1228|lncRNA|	0	0.027266	0	0	0	0	0	0.0556204	0	0	0.0300823	0
ENST00000439577.1|ENSG00000227751.1|OTTHUMG00000037449.1|OTTHUMT00000091165.1|RCC2-AS1-201|RCC2-AS1|311|lncRNA|	0	0	0	0	0.410289	0	0	0	0	0	0	0
ENST00000669051.1|ENSG00000236648.2|OTTHUMG00000002515.4|OTTHUMT00000523313.1|LINC02810-203|LINC02810|1025|lncRNA|	0	0	0	0	0	0	0	0	0	0	0	0
ENST00000670395.1|ENSG00000236648.2|OTTHUMG00000002515.4|OTTHUMT00000521633.1|LINC02810-204|LINC02810|943|lncRNA|	0	0	0	0	0	0	0	0	0	0	0.0821326	0
ENST00000653706.1|ENSG00000236648.2|OTTHUMG00000002515.4|OTTHUMT00000523349.1|LINC02810-202|LINC02810|700|lncRNA|	0.0471632	0	0	0	0	0	0	0	0	0	0	0
ENST00000430540.1|ENSG00000236648.2|OTTHUMG00000002515.4|OTTHUMT00000007156.1|LINC02810-201|LINC02810|610|lncRNA|	0	0	0	0	0	0	0	0	0	0	0	0
ENST00000641892.1|ENSG00000284653.1|OTTHUMG00000192298.1|OTTHUMT00000493422.1|AL357509.1-201|AL357509.1|2013|lncRNA|	0	0.00781848	0	0	0	0	0	0	0.0138369	0	0	0
ENST00000569711.1|ENSG00000261781.1|OTTHUMG00000175750.1|OTTHUMT00000431027.1|LINC01654-201|LINC01654|2471|lncRNA|	0	0.0062606	0	0	0.00883235	0	0	0	0	0	0	0
ENST00000419667.2|ENSG00000230035.2|OTTHUMG00000002434.2|OTTHUMT00000006929.2|IGSF21-AS1-201|IGSF21-AS1|430|lncRNA|	0	0	0.100434	0.493039	0	0	0	0	0.198094	0	0.119413	0
ENST00000420211.1|ENSG00000225387.1|OTTHUMG00000002437.1|OTTHUMT00000006932.1|AL591896.1-201|AL591896.1|491|lncRNA|	0.163649	0	0	0	0	0	0	0	0	0	0	0
ENST00000606379.1|ENSG00000272084.1|OTTHUMG00000185684.1|OTTHUMT00000470990.1|AL137127.1-201|AL137127.1|3402|lncRNA|	0.216984	0.27304	0.0785122	0.224618	0.0545587	0.227618	0.0969759	0.142622	0.23403	0.0633232	0.50562	0.896745
ENST00000437898.1|ENSG00000230424.1|OTTHUMG00000037839.1|OTTHUMT00000092368.1|EMC1-AS1-201|EMC1-AS1|507|lncRNA|	0.819416	0.785148	0.537543	2.13225	0.537553	1.09466	0.926046	0.420969	1.51465	0.457652	1.07304	1.65562
ENST00000416470.1|ENSG00000235185.1|OTTHUMG00000002711.1|OTTHUMT00000007696.1|AL031727.2-201|AL031727.2|207|lncRNA|	0.963321	0	0	0	0	0	0	0	0	0	0	0.376553
ENST00000454736.1|ENSG00000235434.1|OTTHUMG00000002710.1|OTTHUMT00000007695.1|AL391883.1-201|AL391883.1|447|lncRNA|	0	0	0.210719	0	0.0799433	0	0.207919	0	0.193437	0	0	0
ENST00000660429.1|ENSG00000227066.2|OTTHUMG00000002703.3|OTTHUMT00000519997.1|Z98257.1-203|Z98257.1|1250|lncRNA|	0.0646871	0.0374359	0	0.112388	0	0.241085	0.143651	0	0.108177	0.137967	0.222846	0.131221
ENST00000417884.1|ENSG00000227066.2|OTTHUMG00000002703.3|OTTHUMT00000007685.1|Z98257.1-201|Z98257.1|1083|lncRNA|	0	0	0	0	0.136596	0	0	0	0	0	0	0.0219465
ENST00000652935.1|ENSG00000227066.2|OTTHUMG00000002703.3|OTTHUMT00000521375.1|Z98257.1-204|Z98257.1|1094|lncRNA|	0.0413312	0	0	0.0504624	1.3084e-07	0	0.261086	0.107235	0.205251	0	0	0
ENST00000431027.1|ENSG00000227066.2|OTTHUMG00000002703.3|OTTHUMT00000007686.1|Z98257.1-202|Z98257.1|2493|lncRNA|	0.130195	0.177483	0.145534	0.122723	0.0435217	0.391794	0	0.0268048	0.282104	0.149995	0.317897	0.323962
ENST00000442226.1|ENSG00000225986.1|OTTHUMG00000002706.1|OTTHUMT00000007691.1|UBXN10-AS1-201|UBXN10-AS1|510|lncRNA|	0.537061	0.724341	0	13.892	0.172871	15.3812	0.3125	0.46754	24.2944	0.629632	0.184314	1.25428
ENST00000435552.1|ENSG00000228105.2|OTTHUMG00000002707.3|OTTHUMT00000007692.2|LINC01757-201|LINC01757|480|lncRNA|	0	0	0	0	0	0	0	0	0	0	0	0
ENST00000659784.1|ENSG00000228105.2|OTTHUMG00000002707.3|OTTHUMT00000517453.1|LINC01757-202|LINC01757|621|lncRNA|	0	0	0	0	0	0	0	0	0	0	0	0
ENST00000641574.1|ENSG00000284710.1|OTTHUMG00000192300.1|OTTHUMT00000493427.1|Z98257.2-201|Z98257.2|831|lncRNA|	0	0	0	0	0	0	0	0	0	0	0	0
ENST00000641138.1|ENSG00000284710.1|OTTHUMG00000192300.1|OTTHUMT00000493428.1|Z98257.2-202|Z98257.2|1548|lncRNA|	0	0	0	0	0	0	0	0	0	0	0.0694036	0
ENST00000444923.1|ENSG00000226664.1|OTTHUMG00000002836.1|OTTHUMT00000007948.1|AL020998.1-201|AL020998.1|229|lncRNA|	0.388764	0	0	1.00395	0	0	0	0	0	0	0.378324	0
ENST00000426428.5|ENSG00000236963.7|OTTHUMG00000002842.10|OTTHUMT00000007957.1|LINC01141-203|LINC01141|2993|lncRNA|	0.0867288	0.0452424	0.0173568	0.0704451	0.0147417	0	0.0224085	0.0153651	0.0454602	0.0672585	0.191319	0.174026
ENST00000670217.1|ENSG00000236963.7|OTTHUMG00000002842.10|OTTHUMT00000522165.1|LINC01141-211|LINC01141|1319|lncRNA|	0.0208877	0	0	0.0812215	0.0878704	0	0	0	0	0	0.0831459	0.0576337
ENST00000666314.1|ENSG00000236963.7|OTTHUMG00000002842.10|OTTHUMT00000511991.1|LINC01141-210|LINC01141|981|lncRNA|	0	0.102865	0.0303588	0	0	0	0	0	0	0	0	0
ENST00000635577.2|ENSG00000236963.7|OTTHUMG00000002842.10|OTTHUMT00000488456.2|LINC01141-205|LINC01141|1034|lncRNA|	0	0	0	0	0	0	0	0	0	0	0	0
ENST00000635564.2|ENSG00000236963.7|OTTHUMG00000002842.10|OTTHUMT00000488457.1|LINC01141-204|LINC01141|1018|lncRNA|	0	0	0	0	0	0	0	0	0	0	0	0
ENST00000662632.1|ENSG00000236963.7|OTTHUMG00000002842.10|OTTHUMT00000503092.2|LINC01141-209|LINC01141|1019|lncRNA|	0	0	0	0	0	0	0	0	0	0	0	0
ENST00000660748.1|ENSG00000236963.7|OTTHUMG00000002842.10|OTTHUMT00000506804.1|LINC01141-207|LINC01141|845|lncRNA|	0	0	0	0	0	0	0	0	0	0	0	0
ENST00000652870.1|ENSG00000236963.7|OTTHUMG00000002842.10|OTTHUMT00000510444.1|LINC01141-206|LINC01141|1002|lncRNA|	0.0331356	0.115748	0.061578	0.046234	0.0241519	0.0262973	0	0.10401	0.131455	0	0.0399916	0.0832736
ENST00000661413.1|ENSG00000236963.7|OTTHUMG00000002842.10|OTTHUMT00000507594.1|LINC01141-208|LINC01141|929|lncRNA|	0	0	0	0	0	0	0	0	0	0	0	0
ENST00000418743.5|ENSG00000236963.7|OTTHUMG00000002842.10|OTTHUMT00000007958.1|LINC01141-201|LINC01141|785|lncRNA|	0	0	0	0	0	0	0	0	0	0	0	0
ENST00000423486.1|ENSG00000236963.7|OTTHUMG00000002842.10|OTTHUMT00000007959.1|LINC01141-202|LINC01141|354|lncRNA|	0	0	0	0	0	0	0	0	0	0	0	0
ENST00000421114.1|ENSG00000226487.1|OTTHUMG00000002843.1|OTTHUMT00000007960.1|AL139254.1-201|AL139254.1|376|lncRNA|	0	0	0	0	0	0	0	0	0	0	0	0
ENST00000641552.1|ENSG00000284641.1|OTTHUMG00000192301.1|OTTHUMT00000493429.1|AL139254.2-201|AL139254.2|986|lncRNA|	0.0894896	0	0	0.0578545	0	0	0	0	0	0	0.105837	0.162791
ENST00000641937.1|ENSG00000284641.1|OTTHUMG00000192301.1|OTTHUMT00000493430.1|AL139254.2-202|AL139254.2|1156|lncRNA|	0	0.0438929	0.0993518	0	0.0817439	0	0	0.0199032	0	0	0.0413214	0
ENST00000641097.1|ENSG00000284743.1|OTTHUMG00000192302.1|OTTHUMT00000493431.1|AL139254.3-201|AL139254.3|674|lncRNA|	0.149384	0.0286878	0	0	0	0	0	0.0391927	0	0	0.125311	0.132616
ENST00000451424.1|ENSG00000117242.7|OTTHUMG00000002840.1|OTTHUMT00000007953.1|PINK1-AS-201|PINK1-AS|4443|lncRNA|	2.63067	1.91836	1.41547	2.69472	1.05706	2.14299	1.81923	1.06447	2.28319	1.0948	2.47443	4.92908
ENST00000436642.1|ENSG00000233069.1|OTTHUMG00000002621.1|OTTHUMT00000007456.1|AL663074.1-201|AL663074.1|299|lncRNA|	0	0.317928	0.200466	0	0	0.172916	0	0	0	0.215503	0.223225	0
ENST00000669329.1|ENSG00000287192.1|OTTHUMG00000194003.1|OTTHUMT00000508698.1|AL031005.2-201|AL031005.2|1111|lncRNA|	0.190368	0.28396	0.162339	0.176553	0.113265	0.189856	0.10593	0.0938818	0.192519	0.137188	0.777258	0.716304
ENST00000416959.1|ENSG00000236936.1|OTTHUMG00000002623.1|OTTHUMT00000007466.1|AL031005.1-201|AL031005.1|723|lncRNA|	0.585739	0.365888	0.316094	0.0435226	0.0360164	0.466727	0.182072	0.178388	0.324586	0.335827	1.31523	1.16675
ENST00000449034.1|ENSG00000231105.2|OTTHUMG00000002777.2|OTTHUMT00000007832.1|ECE1-AS1-201|ECE1-AS1|2479|lncRNA|	0.275705	0.154939	0.190041	0.139469	0.138764	0.101629	0.153959	0.0699288	0.242855	0.179508	0.5653	0.572814
ENST00000655030.1|ENSG00000231105.2|OTTHUMG00000002777.2|OTTHUMT00000528157.1|ECE1-AS1-202|ECE1-AS1|1925|lncRNA|	0.0859263	0.199274	0	0	0	0.0800999	0.0884325	0	0	0	0.534609	0.123726
ENST00000444647.1|ENSG00000236009.1|OTTHUMG00000002945.1|OTTHUMT00000008191.1|AL592309.2-201|AL592309.2|607|lncRNA|	0	0	0	0	0	0	0	0	0	0	0	0
ENST00000423921.1|ENSG00000236009.1|OTTHUMG00000002945.1|OTTHUMT00000008192.1|AL592309.2-202|AL592309.2|605|lncRNA|	0	0	0	0	0	0	0	0	0	0	0	0
ENST00000457706.1|ENSG00000233431.1|OTTHUMG00000037843.1|OTTHUMT00000092373.1|LINC02596-201|LINC02596|821|lncRNA|	0	0.0221861	0.114306	0	0.0307162	0.0328247	0	0.0302512	0.0786833	0	0.0973485	0.272782
ENST00000650360.1|ENSG00000285959.1|OTTHUMG00000193407.1|OTTHUMT00000501565.1|AL590556.3-201|AL590556.3|1469|lncRNA|	0	0	0.0214662	0	0	0	0.017565	0	0.0505422	0.028396	0.136966	0
ENST00000648697.1|ENSG00000285959.1|OTTHUMG00000193407.1|OTTHUMT00000501566.1|AL590556.3-202|AL590556.3|812|lncRNA|	0	0	0.0493428	0	0	0	0	0.0387032	0	0.0695396	0	0.0490067
ENST00000655353.1|ENSG00000228397.3|OTTHUMG00000002754.7|OTTHUMT00000488655.2|LINC01635-203|LINC01635|1039|lncRNA|	0.0001221	0.000161331	0	0	0	0	7.00692e-05	0	0	0	0	0
ENST00000455966.2|ENSG00000228397.3|OTTHUMG00000002754.7|OTTHUMT00000007790.2|LINC01635-201|LINC01635|702|lncRNA|	0	0	0	0	0	0.0405376	0	0	0.0964301	0.174418	0	0.0826126
ENST00000655655.1|ENSG00000228397.3|OTTHUMG00000002754.7|OTTHUMT00000506460.1|LINC01635-204|LINC01635|1470|lncRNA|	0.0601379	0	0.0313929	0.103853	0.0935865	0	0	0.0575954	0	0	0	0.172078
ENST00000657670.1|ENSG00000228397.3|OTTHUMG00000002754.7|OTTHUMT00000505963.1|LINC01635-205|LINC01635|870|lncRNA|	0	0	0	0	0	0	0	0	0	0	0.27182	0
ENST00000635097.2|ENSG00000228397.3|OTTHUMG00000002754.7|OTTHUMT00000519126.1|LINC01635-202|LINC01635|1035|lncRNA|	0.0547053	0.0585632	0	0	0	0	0.112841	0	0	0	0	0
ENST00000667783.1|ENSG00000228397.3|OTTHUMG00000002754.7|OTTHUMT00000519906.1|LINC01635-206|LINC01635|1130|lncRNA|	0	0	0	0	0	0	0	0.00552124	0	0	0	0
ENST00000635675.2|ENSG00000218510.8|OTTHUMG00000193408.2|OTTHUMT00000488656.2|LINC00339-210|LINC00339|1404|lncRNA|	0.292673	0.337869	0.0182704	0.130389	0.0749755	0.0883274	0.169004	0	0.50655	0.262286	0.187186	0.295272
ENST00000434233.2|ENSG00000218510.8|OTTHUMG00000193408.2|OTTHUMT00000096539.3|LINC00339-204|LINC00339|929|lncRNA|	0	0.318226	0.379716	0.255817	0.280112	0	0	0.688326	0	0	0	0.319063
ENST00000634934.2|ENSG00000218510.8|OTTHUMG00000193408.2|OTTHUMT00000488657.1|LINC00339-208|LINC00339|1518|lncRNA|	0.313861	0	0	0	0	0	0	0.235989	0	0	0	0
ENST00000634712.2|ENSG00000218510.8|OTTHUMG00000193408.2|OTTHUMT00000488658.2|LINC00339-207|LINC00339|1388|lncRNA|	0.574861	0.29359	0.189199	0.121749	0.321936	0.220856	0	0	0.0864691	0.502548	0	0.420151
ENST00000635450.2|ENSG00000218510.8|OTTHUMG00000193408.2|OTTHUMT00000488660.1|LINC00339-209|LINC00339|947|lncRNA|	0	0	7.11466e-10	0	0	0	0	0	0	0	0	0
ENST00000634451.2|ENSG00000218510.8|OTTHUMG00000193408.2|OTTHUMT00000493632.1|LINC00339-206|LINC00339|687|lncRNA|	0	0	0	0	0	0	0	0	0	0	0	0
ENST00000420503.1|ENSG00000218510.8|OTTHUMG00000193408.2|OTTHUMT00000096538.3|LINC00339-203|LINC00339|771|lncRNA|	0.104663	0	0	0.560079	0	0.0487362	0.0165328	0.526989	0.263608	0	0.144104	0
ENST00000416769.2|ENSG00000218510.8|OTTHUMG00000193408.2|OTTHUMT00000007795.2|LINC00339-202|LINC00339|1077|lncRNA|	2.86166	2.51192	3.6712	3.90452	1.12817	2.9989	5.14428	2.52176	7.20096	0.888278	4.11155	4.82959
ENST00000642072.1|ENSG00000218510.8|OTTHUMG00000193408.2|OTTHUMT00000493633.1|LINC00339-212|LINC00339|338|lncRNA|	0	0.104413	0	0.177693	0.264819	0.188757	0.376058	0.194575	0.257325	0.194597	0.104488	0
ENST00000404210.5|ENSG00000218510.8|OTTHUMG00000193408.2|OTTHUMT00000488659.2|LINC00339-201|LINC00339|1189|lncRNA|	0	0.0691819	0	0	0	0.099266	0	0	0	0	0	0
ENST00000641009.1|ENSG00000218510.8|OTTHUMG00000193408.2|OTTHUMT00000493634.1|LINC00339-211|LINC00339|1450|lncRNA|	0.37243	0.512631	0.21544	0.0997017	0.0903926	0.182003	0.399755	0.288173	0.367026	0.386308	0.902334	0.811452
ENST00000452322.2|ENSG00000218510.8|OTTHUMG00000193408.2|OTTHUMT00000096537.2|LINC00339-205|LINC00339|1391|lncRNA|	0.147473	0.184914	0.081944	0.190694	0.135564	0.177236	0.219089	0.128025	0.228865	0.0733855	0.341898	0.469815
ENST00000649486.1|ENSG00000285752.1|OTTHUMG00000193410.1|OTTHUMT00000501568.1|CDC42-AS1-201|CDC42-AS1|2574|lncRNA|	0.113093	0.087472	0.0142031	0.0691323	0.0395025	0.074567	0.0284058	0.0238126	0.0465514	0.0380968	0.181915	0.0831794
ENST00000431803.2|ENSG00000230068.2|OTTHUMG00000002890.2|OTTHUMT00000008082.2|CDC42-IT1-201|CDC42-IT1|692|lncRNA|	0.29499	0.204506	0.155877	0.275454	0.0386207	0.153826	0.0737422	0.193559	0.164353	0.395457	1.41458	0.866357
ENST00000648968.1|ENSG00000285873.1|OTTHUMG00000193411.1|OTTHUMT00000501569.1|AL445253.1-201|AL445253.1|811|lncRNA|	0.307875	0.270402	0.0774382	0.111709	0.218292	0.0667116	0.388126	0.0921842	0	0.145228	0.345973	0.588823
ENST00000438551.1|ENSG00000237200.1|OTTHUMG00000040025.1|OTTHUMT00000096540.1|ZBTB40-IT1-201|ZBTB40-IT1|273|lncRNA|	3.6571	0.758912	1.43696	0.238394	0.322529	1.2621	0.372594	0.536397	1.35872	1.27863	3.99006	4.11825
ENST00000419644.1|ENSG00000225952.1|OTTHUMG00000002880.1|OTTHUMT00000008058.1|AL512444.1-201|AL512444.1|480|lncRNA|	0.0850491	0.467328	0.49991	0.244066	0.0629169	0.286322	0	0.449299	0.166166	0.294911	1.41083	0.652885
ENST00000427154.1|ENSG00000240553.1|OTTHUMG00000003222.1|OTTHUMT00000008884.1|AL031428.1-201|AL031428.1|666|lncRNA|	0.395439	0.545308	0.433154	0.0545723	0.0530099	0.263398	0.078682	0.181459	0.124642	0.147812	0.515855	1.59503
ENST00000655082.1|ENSG00000261326.4|OTTHUMG00000175761.6|OTTHUMT00000529010.1|LINC01355-204|LINC01355|5301|lncRNA|	0.186407	0.28707	8.77667e-10	0	0.104799	0.117359	0.217725	0.225774	0.205746	2.62915e-09	1.47085	0.659818
ENST00000647667.1|ENSG00000261326.4|OTTHUMG00000175761.6|OTTHUMT00000500543.1|LINC01355-203|LINC01355|3732|lncRNA|	0	0	0	0	0	0	0	0	0	0	0	0
ENST00000660265.1|ENSG00000261326.4|OTTHUMG00000175761.6|OTTHUMT00000522573.1|LINC01355-205|LINC01355|3554|lncRNA|	0	0	0	0	0	0	0	0	0	0	0	0
ENST00000566551.1|ENSG00000261326.4|OTTHUMG00000175761.6|OTTHUMT00000431040.1|LINC01355-201|LINC01355|5444|lncRNA|	0.453654	0.244088	0.190166	0.194864	0.0813166	0.372653	0.203521	0.209458	0.332136	0.156471	0.727979	0.292201
ENST00000666981.1|ENSG00000261326.4|OTTHUMG00000175761.6|OTTHUMT00000527887.1|LINC01355-206|LINC01355|5227|lncRNA|	0	0	0.219726	0.192846	0	0	0	0	8.83235e-09	0.161539	0.0103803	6.13039e-10
ENST00000604481.1|ENSG00000261326.4|OTTHUMG00000175761.6|OTTHUMT00000468172.1|LINC01355-202|LINC01355|400|lncRNA|	0	0	0	0	0.0635828	0	0	0	0.131861	0	0	0
ENST00000641772.1|ENSG00000284726.1|OTTHUMG00000192303.1|OTTHUMT00000493435.1|AL109936.8-201|AL109936.8|604|lncRNA|	0.358384	0.868159	0.811796	0.663002	0.251174	0.76089	1.43922	0.380007	0.584736	0.156906	2.12641	1.45723
ENST00000458053.4|ENSG00000249087.7|OTTHUMG00000003225.3|OTTHUMT00000008897.1|ZNF436-AS1-204|ZNF436-AS1|375|lncRNA|	0	0.44429	0.128761	0.5776	0.427763	0.540514	0.0683939	0	0.925171	0	0.366985	0.928437
ENST00000671509.1|ENSG00000249087.7|OTTHUMG00000003225.3|OTTHUMT00000528373.1|ZNF436-AS1-207|ZNF436-AS1|590|lncRNA|	0.0963652	0.159211	0.11566	0.663227	0	0.485793	0.344332	0	0.671065	0.219805	0.153029	0.814653
ENST00000454117.1|ENSG00000249087.7|OTTHUMG00000003225.3|OTTHUMT00000008895.2|ZNF436-AS1-203|ZNF436-AS1|997|lncRNA|	0	0	0	0.0803439	0.0703624	0	0	0.0510473	0.396723	0	0	0.304464
ENST00000335648.3|ENSG00000249087.7|OTTHUMG00000003225.3|-|ZNF436-AS1-201|ZNF436-AS1|2547|lncRNA|	0.396233	0.353584	0.262245	0.52547	0.133602	0.583218	0.400852	0.349019	1.11224	0.156484	0.434645	0.843507
ENST00000518821.1|ENSG00000249087.7|OTTHUMG00000003225.3|OTTHUMT00000381647.1|ZNF436-AS1-206|ZNF436-AS1|461|lncRNA|	0	0	0	0	0	0	0	0	0	0	0	0
ENST00000437367.3|ENSG00000249087.7|OTTHUMG00000003225.3|OTTHUMT00000008896.2|ZNF436-AS1-202|ZNF436-AS1|606|lncRNA|	0	0	0	0.440221	0.0111406	0.282643	0.113469	0	0	0	0	0
ENST00000518600.1|ENSG00000249087.7|OTTHUMG00000003225.3|OTTHUMT00000381648.1|ZNF436-AS1-205|ZNF436-AS1|376|lncRNA|	0.00481878	0	0	0	0.141666	0	0.179819	0	0	0	0	0
ENST00000605350.1|ENSG00000271420.1|OTTHUMG00000185287.1|OTTHUMT00000470074.1|AL109936.3-201|AL109936.3|650|lncRNA|	1.40872	1.66955	1.50604	1.50932	0.948458	2.03719	1.60712	1.29047	1.9096	1.01566	6.47353	4.87325
ENST00000451217.1|ENSG00000235052.1|OTTHUMG00000037485.1|OTTHUMT00000091258.1|AL021154.1-201|AL021154.1|456|lncRNA|	0.185959	0.151891	0.544809	0.444332	0.0678964	0	0.824583	0.278488	0	0.212309	0.217839	0.315048
ENST00000648225.1|ENSG00000285802.1|OTTHUMG00000193085.1|OTTHUMT00000500097.1|AL450043.1-201|AL450043.1|1322|lncRNA|	0.211317	0.26834	0.190943	0.306954	0.0725073	0.424189	0.168072	0.036798	0.44339	0.087279	0.527205	0.314818
ENST00000477916.5|ENSG00000197880.8|OTTHUMG00000002927.1|OTTHUMT00000008173.1|MDS2-202|MDS2|1781|lncRNA|	0.103571	0.20547	0.198951	0.178733	0.107593	0.117694	0.119466	0.282898	0.11413	0.259569	0.557206	0.592616
ENST00000374555.7|ENSG00000197880.8|OTTHUMG00000002927.1|OTTHUMT00000008172.1|MDS2-201|MDS2|1029|lncRNA|	0	0.0197463	0	0	0	0.109652	0.0758285	0.14596	0.047189	0	0	0
ENST00000612756.1|ENSG00000197880.8|OTTHUMG00000002927.1|-|MDS2-203|MDS2|420|lncRNA|	0	0	0	0	0	0	0	0	0	0	0	0
ENST00000655402.1|ENSG00000236810.6|OTTHUMG00000002959.4|OTTHUMT00000528890.1|ELOA-AS1-204|ELOA-AS1|1502|lncRNA|	0.317635	0.52275	0.382829	0.170632	0.134229	0.251306	0.153125	0.276467	0.192355	0.40785	0.808859	0.962465
ENST00000427796.5|ENSG00000236810.6|OTTHUMG00000002959.4|OTTHUMT00000008241.1|ELOA-AS1-201|ELOA-AS1|1074|lncRNA|	0.882455	1.18536	1.36383	2.75731	0.31313	0.992472	0.746182	0.804441	0.00117782	1.59151	0.760591	1.72557
ENST00000664563.1|ENSG00000236810.6|OTTHUMG00000002959.4|OTTHUMT00000506905.1|ELOA-AS1-205|ELOA-AS1|940|lncRNA|	1.03578	1.90649	0.906973	0.486194	0.521726	0.636517	1.76448	1.75388	1.98284	0	0.834464	1.87149
ENST00000652963.1|ENSG00000236810.6|OTTHUMG00000002959.4|OTTHUMT00000528985.1|ELOA-AS1-203|ELOA-AS1|1105|lncRNA|	0.267439	0.233889	0.267179	0.171692	0.201854	0.0296076	0.0917547	0.0890545	0.166816	0.0805308	0.539814	0.380218
ENST00000447961.1|ENSG00000236810.6|OTTHUMG00000002959.4|OTTHUMT00000008242.1|ELOA-AS1-202|ELOA-AS1|459|lncRNA|	0.18386	0	0.197386	0.328507	0	0.154262	0.193722	0.0692188	0.639022	0	0.482302	0.663889
ENST00000411815.3|ENSG00000232557.3|OTTHUMG00000013895.3|OTTHUMT00000038965.3|AL590609.2-201|AL590609.2|210|lncRNA|	0.466763	1.0966	0.378937	0	0	0.382367	0.671668	1.91016	1.16801	0.432717	2.7259	1.093
ENST00000439239.2|ENSG00000225315.2|OTTHUMG00000003034.2|OTTHUMT00000008400.2|AL591178.1-201|AL591178.1|454|lncRNA|	0.89771	0.634655	0.339637	0.384501	0.136687	0.869106	0.281492	0.596255	0.362301	0.74812	0.144488	1.48938
ENST00000429191.1|ENSG00000230703.1|OTTHUMG00000003037.1|OTTHUMT00000008407.1|MYOM3-AS1-201|MYOM3-AS1|461|lncRNA|	0	0.166261	0	0	0	0	0	0.0453819	0	0.140911	0.337158	0.125192
ENST00000439059.2|ENSG00000230023.2|OTTHUMG00000003038.2|OTTHUMT00000008408.2|LINC02800-201|LINC02800|1849|lncRNA|	0.243328	0.181267	0.0581846	0.0964051	0.0365638	0.12533	0.0956019	0.0818742	0.246386	0.114112	0.536892	0.516621
ENST00000437965.1|ENSG00000232298.2|OTTHUMG00000003039.1|OTTHUMT00000008410.1|GRHL3-AS1-201|GRHL3-AS1|856|lncRNA|	0	0.0210523	0.108265	0.277401	0.058365	0.217643	0	0.0286926	0.0373215	0	0	0.258693
ENST00000652048.1|ENSG00000286061.1|OTTHUMG00000193467.1|OTTHUMT00000501943.1|RCAN3AS-203|RCAN3AS|508|lncRNA|	0	0.117376	0	0.0986257	0	0	0	0	0.0761365	0	0.34218	0
ENST00000652351.1|ENSG00000286061.1|OTTHUMG00000193467.1|OTTHUMT00000501944.1|RCAN3AS-204|RCAN3AS|426|lncRNA|	0	0	0	0	0	0	0	0	0	0	0.302427	0
ENST00000651630.1|ENSG00000286061.1|OTTHUMG00000193467.1|OTTHUMT00000501945.1|RCAN3AS-202|RCAN3AS|559|lncRNA|	0.133417	0	0	0	0	0.0584119	0.223696	0	0.0686722	0.082776	0.388796	0
ENST00000651433.1|ENSG00000286061.1|OTTHUMG00000193467.1|OTTHUMT00000501946.1|RCAN3AS-201|RCAN3AS|388|lncRNA|	0	0	0	0	0	0	0	0	0	0	0	0.103485
ENST00000652371.1|ENSG00000286061.1|OTTHUMG00000193467.1|OTTHUMT00000501947.1|RCAN3AS-205|RCAN3AS|244|lncRNA|	0.673135	0.200517	0	0.197336	0	0.269682	0	0	0	0	0.020199	0
ENST00000577528.1|ENSG00000264443.1|OTTHUMG00000179435.1|OTTHUMT00000446336.1|NCMAP-DT-201|NCMAP-DT|1445|lncRNA|	0.769063	0.166319	0.574025	0.647774	0.451739	0.220492	0	0.154939	0	0.239115	0.673116	0.366976
ENST00000641176.1|ENSG00000284699.1|OTTHUMG00000192304.1|OTTHUMT00000493446.1|AL445648.1-201|AL445648.1|886|lncRNA|	0.0684536	0.0201672	0.207148	0	0.0559695	0	0.0919554	0.0824373	0.142992	0	0.222381	0.123863
ENST00000456316.1|ENSG00000229162.1|OTTHUMG00000003322.1|OTTHUMT00000009317.1|AL445471.1-201|AL445471.1|820|lncRNA|	0.606694	0.422187	0.0763255	0	0.338387	0.032877	0.280401	0.212087	0.15761	0	0.731224	0.81962
ENST00000568143.1|ENSG00000261025.1|OTTHUMG00000175776.1|OTTHUMT00000431056.1|AL445471.2-201|AL445471.2|2443|lncRNA|	0	0.0126756	0	0	0.00894044	0.0183239	0	0.00860063	0	0	0.0281107	0.00967636
ENST00000648660.1|ENSG00000285823.1|OTTHUMG00000193197.2|OTTHUMT00000500855.1|LINC02793-202|LINC02793|756|lncRNA|	0	0	0	0	0	0	0	0	0	0	0	0
ENST00000648363.1|ENSG00000285823.1|OTTHUMG00000193197.2|OTTHUMT00000500443.2|LINC02793-201|LINC02793|1108|lncRNA|	0	0	0	0	0	0	0	0	0	0	0.0339001	0
ENST00000424084.1|ENSG00000233755.1|OTTHUMG00000003326.1|OTTHUMT00000009330.1|AL050344.1-201|AL050344.1|490|lncRNA|	0.164228	0.0905615	0	0	0.305227	0	0.055795	0.124303	0	0.190682	0	0.42131
ENST00000429666.1|ENSG00000233755.1|OTTHUMG00000003326.1|OTTHUMT00000009331.1|AL050344.1-202|AL050344.1|614|lncRNA|	0	0	0	0	0	0	0	0	0	0	0.0709727	0
ENST00000455902.2|ENSG00000231953.2|OTTHUMG00000003323.2|OTTHUMT00000009318.2|AL031432.1-201|AL031432.1|988|lncRNA|	0.170802	0.131124	0.0316692	0.0291705	0.127025	0.0522681	0	0.0751708	0.0639923	0.158072	0.136751	0.397165
ENST00000641729.1|ENSG00000284602.1|OTTHUMG00000192305.1|OTTHUMT00000493447.1|AL031432.4-201|AL031432.4|2190|lncRNA|	0.48192	0.260428	0.187949	0.233916	0.136247	0.244427	0.152712	0.361931	0.251555	0.201542	1.1441	0.761074
ENST00000641059.1|ENSG00000284657.1|OTTHUMG00000192306.1|OTTHUMT00000493448.1|AL031432.5-201|AL031432.5|760|lncRNA|	0	0.097957	0.084412	0.040638	0.0338135	0.218136	0.113161	0.0668292	0.173759	0.0525217	0.107286	0.150694
ENST00000607698.1|ENSG00000272432.1|OTTHUMG00000185697.1|OTTHUMT00000471017.1|AL031432.3-201|AL031432.3|485|lncRNA|	0	0.367925	0.163815	0.159844	0.18591	0.422321	0.284045	0.252634	0.653983	0.290413	1.19104	0.570893
ENST00000412797.1|ENSG00000225643.1|OTTHUMG00000004419.1|OTTHUMT00000012834.1|AL606491.1-201|AL606491.1|483|lncRNA|	0.589162	0.324005	0.164912	0.241468	0.187044	0.637773	0.228873	0	0.411384	0.194786	1.1981	0.646465
ENST00000436991.1|ENSG00000233478.1|OTTHUMG00000004418.1|OTTHUMT00000012833.1|AL031280.1-201|AL031280.1|2224|lncRNA|	0.0231463	0.0846284	0	0.0913793	0.0791311	0.15739	0.0576253	0.0781245	0.182939	0.0470353	0.391492	0.215914
ENST00000442055.5|ENSG00000228172.5|OTTHUMG00000007376.2|OTTHUMT00000019317.1|AL020996.1-201|AL020996.1|435|lncRNA|	0	0	0	0	0	0	0	0	0	0.118404	0	0
ENST00000453649.1|ENSG00000228172.5|OTTHUMG00000007376.2|OTTHUMT00000019318.1|AL020996.1-202|AL020996.1|517|lncRNA|	0.0755178	0	0	0.0732914	0.120186	0.194188	0.0516502	0	0.228801	0	0.377435	0.0672754
ENST00000536896.2|ENSG00000228172.5|OTTHUMG00000007376.2|OTTHUMT00000474205.1|AL020996.1-203|AL020996.1|2307|lncRNA|	0.374315	0.209351	0.148481	0.289331	0.285919	0.214692	0.205981	0.164547	0.469763	0.279951	0.798395	0.290832
ENST00000606617.1|ENSG00000272478.1|OTTHUMG00000185700.1|OTTHUMT00000471021.1|AL020996.3-201|AL020996.3|222|lncRNA|	0	0	0	0	0	0	0	0	0.546443	0	0	1.04552
ENST00000455431.1|ENSG00000236528.1|OTTHUMG00000007374.1|OTTHUMT00000019313.1|AL033528.3-201|AL033528.3|849|lncRNA|	0.252932	0.616492	0	0.458872	0.0505445	0.321132	0.309706	0.247518	0.121707	1.12592e-06	0.316938	0.532145
ENST00000640097.1|ENSG00000284309.1|OTTHUMG00000191964.1|OTTHUMT00000491422.1|AL391650.2-201|AL391650.2|941|lncRNA|	0	0	0	0	0	0.0275588	0	0	0.0331897	0.0403552	0	0
ENST00000423060.1|ENSG00000225891.2|OTTHUMG00000003552.2|OTTHUMT00000009893.1|DHDDS-AS1-201|DHDDS-AS1|529|lncRNA|	0.285116	0.0512047	0.383129	0.299778	0.173955	0.2377	0.612258	0.110202	0.464902	0.374991	1.87378	1.65835
ENST00000656565.1|ENSG00000225891.2|OTTHUMG00000003552.2|OTTHUMT00000526216.1|DHDDS-AS1-202|DHDDS-AS1|1140|lncRNA|	0.300074	0.311917	0.142015	0.330551	0.120868	0.394429	0.339741	0.222712	0.382403	0.0516241	0.906068	2.28665
ENST00000569378.1|ENSG00000260063.1|OTTHUMG00000175777.1|OTTHUMT00000431059.1|AL512408.1-201|AL512408.1|2000|lncRNA|	0.181254	0.118032	0.0924225	0.227083	0.198162	0.193806	0.250931	0.192424	0.292644	0.0856681	0.261654	0.445091
ENST00000448791.1|ENSG00000226698.1|OTTHUMG00000004228.1|OTTHUMT00000012180.1|AL034380.1-201|AL034380.1|306|lncRNA|	0	0	0	0	0	0	0	0	0	0	0	0
ENST00000425205.1|ENSG00000224311.1|OTTHUMG00000004413.2|OTTHUMT00000012820.2|AL590640.1-201|AL590640.1|379|lncRNA|	0.403309	0.234238	0.524185	0	0.0941907	0	0.275193	0.189781	0.297629	0.298657	0.899065	1.73115
ENST00000492975.1|ENSG00000241169.1|OTTHUMG00000003394.2|OTTHUMT00000009524.1|FO393419.2-201|FO393419.2|428|lncRNA|	1.00861	0.736919	1.46686	0.407355	0	0.369592	0.248825	0.276445	0.847602	1.2342	2.83678	4.32997
ENST00000443579.1|ENSG00000237429.1|OTTHUMG00000003517.1|OTTHUMT00000009779.1|BX293535.1-201|BX293535.1|283|lncRNA|	1.44772	1.06147	0	0.222047	0	0.194359	1.71422	0.830095	1.05453	0	0.247785	2.09515
ENST00000440492.1|ENSG00000233975.1|OTTHUMG00000003519.1|OTTHUMT00000009783.1|LINC02574-201|LINC02574|441|lncRNA|	0.296193	0.106804	0	0	0.285669	0.0825645	0	0.147037	0	0.111744	0	0.498936
ENST00000430683.1|ENSG00000225886.3|OTTHUMG00000042107.2|OTTHUMT00000100241.1|AL445490.1-201|AL445490.1|489|lncRNA|	1.89533	1.13537	0.969598	0.867013	0.489825	0.555782	0.78396	0.726249	1.04924	1.81697	3.62781	7.3053
ENST00000626608.2|ENSG00000225886.3|OTTHUMG00000042107.2|OTTHUMT00000480454.1|AL445490.1-202|AL445490.1|376|lncRNA|	0	0	0	0	0	0	0.106566	0	0	0	0	0
ENST00000628586.2|ENSG00000225886.3|OTTHUMG00000042107.2|OTTHUMT00000480455.1|AL445490.1-203|AL445490.1|639|lncRNA|	0.0793754	0.0925187	0.0536938	0.0722637	0	0.0462163	0	0	0.240072	0	0.0904844	0.377126
ENST00000625232.2|ENSG00000225886.3|OTTHUMG00000042107.2|OTTHUMT00000480456.1|AL445490.1-204|AL445490.1|658|lncRNA|	0	0	0	0	0	0	0	0	0	0	0	0
ENST00000628584.2|ENSG00000225886.3|OTTHUMG00000042107.2|OTTHUMT00000480457.1|AL445490.1-205|AL445490.1|478|lncRNA|	0	0	0	0.295543	0	0.0721212	0	0.210282	0.193114	0	0	0
ENST00000629895.1|ENSG00000225886.3|OTTHUMG00000042107.2|OTTHUMT00000480458.1|AL445490.1-206|AL445490.1|610|lncRNA|	0.0880901	0.0987904	0.115827	0	0	0	0	0.184441	0.193278	0.538521	1.2209	1.27093
ENST00000662905.1|ENSG00000287244.1|OTTHUMG00000194169.1|OTTHUMT00000511869.1|AL020997.5-201|AL020997.5|935|lncRNA|	0.191518	0.15097	0.12897	0.185635	0.0786798	0.0555633	0.0428546	0	0	0.081335	0	0.46337
ENST00000602607.1|ENSG00000269971.1|OTTHUMG00000183954.1|OTTHUMT00000467581.1|AL020997.2-201|AL020997.2|184|lncRNA|	3.70757	2.68612	2.33005	3.9543	0.363558	4.16897	0.868074	0	1.54765	2.30412	4.85874	11.3963
ENST00000602843.1|ENSG00000270031.1|OTTHUMG00000183955.1|OTTHUMT00000467582.1|AL020997.3-201|AL020997.3|359|lncRNA|	0.146457	0	0	0	0.0992579	0	0.203771	0.104584	0.539193	0	0.964706	0.357074
ENST00000660844.1|ENSG00000286433.1|OTTHUMG00000194034.1|OTTHUMT00000509297.1|AL020997.4-201|AL020997.4|1471|lncRNA|	0	0.0314825	0	0.0757962	0	0	0.114986	0.0339086	0.0223743	0	0.144232	0.0228658
ENST00000448015.1|ENSG00000227050.1|OTTHUMG00000003911.1|OTTHUMT00000011174.1|AL512288.1-201|AL512288.1|491|lncRNA|	0.247073	0.27271	0.321093	0.079234	0	0	0	0.31492	0.0802095	0	0.0974623	0.209982
ENST00000604716.1|ENSG00000270605.1|OTTHUMG00000185161.1|OTTHUMT00000469689.1|AL353622.1-201|AL353622.1|1945|lncRNA|	0.959974	0.817304	0.281372	0.274357	0.282468	0.400336	0.475052	0.497365	0.579724	0.334407	1.59339	1.59079
ENST00000605846.1|ENSG00000271398.1|OTTHUMG00000185179.1|OTTHUMT00000469730.1|AL353622.2-201|AL353622.2|425|lncRNA|	0.105624	0.283514	0	0	0	0	0	0	0.100942	0	0	0
ENST00000413987.1|ENSG00000242125.3|OTTHUMG00000003657.2|OTTHUMT00000474593.1|SNHG3-201|SNHG3|2201|lncRNA|	3.11247	3.82686	4.13428	3.73426	1.68385	3.08275	3.41454	6.085	4.60791	5.09014	7.60881	7.25703
ENST00000531126.6|ENSG00000197989.14|OTTHUMG00000003654.4|OTTHUMT00000010366.2|SNHG12-212|SNHG12|550|lncRNA|	1.38343	2.56051	2.32462	2.50179	1.43628	1.06135	0.405829	3.134	1.22709	3.35188	1.19612	2.59137
ENST00000481220.6|ENSG00000197989.14|OTTHUMG00000003654.4|OTTHUMT00000010361.1|SNHG12-208|SNHG12|754|lncRNA|	0.448761	0.415553	0	0.192338	0.162448	0.432266	0.063827	0.0896138	0.612256	0.66224	0.953786	0.722243
ENST00000648127.1|ENSG00000197989.14|OTTHUMG00000003654.4|OTTHUMT00000010356.2|SNHG12-213|SNHG12|1871|lncRNA|	0	0.114851	0.137067	0	0	0	0	0.11144	0	0	0.0942069	0
ENST00000475441.6|ENSG00000197989.14|OTTHUMG00000003654.4|OTTHUMT00000498074.1|SNHG12-207|SNHG12|524|lncRNA|	0	0.465737	0.239051	0.00107507	0.268483	0.0875195	0.441321	2.16826	0.894953	0.000792149	0	0
ENST00000488745.5|ENSG00000197989.14|OTTHUMG00000003654.4|OTTHUMT00000010357.1|SNHG12-211|SNHG12|1365|lncRNA|	0.159823	0	0.0500278	0.194619	0.0492573	0.0823791	0.151874	0.00238455	0.139647	0.253319	0.0736104	0.240351
ENST00000483436.5|ENSG00000197989.14|OTTHUMG00000003654.4|OTTHUMT00000010365.3|SNHG12-210|SNHG12|682|lncRNA|	0.807033	0.353872	1.26839	0	0.777967	2.04582	0.367668	0.136713	0.340997	0	0	0.365205
ENST00000650239.1|ENSG00000197989.14|OTTHUMG00000003654.4|OTTHUMT00000498076.1|SNHG12-216|SNHG12|1149|lncRNA|	1.66294	1.37257	0.991433	0.706844	0.313311	0.544746	0.501562	1.1394	0.40252	0.667611	1.95981	4.10542
ENST00000420776.1|ENSG00000229388.1|OTTHUMG00000003649.2|OTTHUMT00000010341.1|LINC01715-201|LINC01715|624|lncRNA|	0.0557801	0.0637211	0.166617	0.148551	0.197694	0.111961	0.225971	0.178164	0.290688	0	0.277741	0.515831
ENST00000427804.1|ENSG00000229388.1|OTTHUMG00000003649.2|OTTHUMT00000010342.1|LINC01715-202|LINC01715|688|lncRNA|	0.316716	0.0745869	0.0864709	0.627954	0.192668	0.215467	0.228089	0.149092	0.475839	0.142504	0.658683	0.530202
ENST00000602813.1|ENSG00000270103.3|OTTHUMG00000183994.1|OTTHUMT00000467710.1|AL360012.1-201|AL360012.1|131|lncRNA|	0	0	0	0	0	0	0	0	0	0	0	0
ENST00000418471.1|ENSG00000233427.1|OTTHUMG00000003651.1|OTTHUMT00000010344.1|AL009181.2-201|AL009181.2|1085|lncRNA|	0	0.025112	0	0	0.0265086	0.034628	0	0	0	0	0	0
ENST00000413004.1|ENSG00000225750.1|OTTHUMG00000003643.1|OTTHUMT00000010311.1|AL357500.1-201|AL357500.1|279|lncRNA|	0.747861	0.242582	0.459052	0.913642	0	0.200427	0	0.171074	0.216769	0.24554	0.254903	0.785645
ENST00000427046.1|ENSG00000237934.1|OTTHUMG00000003569.2|OTTHUMT00000010000.2|AL590729.1-201|AL590729.1|573|lncRNA|	0.317738	0.574657	0.188977	0.0610939	0.0978856	0.162605	0.172004	0.245876	0	0	0.702531	0.555097
ENST00000417651.1|ENSG00000230523.1|OTTHUMG00000003931.1|OTTHUMT00000011215.1|LINC01756-201|LINC01756|2148|lncRNA|	0	0	0	0	0.0102638	0	0	0	0	0	0	0.0222512
ENST00000422638.1|ENSG00000228176.1|OTTHUMG00000037527.1|OTTHUMT00000091409.1|AC092265.1-201|AC092265.1|498|lncRNA|	0	0	0	0	0	0	0	0	0	0	0	0
ENST00000641702.1|ENSG00000284676.1|OTTHUMG00000192312.1|OTTHUMT00000493479.1|AL645944.2-201|AL645944.2|1953|lncRNA|	0.0967877	0.0769502	0.0710764	0.0131979	0.0602328	0.0239186	0	0.0681786	0.0145666	0	0.241446	0.173667
ENST00000445180.2|ENSG00000233399.2|OTTHUMG00000003683.2|OTTHUMT00000010417.2|LINC01648-201|LINC01648|1519|lncRNA|	0.0708033	0	0.0721397	0.0861119	0.0749856	0	0.580216	0	0.0378421	0.0927849	0.0945164	0.539396
ENST00000441046.1|ENSG00000233372.1|OTTHUMG00000003685.1|OTTHUMT00000010419.1|AL137076.1-201|AL137076.1|551|lncRNA|	0	0	0	0	0	0	0	0	0	0	0.164956	0
ENST00000427319.1|ENSG00000236335.1|OTTHUMG00000003682.1|OTTHUMT00000010416.1|AL161638.2-201|AL161638.2|507|lncRNA|	0	0	0	0	0	0	0	0	0	0	0.092959	0
ENST00000420354.1|ENSG00000231949.1|OTTHUMG00000037511.1|OTTHUMT00000091345.1|AL161638.1-201|AL161638.1|481|lncRNA|	0	0	0	0	0	0	0	0	0	0	0	0
ENST00000414532.6|ENSG00000186056.10|OTTHUMG00000003706.3|OTTHUMT00000010461.1|MATN1-AS1-201|MATN1-AS1|3925|lncRNA|	0.370222	0.431931	0.196302	0.0775044	0.129087	0.152793	0.0861602	0.298063	0.221843	0.105458	0.329888	1.40332
ENST00000454613.1|ENSG00000186056.10|OTTHUMG00000003706.3|OTTHUMT00000010460.1|MATN1-AS1-204|MATN1-AS1|2131|lncRNA|	0.31637	0.324669	0.176471	0.150965	0.190239	0.219629	0.00672559	0.348361	0.057085	0.134909	0.214681	0.566007
ENST00000414763.1|ENSG00000186056.10|OTTHUMG00000003706.3|OTTHUMT00000010462.1|MATN1-AS1-202|MATN1-AS1|887|lncRNA|	0.468661	0.655365	0	0.75092	0.343055	0.294832	0.514649	0.777774	0.431923	0.567197	0.281382	1.12536
ENST00000649861.1|ENSG00000186056.10|OTTHUMG00000003706.3|OTTHUMT00000499304.1|MATN1-AS1-205|MATN1-AS1|1530|lncRNA|	0	0.105103	0.0712283	0.0990695	0	0.11871	0.247519	0	0	0	0	0
ENST00000443076.1|ENSG00000186056.10|OTTHUMG00000003706.3|OTTHUMT00000091338.1|MATN1-AS1-203|MATN1-AS1|454|lncRNA|	0.156645	0.00494986	0	0.0305893	0.0907329	0.137489	0.10723	0	0.446358	0.0802549	0.380171	0.247798
ENST00000655364.1|ENSG00000287510.1|OTTHUMG00000194655.1|OTTHUMT00000520387.1|AL137857.1-201|AL137857.1|1077|lncRNA|	0.0532003	0	0	0.108484	0	0	0.04027	0	0.17481	0	0.0800818	0
ENST00000440358.1|ENSG00000229607.1|OTTHUMG00000003704.1|OTTHUMT00000010457.1|AL137027.1-201|AL137027.1|444|lncRNA|	0	0.0528243	0	0	0	0	0	0	0	0.110612	0	0
ENST00000658212.1|ENSG00000223382.5|OTTHUMG00000003749.16|OTTHUMT00000507985.1|LINC01778-210|LINC01778|1112|lncRNA|	0	0	0	0	0.0320298	0	0	0	0	0.000543737	0.0675145	0.117352
ENST00000671661.1|ENSG00000223382.5|OTTHUMG00000003749.16|OTTHUMT00000488662.2|LINC01778-214|LINC01778|1651|lncRNA|	0	0	0.0492041	0.177855	0	0.280446	0	0	0.252973	0	0	0
ENST00000635009.2|ENSG00000223382.5|OTTHUMG00000003749.16|OTTHUMT00000506088.1|LINC01778-206|LINC01778|1177|lncRNA|	0	0	0	0	0	0	0.0394315	0.116929	0	0	0.0400896	0
ENST00000430320.3|ENSG00000223382.5|OTTHUMG00000003749.16|OTTHUMT00000010559.4|LINC01778-201|LINC01778|1108|lncRNA|	0	0	0	0.510196	0.0322317	0.267182	0	0	0.438516	0.0992008	0	0
ENST00000659931.1|ENSG00000223382.5|OTTHUMG00000003749.16|OTTHUMT00000488666.2|LINC01778-212|LINC01778|1732|lncRNA|	0.0245036	0.0147294	0	0	0	0.0459601	0	0	0	0	0	0
ENST00000635357.2|ENSG00000223382.5|OTTHUMG00000003749.16|OTTHUMT00000506445.1|LINC01778-209|LINC01778|1084|lncRNA|	0	0.0258419	0	0.392326	0	0	0	0	0	0	0	0
ENST00000659416.1|ENSG00000223382.5|OTTHUMG00000003749.16|OTTHUMT00000507937.1|LINC01778-211|LINC01778|1176|lncRNA|	0	0	0	0	0	0	0	0	0	0	0	0
ENST00000635044.1|ENSG00000223382.5|OTTHUMG00000003749.16|OTTHUMT00000488663.1|LINC01778-207|LINC01778|948|lncRNA|	0	0	0	0	0	0	0	0	0	0	0	0
ENST00000635288.1|ENSG00000223382.5|OTTHUMG00000003749.16|OTTHUMT00000488664.1|LINC01778-208|LINC01778|1095|lncRNA|	0	0	0	0	0	0	0	0	0	0	0	0
ENST00000634319.1|ENSG00000223382.5|OTTHUMG00000003749.16|OTTHUMT00000488665.1|LINC01778-203|LINC01778|1088|lncRNA|	0	0	0	0	0	0	0	0	0	0	0	0
ENST00000634587.2|ENSG00000223382.5|OTTHUMG00000003749.16|OTTHUMT00000488667.2|LINC01778-204|LINC01778|1178|lncRNA|	0	0	0	0	0	0	0	0	0	0	0	0
ENST00000634980.2|ENSG00000223382.5|OTTHUMG00000003749.16|OTTHUMT00000488668.2|LINC01778-205|LINC01778|1068|lncRNA|	0	0	0	0	0	0	0	0	0	0	0	0
ENST00000438790.1|ENSG00000223382.5|OTTHUMG00000003749.16|OTTHUMT00000010557.4|LINC01778-202|LINC01778|446|lncRNA|	0	0	0	0	0	0	0	0	0	0	0	0
ENST00000667276.1|ENSG00000223382.5|OTTHUMG00000003749.16|OTTHUMT00000507524.1|LINC01778-213|LINC01778|785|lncRNA|	0.0253956	0	0	0	0	0.309	0.046195	0	0	0	0	0
ENST00000431202.1|ENSG00000235143.1|OTTHUMG00000043647.1|OTTHUMT00000102020.1|AL445235.1-201|AL445235.1|1747|lncRNA|	0.0751655	0.0525186	0.187274	0.105473	0.0194439	0.0840467	0.0691149	0.0634642	0.0425043	0.136903	0.306572	0.288684
ENST00000430143.1|ENSG00000229044.1|OTTHUMG00000003794.1|OTTHUMT00000010670.1|AL451070.1-201|AL451070.1|439|lncRNA|	0	0.215161	0.193779	0	0.218749	0.332791	0.0680742	0	0.387164	0.225038	1.75267	0.508933
ENST00000639839.1|ENSG00000284543.1|OTTHUMG00000191824.1|OTTHUMT00000490477.1|LINC01226-204|LINC01226|554|lncRNA|	0	0	0	0	0	0	0	0	0	0.00818754	0	0.065099
ENST00000640226.1|ENSG00000284543.1|OTTHUMG00000191824.1|OTTHUMT00000490478.1|LINC01226-207|LINC01226|551|lncRNA|	0	0	0	0	0	0	0	0	0	0	0	0
ENST00000639741.1|ENSG00000284543.1|OTTHUMG00000191824.1|OTTHUMT00000490479.1|LINC01226-203|LINC01226|508|lncRNA|	0	0	0	0	0.0579503	0	0.31462	0.11759	0.0761365	0.180927	0.288747	0
ENST00000640157.1|ENSG00000284543.1|OTTHUMG00000191824.1|OTTHUMT00000490480.1|LINC01226-206|LINC01226|574|lncRNA|	0	0	0	0	0	0	0	0	0	0	0.0778693	0
ENST00000640623.1|ENSG00000284543.1|OTTHUMG00000191824.1|OTTHUMT00000490481.1|LINC01226-208|LINC01226|5019|lncRNA|	0.371766	0.225396	0.240851	0.157081	0.113049	0.18528	0.112297	0.1737	0.154803	0.159308	0.862186	0.839216
ENST00000638644.1|ENSG00000284543.1|OTTHUMG00000191824.1|OTTHUMT00000490482.1|LINC01226-201|LINC01226|541|lncRNA|	1.77706	1.25443	0.427686	0.934191	0.216345	0.858128	0.802286	1.1708	0.589096	0.495935	2.21804	1.78259
ENST00000640630.1|ENSG00000284543.1|OTTHUMG00000191824.1|OTTHUMT00000490483.1|LINC01226-209|LINC01226|1122|lncRNA|	0	0	0	0	0	0	0	0	0	0	0	0
ENST00000639946.1|ENSG00000284543.1|OTTHUMG00000191824.1|OTTHUMT00000490484.1|LINC01226-205|LINC01226|354|lncRNA|	2.25507	1.28746	0.969424	2.0201	0.594982	0.543394	0.5893	0.45887	1.4397	1.59815	3.95151	3.99115
ENST00000639047.1|ENSG00000284543.1|OTTHUMG00000191824.1|OTTHUMT00000490485.1|LINC01226-202|LINC01226|3607|lncRNA|	0.897685	0.979905	0.844687	0.486635	0.329538	1.04952	0.565881	0.508877	0.991712	0.746588	3.67762	3.84089
ENST00000435872.1|ENSG00000229167.2|OTTHUMG00000003875.2|OTTHUMT00000011041.1|AC114488.1-201|AC114488.1|591|lncRNA|	7.73814	8.70514	3.19031	0.81585	0.703829	5.10674	2.72298	3.93719	1.37268	4.34935	3.28588	2.41372
ENST00000664491.1|ENSG00000229167.2|OTTHUMG00000003875.2|OTTHUMT00000529002.1|AC114488.1-202|AC114488.1|386|lncRNA|	2.44257	5.71358	2.92477	0.601376	0.440076	2.44386	0.921032	1.6834	1.48479	1.45059	3.7051	2.77155
ENST00000623791.3|ENSG00000235790.7|OTTHUMG00000003881.6|OTTHUMT00000479040.1|PEF1-AS1-223|PEF1-AS1|695|lncRNA|	0	0	0	0.0919865	0	0	0.160552	0	0.0224993	0	2.77438e-08	0
ENST00000610043.5|ENSG00000235790.7|OTTHUMG00000003881.6|OTTHUMT00000472545.1|PEF1-AS1-219|PEF1-AS1|900|lncRNA|	0	0	0	0	0.0549176	0.0552482	0	0	0.124091	0.0975463	0.152189	0.503988
ENST00000609625.5|ENSG00000235790.7|OTTHUMG00000003881.6|OTTHUMT00000472546.2|PEF1-AS1-218|PEF1-AS1|760|lncRNA|	0.235851	0	0	0	0	0	0	0	0	0	0	0.00358629
ENST00000609549.5|ENSG00000235790.7|OTTHUMG00000003881.6|OTTHUMT00000472547.1|PEF1-AS1-217|PEF1-AS1|829|lncRNA|	0	0.233552	0	0	0	0.0682316	0	0.0676085	0	0.0931221	0.256062	0.355713
ENST00000608332.5|ENSG00000235790.7|OTTHUMG00000003881.6|OTTHUMT00000472548.1|PEF1-AS1-212|PEF1-AS1|599|lncRNA|	0.0997323	0.0337274	0.117928	0.0571015	0	0	0.160402	0	0	0	0.126712	0.1352
ENST00000623425.3|ENSG00000235790.7|OTTHUMG00000003881.6|OTTHUMT00000479042.1|PEF1-AS1-221|PEF1-AS1|667|lncRNA|	0	0	0	0	0	0	0	0	0	0	0	0
ENST00000585660.5|ENSG00000235790.7|OTTHUMG00000003881.6|OTTHUMT00000446225.1|PEF1-AS1-203|PEF1-AS1|700|lncRNA|	0	0.0587522	0	0	0	0	0	0.0744911	0	0.0236945	0	0
ENST00000591592.5|ENSG00000235790.7|OTTHUMG00000003881.6|OTTHUMT00000459924.1|PEF1-AS1-207|PEF1-AS1|578|lncRNA|	0	0	0	0	0	0	0	0	0	0	0	0
ENST00000608246.5|ENSG00000235790.7|OTTHUMG00000003881.6|OTTHUMT00000472549.1|PEF1-AS1-211|PEF1-AS1|686|lncRNA|	0.103866	0	0	0	0	0	0	0	0	0	0	0
ENST00000608888.5|ENSG00000235790.7|OTTHUMG00000003881.6|OTTHUMT00000472550.1|PEF1-AS1-213|PEF1-AS1|623|lncRNA|	0	0	0.0556683	0	0	0	0	0	0	0	0	0
ENST00000610216.5|ENSG00000235790.7|OTTHUMG00000003881.6|OTTHUMT00000472551.1|PEF1-AS1-220|PEF1-AS1|695|lncRNA|	0	0	0	0	0	0	0	0	0	0	0	0
ENST00000607926.5|ENSG00000235790.7|OTTHUMG00000003881.6|OTTHUMT00000472552.1|PEF1-AS1-210|PEF1-AS1|747|lncRNA|	0	0	0	0	0	0	0	0	0	0	0	0
ENST00000585413.5|ENSG00000235790.7|OTTHUMG00000003881.6|OTTHUMT00000459925.2|PEF1-AS1-202|PEF1-AS1|845|lncRNA|	0	0	0	0	0	0	0	0.0583297	0	0.109701	0	0
ENST00000609033.5|ENSG00000235790.7|OTTHUMG00000003881.6|OTTHUMT00000472553.1|PEF1-AS1-214|PEF1-AS1|813|lncRNA|	0	0.0301734	0	0	0	0	0	0	0	0	0.00380897	0
ENST00000589462.5|ENSG00000235790.7|OTTHUMG00000003881.6|OTTHUMT00000459926.1|PEF1-AS1-206|PEF1-AS1|791|lncRNA|	0.0476701	0	0	0	0	0	0	0	0	0	0	0
ENST00000624388.3|ENSG00000235790.7|OTTHUMG00000003881.6|OTTHUMT00000479043.1|PEF1-AS1-224|PEF1-AS1|610|lncRNA|	0	0	0	0	0	0	0	0	0	0	0	0
ENST00000593188.5|ENSG00000235790.7|OTTHUMG00000003881.6|OTTHUMT00000459927.1|PEF1-AS1-209|PEF1-AS1|676|lncRNA|	0	0	0	0	0	0	0	0	0	0	0	0
ENST00000609373.5|ENSG00000235790.7|OTTHUMG00000003881.6|OTTHUMT00000472554.1|PEF1-AS1-216|PEF1-AS1|693|lncRNA|	0	0	0	0	0	0	0	0	0	0	0	0
ENST00000587445.5|ENSG00000235790.7|OTTHUMG00000003881.6|OTTHUMT00000459928.1|PEF1-AS1-204|PEF1-AS1|714|lncRNA|	0	0	0	0	0	0	0	0	0	0	0	0
ENST00000591929.5|ENSG00000235790.7|OTTHUMG00000003881.6|OTTHUMT00000459929.1|PEF1-AS1-208|PEF1-AS1|872|lncRNA|	0	0	0	0.0338473	0.0570624	0	0.0469554	0	0	0	0.115128	0.321163
ENST00000609338.3|ENSG00000235790.7|OTTHUMG00000003881.6|OTTHUMT00000472555.1|PEF1-AS1-215|PEF1-AS1|573|lncRNA|	0	0	0	0	0	0	0	0	0	0	0	0
ENST00000445166.1|ENSG00000235790.7|OTTHUMG00000003881.6|OTTHUMT00000011055.2|PEF1-AS1-201|PEF1-AS1|362|lncRNA|	0	0	0	0	0	0	0	0	0.0625149	0	0	0
ENST00000623786.2|ENSG00000235790.7|OTTHUMG00000003881.6|OTTHUMT00000480298.1|PEF1-AS1-222|PEF1-AS1|728|lncRNA|	0.219003	0.0833634	0	0	0.0714042	0	0.0300503	0	0.0702674	0.107761	0.0793563	0.927022
ENST00000588288.1|ENSG00000235790.7|OTTHUMG00000003881.6|OTTHUMT00000459930.1|PEF1-AS1-205|PEF1-AS1|511|lncRNA|	0.111958	0.239056	0.0752641	0	0.0574619	0	0	0	0	0.0896915	0.59812	1.64905
ENST00000581333.1|ENSG00000264078.1|OTTHUMG00000179423.1|OTTHUMT00000446222.1|AC114488.2-201|AC114488.2|480|lncRNA|	0.342453	0.229866	0.0894546	0	0	0.169651	0.133302	0.0731425	0.443526	0.430875	1.32653	1.52339
ENST00000527035.1|ENSG00000254545.1|OTTHUMG00000165113.1|OTTHUMT00000381911.1|AL354919.2-201|AL354919.2|537|lncRNA|	0.140952	0	0.139176	0	0.0535559	0	0	0	0	0	0.25668	0.320284
ENST00000453837.1|ENSG00000203620.2|OTTHUMG00000003927.1|OTTHUMT00000011211.1|AL354919.1-201|AL354919.1|2257|lncRNA|	0.246259	0.290303	0.230655	0.195987	0.135323	0.141223	0.156309	0.13897	0.168679	0.216772	0.697308	0.584141
ENST00000602889.1|ENSG00000269967.1|OTTHUMG00000184139.1|OTTHUMT00000468091.1|AL136115.2-201|AL136115.2|587|lncRNA|	1.72887	1.24742	0.751785	0.485561	0.627564	0.586551	0.292716	0.431641	0.477862	0.533383	3.41832	7.79857
ENST00000447478.1|ENSG00000228634.1|OTTHUMG00000004135.2|OTTHUMT00000011908.2|AL136115.1-201|AL136115.1|517|lncRNA|	1.81949	1.1745	1.9789	0.718797	0.396845	0.890462	0.203593	0.686893	0.59335	0.669709	3.18206	4.66658
ENST00000641788.1|ENSG00000284702.1|OTTHUMG00000192313.1|OTTHUMT00000493480.1|AL136115.3-201|AL136115.3|1873|lncRNA|	0.266003	0.320999	0.231405	0.11007	0.0845608	0.205219	0.269001	0.163509	0.207586	0.235948	0.896298	0.860896
ENST00000366152.3|ENSG00000203325.3|OTTHUMG00000007683.2|OTTHUMT00000020555.2|AL445248.1-201|AL445248.1|624|lncRNA|	0.635888	0.636637	0.409162	0.527901	0.250839	0.855295	0.373368	0.438217	0.787154	0.172597	2.75399	2.65525
ENST00000515055.1|ENSG00000250135.1|OTTHUMG00000004332.3|OTTHUMT00000012526.3|AL049795.2-201|AL049795.2|667|lncRNA|	0	0	0	0	0	0.870466	0.501742	0	0.405255	0.918403	0	1.25315
ENST00000373604.4|ENSG00000224066.1|OTTHUMG00000005740.3|OTTHUMT00000091797.1|AL049795.1-201|AL049795.1|642|lncRNA|	0	0	0	0	0	0	0	0	0	0	0	0
ENST00000421616.1|ENSG00000224066.1|OTTHUMG00000005740.3|OTTHUMT00000015734.3|AL049795.1-202|AL049795.1|786|lncRNA|	0.343951	0.463575	0.484833	0.341009	0.135103	0.300123	0.258579	0.344905	0.371443	0.0686066	0.684455	1.30285
ENST00000448134.1|ENSG00000233775.1|OTTHUMG00000007633.4|OTTHUMT00000020212.3|AL109945.1-201|AL109945.1|687|lncRNA|	0.0484433	0.0838894	0	0	0	0	0.0979591	0.0381943	0	0.0597919	0	0.12924
ENST00000421619.1|ENSG00000224409.1|OTTHUMG00000041501.1|OTTHUMT00000099440.1|AC114489.2-201|AC114489.2|395|lncRNA|	0.686157	0.0642444	0.117109	0.44825	0	0.179506	0.234101	0.088427	0	0.399671	0.685456	0.750824
ENST00000661031.1|ENSG00000287691.1|OTTHUMG00000194487.1|OTTHUMT00000517179.1|AL031602.2-201|AL031602.2|575|lncRNA|	0.568869	1.27847	0.689283	0.844508	0.438387	0.754855	0.427631	0.342498	0.190461	0.531293	1.47593	3.81086
ENST00000427524.1|ENSG00000236065.2|OTTHUMG00000004129.1|OTTHUMT00000011865.1|AL020995.1-201|AL020995.1|1680|lncRNA|	0.220704	0.114546	0.289464	0.122773	0.120724	0.0831779	0.179198	0.10031	0.0675902	0.165919	0.654789	1.09447
ENST00000641271.1|ENSG00000284721.1|OTTHUMG00000192314.2|OTTHUMT00000493481.1|AL662907.3-201|AL662907.3|1932|lncRNA|	0.41622	0.439206	0.450666	0.195411	0.160473	0.263	0.288401	0.232569	0.294769	0.582623	1.00802	1.70005
ENST00000641727.1|ENSG00000284721.1|OTTHUMG00000192314.2|OTTHUMT00000493482.1|AL662907.3-202|AL662907.3|32|lncRNA|	0	0	0	0	0	0	0	0	0	0	0	0
ENST00000602618.1|ENSG00000270115.1|OTTHUMG00000183926.1|OTTHUMT00000467535.1|AL513327.3-201|AL513327.3|469|lncRNA|	0.177027	0.435956	0	0.423092	0.260428	0.223224	0.0602642	0	0.0861526	0.101753	0.939258	0.301014
ENST00000627421.1|ENSG00000225313.5|OTTHUMG00000004126.5|OTTHUMT00000480303.1|AL513327.1-201|AL513327.1|836|lncRNA|	0.725266	0.786906	0.109964	0.118815	0	0.726249	0.324103	0.221109	0.556792	0	1.32991	2.06699
ENST00000588828.1|ENSG00000225313.5|OTTHUMG00000004126.5|OTTHUMT00000459931.2|AL513327.1-202|AL513327.1|791|lncRNA|	0	0	0	0	0.0643305	0	0	0	0	0.161136	0	0
ENST00000624453.3|ENSG00000225313.5|OTTHUMG00000004126.5|OTTHUMT00000480304.1|AL513327.1-203|AL513327.1|856|lncRNA|	0	0	0	0	0	0	0	0	0	0	0	0
ENST00000630229.1|ENSG00000225313.5|OTTHUMG00000004126.5|OTTHUMT00000479045.2|AL513327.1-204|AL513327.1|870|lncRNA|	0.896328	0.89178	0.0706828	0.198991	0.0572221	0.643696	0.164845	0.427649	0.807397	0.396593	1.62349	2.32993
ENST00000457957.2|ENSG00000225313.5|OTTHUMG00000004126.5|OTTHUMT00000011862.4|AL513327.1-205|AL513327.1|636|lncRNA|	0	0	0	0	0	0	0	0	0	0	0	0
ENST00000587696.2|ENSG00000225313.5|OTTHUMG00000004126.5|OTTHUMT00000459932.2|AL513327.1-206|AL513327.1|1432|lncRNA|	0.0913212	0.142149	0.0587734	0.144142	0	0.0392046	0.0488118	0.0571372	0.104192	0.060261	0.601982	0.22097
ENST00000625117.1|ENSG00000225313.5|OTTHUMG00000004126.5|OTTHUMT00000479046.1|AL513327.1-207|AL513327.1|424|lncRNA|	0	0	0	0	0	0	0	0	0	0	0	0
ENST00000624012.1|ENSG00000225313.5|OTTHUMG00000004126.5|OTTHUMT00000479047.1|AL513327.1-208|AL513327.1|1047|lncRNA|	0.0973875	0.117093	0.173898	0.135998	0	0.347879	0.138439	0.104202	0.160025	0	0.573068	0.717568
ENST00000628643.2|ENSG00000225313.5|OTTHUMG00000004126.5|OTTHUMT00000480305.1|AL513327.1-209|AL513327.1|551|lncRNA|	1.75781	1.14008	0.267478	1.03863	0	0.460141	0.961697	0.572714	0.607727	0.0805524	2.36846	3.58593
ENST00000630909.2|ENSG00000225313.5|OTTHUMG00000004126.5|OTTHUMT00000480306.1|AL513327.1-210|AL513327.1|837|lncRNA|	1.73399	1.29912	0.334388	0.714244	0.419938	0.928266	0.446326	0.265664	0.998184	0.605166	4.38735	5.12349
ENST00000627130.1|ENSG00000225313.5|OTTHUMG00000004126.5|OTTHUMT00000480307.1|AL513327.1-211|AL513327.1|546|lncRNA|	1.78362	1.81003	0.406909	0.6585	0.470907	1.04996	0.650772	0.422115	1.30024	1.22392	2.91444	3.81266
ENST00000432703.1|ENSG00000233246.1|OTTHUMG00000004127.1|OTTHUMT00000011863.1|AL513327.2-201|AL513327.2|490|lncRNA|	0.41057	0.452808	0.0805437	0.235639	0	0.138493	0.055795	0.435061	0.160926	0.286023	0.195519	0.210655
ENST00000425631.5|ENSG00000231163.6|OTTHUMG00000013025.19|OTTHUMT00000036682.1|CSMD2-AS1-202|CSMD2-AS1|1367|lncRNA|	0	0	0	0	0	0	0	0	0	0	0	0
ENST00000668264.1|ENSG00000231163.6|OTTHUMG00000013025.19|OTTHUMT00000509792.1|CSMD2-AS1-221|CSMD2-AS1|658|lncRNA|	0	0	0	0	0	0	0	0	0	0	0	0
ENST00000654712.1|ENSG00000231163.6|OTTHUMG00000013025.19|OTTHUMT00000526658.1|CSMD2-AS1-209|CSMD2-AS1|678|lncRNA|	0	0	0	0	0	0	0	0	0	0	0	0
ENST00000659019.1|ENSG00000231163.6|OTTHUMG00000013025.19|OTTHUMT00000508939.1|CSMD2-AS1-210|CSMD2-AS1|1132|lncRNA|	0	0	0	0	0	0	0	0	0	0	0	0
ENST00000663192.1|ENSG00000231163.6|OTTHUMG00000013025.19|OTTHUMT00000508878.1|CSMD2-AS1-216|CSMD2-AS1|1101|lncRNA|	0.0519755	0.0154976	0	0	0	0	0	0	0	0	0	0
ENST00000662460.1|ENSG00000231163.6|OTTHUMG00000013025.19|OTTHUMT00000510072.1|CSMD2-AS1-215|CSMD2-AS1|906|lncRNA|	0	0	0	0	0	0	0	0	0	0	0	0
ENST00000661540.1|ENSG00000231163.6|OTTHUMG00000013025.19|OTTHUMT00000507340.1|CSMD2-AS1-214|CSMD2-AS1|1045|lncRNA|	0	0	0	0	0	0	0	0	0	0	0	0
ENST00000665318.1|ENSG00000231163.6|OTTHUMG00000013025.19|OTTHUMT00000510221.1|CSMD2-AS1-219|CSMD2-AS1|949|lncRNA|	0	0	0	0	0	0	0	0	0	0	0	0
ENST00000663471.1|ENSG00000231163.6|OTTHUMG00000013025.19|OTTHUMT00000510860.1|CSMD2-AS1-217|CSMD2-AS1|1289|lncRNA|	0	0	0	0	0	0	0	0	0	0	0	0
ENST00000434181.6|ENSG00000231163.6|OTTHUMG00000013025.19|OTTHUMT00000036684.2|CSMD2-AS1-205|CSMD2-AS1|693|lncRNA|	0	0	0	0	0	0	0	0	0	0	0	0
ENST00000664189.1|ENSG00000231163.6|OTTHUMG00000013025.19|OTTHUMT00000511589.1|CSMD2-AS1-218|CSMD2-AS1|1007|lncRNA|	0	0	0	0	0	0	0	0	0	0	0	0
ENST00000661122.1|ENSG00000231163.6|OTTHUMG00000013025.19|OTTHUMT00000510763.1|CSMD2-AS1-213|CSMD2-AS1|1029|lncRNA|	0	0	0	0	0	0	0	0	0	0	0.0369907	0.0515209
ENST00000659870.1|ENSG00000231163.6|OTTHUMG00000013025.19|OTTHUMT00000509658.1|CSMD2-AS1-211|CSMD2-AS1|830|lncRNA|	0	0	0	0	0	0	0	0	0	0	0	0
ENST00000432447.5|ENSG00000231163.6|OTTHUMG00000013025.19|OTTHUMT00000036683.1|CSMD2-AS1-204|CSMD2-AS1|500|lncRNA|	0	0	0	0	0	0	0	0	0	0	0.20449	0
ENST00000414868.1|ENSG00000231163.6|OTTHUMG00000013025.19|OTTHUMT00000036548.2|CSMD2-AS1-201|CSMD2-AS1|546|lncRNA|	0	0	0	0	0	0	0	0	0	0	0	0
ENST00000653768.1|ENSG00000231163.6|OTTHUMG00000013025.19|OTTHUMT00000508400.1|CSMD2-AS1-208|CSMD2-AS1|928|lncRNA|	0	0	0	0	0	0	0	0	0	0	0	0
ENST00000660205.1|ENSG00000231163.6|OTTHUMG00000013025.19|OTTHUMT00000522833.1|CSMD2-AS1-212|CSMD2-AS1|1190|lncRNA|	0	0	0	0	0	0	0	0	0	0	0	0
ENST00000667628.1|ENSG00000231163.6|OTTHUMG00000013025.19|OTTHUMT00000517237.1|CSMD2-AS1-220|CSMD2-AS1|531|lncRNA|	0	0	0	0	0	0	0	0	0	0	0	0
ENST00000653656.1|ENSG00000231163.6|OTTHUMG00000013025.19|OTTHUMT00000522323.1|CSMD2-AS1-207|CSMD2-AS1|1043|lncRNA|	0	0	0	0	0	0	0	0	0	0	0	0
ENST00000438719.1|ENSG00000231163.6|OTTHUMG00000013025.19|OTTHUMT00000036685.1|CSMD2-AS1-206|CSMD2-AS1|558|lncRNA|	0	0	0	0	0	0	0	0	0	0	0.149434	0
ENST00000431046.1|ENSG00000231163.6|OTTHUMG00000013025.19|OTTHUMT00000036686.1|CSMD2-AS1-203|CSMD2-AS1|646|lncRNA|	0	0	0	0	0	0	0	0	0	0	0	0
ENST00000666642.1|ENSG00000287703.1|OTTHUMG00000195794.1|OTTHUMT00000528785.1|AC099565.1-201|AC099565.1|1426|lncRNA|	1.50515	1.65385	0.931322	0.0185307	0.179249	0.702187	0.052263	0.577535	0.0406718	0.597593	0.10216	0.315474
ENST00000542839.1|ENSG00000255811.1|OTTHUMG00000167758.1|OTTHUMT00000396124.1|AL121988.1-201|AL121988.1|560|lncRNA|	0	0	0	0.915891	0.0358452	0	0	0	0.131912	0	0.080611	0.115278
ENST00000429293.1|ENSG00000230163.1|OTTHUMG00000004048.1|OTTHUMT00000011553.1|AL122010.1-201|AL122010.1|720|lncRNA|	0	0	0	0	0	0.0667976	0	0	0	0	0	0
ENST00000641402.1|ENSG00000284640.1|OTTHUMG00000192315.1|OTTHUMT00000493483.1|AL590434.2-201|AL590434.2|1886|lncRNA|	0.0851691	0.173393	0.100196	0.0942873	0.0595691	0.136262	0.0277279	0.117437	0.274852	0.219821	0.297183	0.598705
ENST00000432683.1|ENSG00000227409.1|OTTHUMG00000004369.1|OTTHUMT00000012683.1|ZMYM4-AS1-201|ZMYM4-AS1|459|lncRNA|	0.633714	0.953121	0.33168	0.949749	0.475714	1.49126	0.22808	0.176162	0.545323	0.266565	2.0997	1.86815
ENST00000425881.1|ENSG00000239636.1|OTTHUMG00000004372.1|OTTHUMT00000012703.1|AC004865.2-201|AC004865.2|283|lncRNA|	0	0	0	0.222047	0	0	0.685688	0	0.210907	0	0.247785	0.637787
ENST00000444348.1|ENSG00000239636.1|OTTHUMG00000004372.1|OTTHUMT00000012702.1|AC004865.2-202|AC004865.2|852|lncRNA|	0.36034	0.592934	0.0363077	0.139554	0.1761	0.0625612	0.532691	0.2309	0.41296	0.409884	0.836747	1.19222
ENST00000373226.2|ENSG00000232335.1|OTTHUMG00000008426.1|OTTHUMT00000023222.1|AL354864.1-201|AL354864.1|539|lncRNA|	0	0	0	0	0	0	0	0	0.278847	0	0.255317	0.0629832
ENST00000655341.1|ENSG00000286899.1|OTTHUMG00000195734.1|OTTHUMT00000528505.1|AL139286.3-201|AL139286.3|1802|lncRNA|	0.132742	0.109535	0.150127	0.0999485	0.100415	0.119698	0.0612311	0.185597	0.141214	0.135482	0.841172	0.752346
ENST00000606838.1|ENSG00000271914.1|OTTHUMG00000185706.1|OTTHUMT00000471028.1|AL139286.2-201|AL139286.2|396|lncRNA|	0	0	0	0	0	0	0	0	0	0	0	0
ENST00000466576.2|ENSG00000271554.1|OTTHUMG00000184173.1|OTTHUMT00000468188.1|AL138787.2-201|AL138787.2|367|lncRNA|	0.700601	0.145527	0.67127	0.927579	0.191323	1.15138	0.194709	0.301672	0.518189	0.450505	2.01313	3.08656
ENST00000479395.2|ENSG00000271554.1|OTTHUMG00000184173.1|OTTHUMT00000468189.1|AL138787.2-202|AL138787.2|385|lncRNA|	0.127599	0.204085	0.245352	0	0	0	0.440498	0	0	0.138742	0.571237	1.25916
ENST00000657488.1|ENSG00000286379.1|OTTHUMG00000195834.1|OTTHUMT00000528963.1|AL591845.1-201|AL591845.1|4878|lncRNA|	0.0452123	0.0431331	0.0205195	0.0292135	0.02192	0.0398161	0.00999175	0.0334006	0.0601066	0.020794	0.236834	0.141916
ENST00000641463.1|ENSG00000284705.1|OTTHUMG00000192316.1|OTTHUMT00000493484.1|AL596257.1-201|AL596257.1|2694|lncRNA|	0.019532	0.023782	0.0121514	0.0733438	0.0275038	0.0169001	0.0125801	0.00857597	0	0.0145747	0.174342	0.0614672
ENST00000642109.1|ENSG00000284720.1|OTTHUMG00000192317.1|OTTHUMT00000493485.1|AC117945.2-201|AC117945.2|1521|lncRNA|	0	0.0106709	0	0	0.0299503	0	0	0	0	0	0.070783	0.016321
ENST00000664693.1|ENSG00000234481.2|OTTHUMG00000004187.3|OTTHUMT00000522576.1|AC117945.1-202|AC117945.1|778|lncRNA|	0	0	0	0	0	0	0	0	0	0	0.104149	0
ENST00000451375.1|ENSG00000234481.2|OTTHUMG00000004187.3|OTTHUMT00000012051.1|AC117945.1-201|AC117945.1|463|lncRNA|	0	0	0	0	0	0	0	0	0	0	0	0
ENST00000642067.1|ENSG00000284650.1|OTTHUMG00000192318.1|OTTHUMT00000493486.1|AL031430.1-201|AL031430.1|1039|lncRNA|	1.01043	0.933508	0.815544	0.964782	0.545581	1.27817	0.51563	0.416597	0.971096	0.525346	3.07545	1.96963
ENST00000657513.1|ENSG00000223944.2|OTTHUMG00000004188.2|OTTHUMT00000528323.1|AL353604.1-202|AL353604.1|1993|lncRNA|	0.390212	0.404433	0.358581	0.142438	0.0737255	0.262037	0.108437	0.247023	0.16266	0.370679	0.810482	0.916832
ENST00000655056.1|ENSG00000223944.2|OTTHUMG00000004188.2|OTTHUMT00000528324.1|AL353604.1-203|AL353604.1|2824|lncRNA|	0	0	0	0	0	0	0	0	0	0	0.0385725	0
ENST00000413901.1|ENSG00000223944.2|OTTHUMG00000004188.2|OTTHUMT00000012052.1|AL353604.1-201|AL353604.1|596|lncRNA|	0	0.0679324	0	0	0	0	0	0	0	0	0	0
ENST00000668045.1|ENSG00000233621.2|OTTHUMG00000004224.3|OTTHUMT00000528325.1|LINC01137-202|LINC01137|1867|lncRNA|	0.182508	0.121529	0.153536	0.0580487	0.0511208	0.066534	0.0773103	0.0993099	0.141001	0.079804	0.308595	0.172475
ENST00000424989.1|ENSG00000233621.2|OTTHUMG00000004224.3|OTTHUMT00000012168.1|LINC01137-201|LINC01137|1395|lncRNA|	2.37932	2.28594	1.42286	3.87855	1.76191	1.38724	3.20219	1.95936	1.73633	1.14528	3.01344	3.85587
ENST00000641190.1|ENSG00000284748.1|OTTHUMG00000192320.1|OTTHUMT00000493488.1|AL513220.1-201|AL513220.1|1326|lncRNA|	0	0.0381553	0.0216124	0	0.0781573	0.0629068	0.0425135	0	0	0.0277342	0.17568	0.242453
ENST00000433474.1|ENSG00000233728.1|OTTHUMG00000037488.1|OTTHUMT00000091275.1|AL929472.3-201|AL929472.3|700|lncRNA|	0	0	0	0	0	0	0	0	0	0	0	0
ENST00000419993.1|ENSG00000230955.1|OTTHUMG00000037489.1|OTTHUMT00000091276.1|AL929472.2-201|AL929472.2|481|lncRNA|	0	0	0	0	0	0	0	0	0	0	0	0
ENST00000432922.5|ENSG00000224592.5|OTTHUMG00000000478.1|OTTHUMT00000001201.1|MIR3659HG-202|MIR3659HG|593|lncRNA|	0	0	0	0.232971	0.106609	0	0	0	0.125367	0	0	0
ENST00000428151.1|ENSG00000224592.5|OTTHUMG00000000478.1|OTTHUMT00000001200.1|MIR3659HG-201|MIR3659HG|573|lncRNA|	0.0651599	0.109546	0.253504	0	0	0.166534	0	0.150096	0	0.0790389	0.362122	0.726948
ENST00000641212.1|ENSG00000284623.1|OTTHUMG00000192321.1|OTTHUMT00000493489.1|LINC02786-201|LINC02786|1562|lncRNA|	0	0.0207122	0	0	0	0	0	0	0	0	0.0458062	0
ENST00000655033.1|ENSG00000286552.1|OTTHUMG00000194497.1|OTTHUMT00000517349.1|AL390839.1-201|AL390839.1|1033|lncRNA|	0.436543	0.511182	0.332499	0.345632	0.277562	0.259371	0.424061	0.283064	0.478103	0.288834	1.54655	2.39719
ENST00000671301.1|ENSG00000287987.1|OTTHUMG00000194292.1|OTTHUMT00000513980.1|AL390839.2-201|AL390839.2|1235|lncRNA|	0	0.0234324	0	0	0	0	0	0	0	0	0	0
ENST00000431311.1|ENSG00000237290.2|OTTHUMG00000000479.2|OTTHUMT00000001202.1|LINC01343-201|LINC01343|2283|lncRNA|	0	0.00865781	0	0	0	0	0	0	0	0	0.0151159	0
ENST00000649079.1|ENSG00000237290.2|OTTHUMG00000000479.2|OTTHUMT00000500410.1|LINC01343-202|LINC01343|860|lncRNA|	0	0	0	0	0	0	0	0	0	0	0.0459528	0
ENST00000658664.1|ENSG00000238063.3|OTTHUMG00000000481.16|OTTHUMT00000519406.1|LINC01685-209|LINC01685|1016|lncRNA|	0.0287221	0	0	0	0	0	0	0	0	0	0	0
ENST00000452971.2|ENSG00000238063.3|OTTHUMG00000000481.16|OTTHUMT00000001204.3|LINC01685-201|LINC01685|1144|lncRNA|	0	0	0	0	0	0	0	0	0	0	0	0
ENST00000658241.1|ENSG00000238063.3|OTTHUMG00000000481.16|OTTHUMT00000522878.1|LINC01685-207|LINC01685|1592|lncRNA|	0	0.0126045	0	0	0	0	0	0	0	0	0	0
ENST00000665359.1|ENSG00000238063.3|OTTHUMG00000000481.16|OTTHUMT00000518985.1|LINC01685-215|LINC01685|1159|lncRNA|	0	0	0	0	0	0	0	0	0	0	0	0
ENST00000634732.1|ENSG00000238063.3|OTTHUMG00000000481.16|OTTHUMT00000488585.1|LINC01685-204|LINC01685|1239|lncRNA|	0	0	0	0	0	0	0	0	0	0	0	0
ENST00000658982.1|ENSG00000238063.3|OTTHUMG00000000481.16|OTTHUMT00000521620.1|LINC01685-212|LINC01685|1241|lncRNA|	0	0	0	0	0	0	0	0	0	0	0	0
ENST00000634464.2|ENSG00000238063.3|OTTHUMG00000000481.16|OTTHUMT00000488586.2|LINC01685-203|LINC01685|1204|lncRNA|	0	0.0190935	0.0236579	0.0226353	0	0.0203898	0.0468221	0	0	0	0	0
ENST00000660113.1|ENSG00000238063.3|OTTHUMG00000000481.16|OTTHUMT00000514146.1|LINC01685-214|LINC01685|1089|lncRNA|	0	0	0	0	0	0	0	0	0	0	0.0406771	0.0240632
ENST00000658851.1|ENSG00000238063.3|OTTHUMG00000000481.16|OTTHUMT00000521352.1|LINC01685-211|LINC01685|1364|lncRNA|	0	0	0	0	0	0	0	0	0	0	0	0
ENST00000658172.1|ENSG00000238063.3|OTTHUMG00000000481.16|OTTHUMT00000524267.1|LINC01685-206|LINC01685|1491|lncRNA|	0	0	0	0	0	0	0	0	0	0	0	0
ENST00000659619.1|ENSG00000238063.3|OTTHUMG00000000481.16|OTTHUMT00000514716.1|LINC01685-213|LINC01685|1203|lncRNA|	0	0.0200888	0	0	0	0	0	0	0	0	0	0
ENST00000654266.1|ENSG00000238063.3|OTTHUMG00000000481.16|OTTHUMT00000522149.1|LINC01685-205|LINC01685|1660|lncRNA|	0	0	0	0.0311143	0	0	0	0	0	0	0.0235862	0
ENST00000658281.1|ENSG00000238063.3|OTTHUMG00000000481.16|OTTHUMT00000517516.1|LINC01685-208|LINC01685|1212|lncRNA|	0	0	0	0	0	0	0	0	0	0	0	0
ENST00000671197.1|ENSG00000238063.3|OTTHUMG00000000481.16|OTTHUMT00000520078.1|LINC01685-216|LINC01685|1310|lncRNA|	0	0	0	0	0	0	0	0	0	0	0	0
ENST00000658751.1|ENSG00000238063.3|OTTHUMG00000000481.16|OTTHUMT00000521545.1|LINC01685-210|LINC01685|1260|lncRNA|	0	0	0	0	0	0	0	0	0	0	0.16712	0
ENST00000634298.1|ENSG00000238063.3|OTTHUMG00000000481.16|OTTHUMT00000488587.1|LINC01685-202|LINC01685|1107|lncRNA|	0	0	0	0	0	0	0	0	0	0.033284	0	0
ENST00000641723.1|ENSG00000284632.1|OTTHUMG00000192322.1|OTTHUMT00000493493.1|AL354702.2-201|AL354702.2|440|lncRNA|	0	0	0	0	0	0	0	0	0	0	0	0
ENST00000641481.1|ENSG00000284632.1|OTTHUMG00000192322.1|OTTHUMT00000493494.1|AL354702.2-202|AL354702.2|890|lncRNA|	0	0	0	0	0	0.0295753	0	0	0	0	0	0
ENST00000641963.1|ENSG00000284632.1|OTTHUMG00000192322.1|OTTHUMT00000493495.1|AL354702.2-203|AL354702.2|514|lncRNA|	0	0	0	0	0	0	0	0	0	0	0	0
ENST00000622355.1|ENSG00000273637.1|OTTHUMG00000188957.1|OTTHUMT00000478332.1|AL139260.2-201|AL139260.2|2171|lncRNA|	0.169111	0.0457212	0	0	0	0	0	0	0	0.0835252	0	0
ENST00000663032.1|ENSG00000228436.3|OTTHUMG00000000491.5|OTTHUMT00000507914.1|AL139260.1-204|AL139260.1|675|lncRNA|	0.415605	0.40832	0.520922	0.20699	0.227869	0.978931	0.212318	0.220205	0.388823	0.515216	1.37617	1.61866
ENST00000667635.1|ENSG00000228436.3|OTTHUMG00000000491.5|OTTHUMT00000528766.1|AL139260.1-205|AL139260.1|1172|lncRNA|	0.164523	0.154735	0.0839352	0.0946683	0.0306171	0.161721	0.117041	0.0260675	0.169583	0.0506693	0.488793	0.624217
ENST00000433671.2|ENSG00000228436.3|OTTHUMG00000000491.5|OTTHUMT00000001223.2|AL139260.1-201|AL139260.1|630|lncRNA|	0.37886	0	0	0	0	0.180124	0	0	0	0	0	0
ENST00000456813.1|ENSG00000228436.3|OTTHUMG00000000491.5|OTTHUMT00000001225.1|AL139260.1-202|AL139260.1|441|lncRNA|	0.0408396	0	0	0.829068	0.00985801	0	0	0.154489	0.284492	0	0	0
ENST00000443161.1|ENSG00000228436.3|OTTHUMG00000000491.5|OTTHUMT00000001224.1|AL139260.1-203|AL139260.1|424|lncRNA|	0	0.076811	0	0.203817	0.150887	0.394188	0	0	0	0.192549	0.359223	0.339527
ENST00000669616.1|ENSG00000287422.1|OTTHUMG00000195636.1|OTTHUMT00000527919.1|AL442071.2-201|AL442071.2|1941|lncRNA|	0.274501	0.186908	0.19368	0.110558	0.0873974	0.301394	0.0662176	0.0655667	0.189903	0.155026	0.77628	0.478365
ENST00000289890.7|ENSG00000226438.1|OTTHUMG00000008348.1|OTTHUMT00000023009.1|AL442071.1-201|AL442071.1|558|lncRNA|	0.199648	0.170561	0.441382	0.191492	0	0.582226	0.0554174	0.0575677	0.398223	0.0791372	1.00012	1.66752
ENST00000415255.2|ENSG00000228060.3|OTTHUMG00000009098.3|OTTHUMT00000025231.2|PABPC4-AS1-201|PABPC4-AS1|1316|lncRNA|	0.624841	0.734765	0.72231	0.303669	0.0785172	0.23398	0.202407	0.194446	0.22524	0.367709	1.67551	1.46242
ENST00000650144.1|ENSG00000228060.3|OTTHUMG00000009098.3|OTTHUMT00000499925.1|PABPC4-AS1-202|PABPC4-AS1|487|lncRNA|	1.33135	0.97963	0.133443	0.0171867	0.0491686	0.0708562	0.331379	0.836798	0.198374	0.875252	2.05115	1.30526
ENST00000424418.1|ENSG00000225903.1|OTTHUMG00000037279.1|OTTHUMT00000090748.1|AL035404.2-201|AL035404.2|304|lncRNA|	0	0.102664	0	0	0.132395	0.334297	0	0	0	0	0.433051	1.1518
ENST00000648746.1|ENSG00000285905.1|OTTHUMG00000193264.1|OTTHUMT00000500599.1|BMP8B-AS1-201|BMP8B-AS1|1218|lncRNA|	0.198092	0.510765	0.406312	0.41196	0.0783732	0.181653	0.0478867	0.262551	0.174711	0.335878	1.33426	1.586
ENST00000566366.1|ENSG00000261798.1|OTTHUMG00000175804.1|OTTHUMT00000431109.1|AL033527.3-201|AL033527.3|1196|lncRNA|	0.16442	0.253066	0.0953869	0.410713	0.117904	0.143867	0.314689	0.43981	0.249041	0.121703	0.124055	0.258398
ENST00000641382.1|ENSG00000284719.1|OTTHUMG00000192324.1|OTTHUMT00000493499.1|AL033527.4-201|AL033527.4|801|lncRNA|	0.1174	0.185967	0.0542316	0.242432	0.0633346	0	0.0833387	0.0541034	0	0.068376	0.150596	0.259391
ENST00000641632.1|ENSG00000284719.1|OTTHUMG00000192324.1|OTTHUMT00000493500.1|AL033527.4-202|AL033527.4|1098|lncRNA|	0.327024	0.416005	0.0423523	0.276556	0.164981	0.164572	0.416012	0.244589	0.184194	0.17736	0.42607	0.721833
ENST00000641026.1|ENSG00000284678.1|OTTHUMG00000192325.1|OTTHUMT00000493526.1|LINC02811-201|LINC02811|673|lncRNA|	0.41519	0.251877	0.376231	0.102963	0.0942891	0.350219	0.148491	0.338075	0.0749904	0.106602	0.353105	0.686916
ENST00000418255.1|ENSG00000236546.1|OTTHUMG00000009292.1|OTTHUMT00000025754.1|MYCL-AS1-201|MYCL-AS1|785|lncRNA|	0	0.0777169	0	0.118629	0.0374162	0.0380841	0	0	0.0447893	0	0.0565939	0.0801408
ENST00000567508.1|ENSG00000259943.1|OTTHUMG00000175805.2|OTTHUMT00000431110.2|AL050341.2-201|AL050341.2|1541|lncRNA|	2.87243	2.28175	1.95145	3.35402	1.38735	3.33376	3.24892	1.47153	5.24983	1.50657	1.99967	2.76601
ENST00000642138.1|ENSG00000284677.1|OTTHUMG00000192327.1|OTTHUMT00000493548.1|AL031985.4-201|AL031985.4|673|lncRNA|	0.0998038	0.114981	0	0	0.0394933	0.128823	0.0672963	0.0392716	0.0510193	0.0614225	0.188335	0.221474
ENST00000565390.2|ENSG00000260920.2|OTTHUMG00000175830.2|OTTHUMT00000431151.2|AL031985.3-201|AL031985.3|2449|lncRNA|	1.00341	1.29426	0.76101	0.442344	0.39235	0.582352	0.656904	0.547442	0.536854	0.454519	0.569246	0.947728
ENST00000450713.1|ENSG00000238287.1|OTTHUMG00000007304.1|OTTHUMT00000019085.1|AL603839.3-201|AL603839.3|605|lncRNA|	0.397131	0.552016	0.0594144	0.742049	0.0457347	0.766924	0.717502	0.115798	1.27009	0.506764	1.01262	0.380499
ENST00000453437.1|ENSG00000227278.1|OTTHUMG00000007306.1|OTTHUMT00000019096.1|AL603839.1-201|AL603839.1|432|lncRNA|	0	0	0.116935	0	0	0	0	0.105473	0	0.14314	0.168191	0
ENST00000437060.1|ENSG00000238186.1|OTTHUMG00000007307.1|OTTHUMT00000019097.1|AL603839.2-201|AL603839.2|546|lncRNA|	0.449079	0.593044	0	0.989632	0.168377	0.410596	0.136558	0.346741	0.62992	0.339857	0.745338	0.746338
ENST00000666986.1|ENSG00000286838.1|OTTHUMG00000195786.1|OTTHUMT00000528754.1|AL356379.2-201|AL356379.2|720|lncRNA|	0.0453208	0	0	0	0	0	0.0305395	0	0	0	0	0.080911
ENST00000658681.1|ENSG00000287743.1|OTTHUMG00000195692.1|OTTHUMT00000528236.1|AL031289.2-201|AL031289.2|1672|lncRNA|	0.142748	0.038801	0.0972495	0.0154393	0.0875272	0.0564263	0.498977	0.0929397	0.186936	0.0425513	0.605241	0.418543
ENST00000440100.1|ENSG00000237899.1|OTTHUMG00000007457.1|OTTHUMT00000019595.1|AL031289.1-201|AL031289.1|471|lncRNA|	0.0878786	0	0	0	0	0.0738746	0	0	0	0	0.414747	0
ENST00000606277.1|ENSG00000272145.1|OTTHUMG00000185712.1|OTTHUMT00000471043.1|NFYC-AS1-201|NFYC-AS1|1687|lncRNA|	0.565529	0.625712	0.353571	0.547226	0.213211	0.498939	0.489421	0.835278	0.777718	0.37989	1.35734	0.722206
ENST00000414199.1|ENSG00000229528.1|OTTHUMG00000007731.1|OTTHUMT00000020814.1|AC119677.1-201|AC119677.1|471|lncRNA|	0	0	0	0	0	0	0	0	0	0	0	0
ENST00000653821.1|ENSG00000286668.1|OTTHUMG00000195744.1|OTTHUMT00000528567.1|AL391730.2-201|AL391730.2|1354|lncRNA|	0.143343	0.141549	0.113332	0.100084	0.144456	0.0600475	0.0703742	0.0973007	0.0493471	0.0546953	0.63388	0.600311
ENST00000626479.1|ENSG00000281207.1|OTTHUMG00000189531.1|OTTHUMT00000479920.1|SLFNL1-AS1-201|SLFNL1-AS1|4800|lncRNA|	0.199632	0.280043	0.194535	0.508576	0.0751024	0.534006	0.119749	0.276519	0.395601	0.137555	1.18304	1.33854
ENST00000657314.1|ENSG00000287400.1|OTTHUMG00000195668.1|OTTHUMT00000528148.1|AC093151.7-201|AC093151.7|4437|lncRNA|	0.295022	0.418575	0.272126	0.310377	0.169443	0.438752	0.231513	0.15127	0.376601	0.245753	1.30658	1.18251
ENST00000425554.1|ENSG00000235358.2|OTTHUMG00000005710.2|OTTHUMT00000015625.1|AC093151.2-201|AC093151.2|623|lncRNA|	0.167744	0.0319313	0.111337	0.323092	0	0.431604	0	0	0.445964	0	0.556688	0.197078
ENST00000670398.1|ENSG00000235358.2|OTTHUMG00000005710.2|OTTHUMT00000506629.1|AC093151.2-204|AC093151.2|1066|lncRNA|	0	0.0161046	0	0	0	0.120164	0	0	0.0324016	0.0695793	0	0
ENST00000445073.1|ENSG00000235358.2|OTTHUMG00000005710.2|OTTHUMT00000015626.1|AC093151.2-202|AC093151.2|709|lncRNA|	0	0	0	0.0894477	0.0738533	0.239695	0	0	0	0.0573975	0	0
ENST00000422305.1|ENSG00000235358.2|OTTHUMG00000005710.2|OTTHUMT00000015627.1|AC093151.2-203|AC093151.2|514|lncRNA|	0.075729	0	0.0745598	0.217687	0	0.186141	0	0	0	0.266798	0.0911094	0
ENST00000429109.1|ENSG00000229901.1|OTTHUMG00000005714.1|OTTHUMT00000015643.1|FOXO6-AS1-201|FOXO6-AS1|394|lncRNA|	0.243961	0.190215	0.117491	0.115761	0	0.540678	0.0856449	0	0.4674	0	0.42437	0.754427
ENST00000440249.1|ENSG00000230881.1|OTTHUMG00000006360.1|OTTHUMT00000016976.1|AL445933.2-201|AL445933.2|265|lncRNA|	0	0.403289	0	0	1.1977	0	0	0	0.24053	0	0	1.75223
ENST00000670076.1|ENSG00000287587.1|OTTHUMG00000194686.1|OTTHUMT00000520728.1|AL158216.1-201|AL158216.1|1188|lncRNA|	0	0.0141699	0	0.0230025	0.0198029	0.0207177	0	0	0.0502015	0	0.0312556	0
ENST00000436207.2|ENSG00000227527.2|OTTHUMG00000007027.2|OTTHUMT00000018314.2|AC096540.1-201|AC096540.1|661|lncRNA|	0.256119	0.206158	0.25571	0.246991	0.08086	0.176167	0.380058	0.0402446	0.62733	0.251571	0.514313	0.680938
ENST00000649886.1|ENSG00000285728.2|OTTHUMG00000192821.2|OTTHUMT00000499276.1|AC098484.4-201|AC098484.4|2041|lncRNA|	0.4513	0.288558	0.16658	0.248311	0.114746	0.156233	0.0604836	0.183376	0.291035	0.14799	0.593224	0.814455
ENST00000667389.1|ENSG00000285728.2|OTTHUMG00000192821.2|OTTHUMT00000528809.1|AC098484.4-202|AC098484.4|1885|lncRNA|	0.617447	0.611682	0.402494	0.2273	0.112125	0.389798	0.446976	0.595601	0.41059	0.309023	1.47245	1.3257
ENST00000414339.2|ENSG00000234917.2|OTTHUMG00000007522.2|OTTHUMT00000019785.2|AC098484.2-201|AC098484.2|601|lncRNA|	0.236131	0.30213	0.190754	0.330681	0.183479	0.20194	0.359042	0.192856	0.17889	0.161543	0.292304	0.311
ENST00000447572.1|ENSG00000228452.1|OTTHUMG00000007569.1|OTTHUMT00000020008.1|AC098484.1-201|AC098484.1|484|lncRNA|	0	0	0	0	0	0	0	0	0.212832	0	0.338998	0
ENST00000659750.1|ENSG00000228192.8|OTTHUMG00000007621.2|OTTHUMT00000528195.1|AL512353.1-205|AL512353.1|3131|lncRNA|	0.316516	0.316595	0.138842	0.309028	0.16531	0.310546	0.270044	0.163401	0.216386	0.106562	0.801335	0.791523
ENST00000414798.1|ENSG00000228192.8|OTTHUMG00000007621.2|OTTHUMT00000020188.1|AL512353.1-201|AL512353.1|514|lncRNA|	0.0745974	0.129316	0.174133	0.056642	0	0.0764097	0	0	0	0.207741	0.0131774	0
ENST00000416809.2|ENSG00000228192.8|OTTHUMG00000007621.2|OTTHUMT00000020185.2|AL512353.1-202|AL512353.1|627|lncRNA|	0.0553807	0.0633007	0.0551545	0.106684	0	0.0474766	0.0747771	0.0865662	0.0562046	0	0.413921	0.358663
ENST00000444563.5|ENSG00000228192.8|OTTHUMG00000007621.2|OTTHUMT00000020186.1|AL512353.1-203|AL512353.1|610|lncRNA|	0.0533177	0.337789	0.0687387	0	0	0.329068	0.169339	0.116667	0	0.120191	0	0
ENST00000425076.1|ENSG00000228192.8|OTTHUMG00000007621.2|OTTHUMT00000020187.1|AL512353.1-204|AL512353.1|536|lncRNA|	0	0.000251423	0.176041	0.339058	0.164981	0.00239665	0.177065	0	0.421737	0	0	0.928533
ENST00000431759.5|ENSG00000227533.6|OTTHUMG00000007699.2|OTTHUMT00000020688.1|SLC2A1-AS1-202|SLC2A1-AS1|1124|lncRNA|	0.315635	0.268661	0.199531	0.413514	0.089577	0.574732	0.0368405	0.992718	0.603155	0.646727	0.10155	0.154315
ENST00000653200.1|ENSG00000227533.6|OTTHUMG00000007699.2|OTTHUMT00000528565.1|SLC2A1-AS1-203|SLC2A1-AS1|1758|lncRNA|	0	0.000187646	0	0	0	0.17078	0	0.242687	0.342323	0	0	0.198342
ENST00000664148.1|ENSG00000227533.6|OTTHUMG00000007699.2|OTTHUMT00000528566.1|SLC2A1-AS1-204|SLC2A1-AS1|1535|lncRNA|	0.105441	0.200536	0.197923	0.126819	0.0396844	1.33102e-09	0	0	0	0.208117	0.650306	0.426016
ENST00000640236.1|ENSG00000283973.2|OTTHUMG00000191968.2|OTTHUMT00000491627.1|AC099795.1-201|AC099795.1|535|lncRNA|	0	0	0.0699958	0.0749542	0	0.0601993	0	0.482641	0	0	0	0
ENST00000640492.1|ENSG00000283973.2|OTTHUMG00000191968.2|OTTHUMT00000491628.1|AC099795.1-202|AC099795.1|759|lncRNA|	0	0.073593	0	0	0	0	0	0.523442	0.087028	0.157828	0	0.156853
ENST00000658437.1|ENSG00000283973.2|OTTHUMG00000191968.2|OTTHUMT00000528301.1|AC099795.1-203|AC099795.1|621|lncRNA|	0.0692379	0	0	0	0	0	0	0.217155	0	0	0	0.206853
ENST00000671634.1|ENSG00000287113.1|OTTHUMG00000193999.1|OTTHUMT00000508480.1|AL139289.2-201|AL139289.2|557|lncRNA|	0.0664529	0.18705	0.328828	0.191456	0.050891	0	0.0899994	0.256218	0	0	0.162448	0.115709
ENST00000424948.1|ENSG00000234694.1|OTTHUMG00000007424.1|OTTHUMT00000019513.1|AL139289.1-201|AL139289.1|661|lncRNA|	0.758213	0.600236	0.614967	0.250717	0.28387	0.440796	1.0728	0.830878	0.785938	0.377604	0.929052	1.10001
ENST00000436713.1|ENSG00000229431.1|OTTHUMG00000037499.1|OTTHUMT00000091291.1|MED8-AS1-201|MED8-AS1|731|lncRNA|	0.536141	0.780245	0.489323	0.214324	0.321376	0.270863	0.239976	0.141253	0.275148	0.441499	0.92262	2.76104
ENST00000396885.2|ENSG00000229372.1|OTTHUMG00000007428.1|OTTHUMT00000019521.1|SZT2-AS1-201|SZT2-AS1|699|lncRNA|	0.0666217	0	0.126024	0.0625979	0.0634587	0	0	0.0528898	0.213734	0	0.279746	0.501247
ENST00000444386.1|ENSG00000229348.1|OTTHUMG00000007503.1|OTTHUMT00000019729.1|HYI-AS1-201|HYI-AS1|545|lncRNA|	0	0.0386146	0	0	0.0524572	0.116994	0.0932478	0.0556902	0.137222	0	0.167542	0.119471
ENST00000663424.1|ENSG00000236200.6|OTTHUMG00000007557.2|OTTHUMT00000528389.1|KDM4A-AS1-207|KDM4A-AS1|794|lncRNA|	0.0685426	0	0	0.148493	0.0531261	0	0.122406	0	0.0412873	0.0623851	0.275747	0.305815
ENST00000398804.7|ENSG00000236200.6|OTTHUMG00000007557.2|OTTHUMT00000019955.1|KDM4A-AS1-201|KDM4A-AS1|592|lncRNA|	0.20836	0	0.231529	0.119126	0	0	0.209651	0	0.0800012	0.226094	0.463862	0.470686
ENST00000659644.1|ENSG00000236200.6|OTTHUMG00000007557.2|OTTHUMT00000528390.1|KDM4A-AS1-206|KDM4A-AS1|3389|lncRNA|	0.298512	0.288874	0.25133	0.145187	0.052922	0.161961	0.170266	0.164607	0.207478	0.203881	0.99829	1.13174
ENST00000439057.5|ENSG00000236200.6|OTTHUMG00000007557.2|OTTHUMT00000019953.1|KDM4A-AS1-204|KDM4A-AS1|686|lncRNA|	0	0	0	0	0.0575747	0	0	0.0275588	0	0	0	0
ENST00000434346.1|ENSG00000236200.6|OTTHUMG00000007557.2|OTTHUMT00000019954.1|KDM4A-AS1-203|KDM4A-AS1|833|lncRNA|	0	0.0378727	0.0144474	0	0.0392119	0	0	0.102501	0	0.176674	0	0
ENST00000453015.1|ENSG00000236200.6|OTTHUMG00000007557.2|OTTHUMT00000019957.1|KDM4A-AS1-205|KDM4A-AS1|647|lncRNA|	0	0.322243	0.102775	0	0.101511	0.075155	0.183513	0	0.189489	0	0.753223	0.628183
ENST00000418149.1|ENSG00000236200.6|OTTHUMG00000007557.2|OTTHUMT00000019956.1|KDM4A-AS1-202|KDM4A-AS1|416|lncRNA|	0	0	0	0.139571	0	0	0.0172609	0	0	0	0	0
ENST00000437753.1|ENSG00000229444.1|OTTHUMG00000007703.1|OTTHUMT00000020709.1|AL451062.1-201|AL451062.1|469|lncRNA|	0.339044	0.849686	0.726858	0.576602	0.206629	0.115125	0.0624701	0.338519	0.671737	0	1.62682	1.28593
ENST00000657883.1|ENSG00000237950.3|OTTHUMG00000007704.2|OTTHUMT00000528294.1|AL357079.1-201|AL357079.1|2224|lncRNA|	0.222929	0.265605	0.0955045	0.215221	0.0398531	0.171031	0.22919	0.239403	0.337271	0.077522	0.621852	0.443531
ENST00000446167.1|ENSG00000288573.1|OTTHUMG00000196003.1|OTTHUMT00000020710.1|AL357079.3-201|AL357079.3|486|lncRNA|	1.22096	0.658734	0.819808	0.159299	0.0617829	0.67846	0.171025	0.190063	0.387322	0.245609	0.557839	0.672338
ENST00000445226.1|ENSG00000288573.1|OTTHUMG00000196003.1|OTTHUMT00000020712.1|AL357079.3-202|AL357079.3|294|lncRNA|	0	0	0	0	0	0	0	0	0	0	0	0
ENST00000412378.1|ENSG00000288573.1|OTTHUMG00000196003.1|OTTHUMT00000020711.1|AL357079.3-203|AL357079.3|494|lncRNA|	0.351543	0.207088	0.155522	0	0.0603313	0.159286	0.163897	0.182955	0.496356	0.231315	0.711055	0.384739
ENST00000647729.1|ENSG00000285649.1|OTTHUMG00000192656.1|OTTHUMT00000498739.1|AL357079.2-201|AL357079.2|2044|lncRNA|	0.0405029	0.0884173	0.0271654	0.0756386	0.0568369	0.0121056	0.108585	0.0976928	0.0564895	0.0367544	0.194584	0.221438
ENST00000657086.1|ENSG00000230615.7|OTTHUMG00000008300.9|OTTHUMT00000528399.1|AL139220.2-201|AL139220.2|1776|lncRNA|	0.181634	0.152724	0.275993	0.213075	0.294066	0.325687	0.138996	0.175182	0.435324	0.169794	0.856856	0.370548
ENST00000623351.1|ENSG00000230615.7|OTTHUMG00000008300.9|OTTHUMT00000479072.1|AL139220.2-202|AL139220.2|482|lncRNA|	0.582555	0.731443	1.43096	0.815297	0.20871	1.32439	0.693766	0.108184	0.406209	0.7722	1.3178	2.63049
ENST00000624869.1|ENSG00000230615.7|OTTHUMG00000008300.9|OTTHUMT00000479073.1|AL139220.2-203|AL139220.2|142|lncRNA|	1.28255	0	0	0	0	0.164832	0	0.529847	0	0	0	2.27717
ENST00000607988.5|ENSG00000230615.7|OTTHUMG00000008300.9|OTTHUMT00000472593.2|AL139220.2-204|AL139220.2|454|lncRNA|	0	0	0	0	0	0	0	0	0.283574	0	0.152885	0
ENST00000609636.5|ENSG00000230615.7|OTTHUMG00000008300.9|OTTHUMT00000472594.1|AL139220.2-205|AL139220.2|456|lncRNA|	0	0	0	0.0997713	0	0.650664	0	0	0	0	0	0
ENST00000609472.5|ENSG00000230615.7|OTTHUMG00000008300.9|OTTHUMT00000472595.1|AL139220.2-206|AL139220.2|276|lncRNA|	0	0	0	0	0	0	0	0	0	0	0	0
ENST00000610167.5|ENSG00000230615.7|OTTHUMG00000008300.9|OTTHUMT00000472596.1|AL139220.2-207|AL139220.2|333|lncRNA|	0	0	0	0	0	0	0	0	0	0	0	0
ENST00000434244.5|ENSG00000230615.7|OTTHUMG00000008300.9|OTTHUMT00000022875.2|AL139220.2-208|AL139220.2|2644|lncRNA|	0	0.0667377	0	0.157869	0	1.15931	0	0	0.388609	0.20341	0	0.20865
ENST00000630871.2|ENSG00000230615.7|OTTHUMG00000008300.9|OTTHUMT00000480318.1|AL139220.2-209|AL139220.2|352|lncRNA|	0	0	0	0	0	0	0	0	0	0	0	0
ENST00000626342.1|ENSG00000230615.7|OTTHUMG00000008300.9|OTTHUMT00000480319.1|AL139220.2-210|AL139220.2|826|lncRNA|	0	0.0220309	0	0	0	0	0	0.0300182	0	0	0	0
ENST00000626430.1|ENSG00000230615.7|OTTHUMG00000008300.9|OTTHUMT00000480320.1|AL139220.2-211|AL139220.2|596|lncRNA|	0	0	0	0	0	0	0	0	0	0	0	0
ENST00000628234.2|ENSG00000230615.7|OTTHUMG00000008300.9|OTTHUMT00000480321.1|AL139220.2-212|AL139220.2|754|lncRNA|	0	0.0422268	0	0	0	0	0.047063	0	0	0.0849562	0	0
ENST00000656061.1|ENSG00000230615.7|OTTHUMG00000008300.9|OTTHUMT00000475931.2|AL139220.2-213|AL139220.2|2292|lncRNA|	0.0652669	0.0233392	0.0697166	0.0444802	0.0838767	0.745174	0.0101459	0.0463823	0.377496	0.0831015	0.419444	0.439212
ENST00000431800.2|ENSG00000230615.7|OTTHUMG00000008300.9|OTTHUMT00000022878.3|AL139220.2-214|AL139220.2|874|lncRNA|	0.0696871	0.0772194	0	0	0	0.47057	0	0	0.565492	0	0	0
ENST00000437643.1|ENSG00000230615.7|OTTHUMG00000008300.9|OTTHUMT00000022879.1|AL139220.2-215|AL139220.2|614|lncRNA|	0	0	0	0.0550241	0.0589395	0.0950779	0	0.0445697	0	0	0.141945	0.360947
ENST00000616338.2|ENSG00000230615.7|OTTHUMG00000008300.9|OTTHUMT00000526968.1|AL139220.2-216|AL139220.2|494|lncRNA|	0.177661	0	0	0.201473	0.294389	1.08864	0	0	0.476007	0	0	0.114515
ENST00000453688.5|ENSG00000230615.7|OTTHUMG00000008300.9|OTTHUMT00000022876.1|AL139220.2-217|AL139220.2|654|lncRNA|	0	0	0.155759	0	0	0.247947	0	0	0.44529	0.0977813	0.172052	0
ENST00000447959.1|ENSG00000230615.7|OTTHUMG00000008300.9|OTTHUMT00000022877.1|AL139220.2-218|AL139220.2|760|lncRNA|	0	0.000128818	0	0	0	0.131008	0	0	0.121756	0	0	0.056219
ENST00000609027.1|ENSG00000230615.7|OTTHUMG00000008300.9|OTTHUMT00000472597.1|AL139220.2-219|AL139220.2|940|lncRNA|	0	0	0	0	0.062746	0.580147	0.0425596	0	0.547728	0	0.0973459	0.154332
ENST00000630008.2|ENSG00000230615.7|OTTHUMG00000008300.9|OTTHUMT00000480322.1|AL139220.2-220|AL139220.2|830|lncRNA|	0.199485	0.0540804	0	0.0848603	0	0.0591838	0.0802076	0	0.0900737	0.231622	0.115065	0.171085
ENST00000627824.2|ENSG00000230615.7|OTTHUMG00000008300.9|OTTHUMT00000480323.1|AL139220.2-221|AL139220.2|1796|lncRNA|	0.0475807	0.0797681	0.0583035	0.157093	0.0779126	1.311	0	0.0125282	0.985182	0.391109	0.0634644	0.29908
ENST00000625367.2|ENSG00000230615.7|OTTHUMG00000008300.9|OTTHUMT00000480324.1|AL139220.2-222|AL139220.2|566|lncRNA|	0	0	0.0700491	0.0937665	0	0.525343	0.058415	0	0.100749	0	0	0
ENST00000628123.1|ENSG00000230615.7|OTTHUMG00000008300.9|OTTHUMT00000480325.1|AL139220.2-223|AL139220.2|395|lncRNA|	0.234409	0	0	0	0.233433	1.79694	0.0836431	0.248414	1.60409	0.279893	0.169037	0.146048
ENST00000627999.1|ENSG00000230615.7|OTTHUMG00000008300.9|OTTHUMT00000480326.1|AL139220.2-224|AL139220.2|756|lncRNA|	0.192712	0.0527436	0	0	0	0.39012	0.126541	0.0460245	0.577422	0.111614	0.371207	0.662284
ENST00000625982.1|ENSG00000230615.7|OTTHUMG00000008300.9|OTTHUMT00000480327.1|AL139220.2-225|AL139220.2|921|lncRNA|	0.295026	0.23669	0.368457	0.319275	0.148482	0.550263	0.151002	0.052501	0.560764	0.331998	0.818819	1.02507
ENST00000414156.1|ENSG00000233602.1|OTTHUMG00000037293.1|OTTHUMT00000090773.1|ERI3-IT1-201|ERI3-IT1|619|lncRNA|	0.338753	0.418824	0.449534	0.217459	0.22045	0.628781	0.266858	0.484725	0.400511	0.205929	1.40391	1.88923
ENST00000440985.5|ENSG00000225721.5|OTTHUMG00000008489.1|OTTHUMT00000023426.1|AL592166.1-201|AL592166.1|510|lncRNA|	0	0.0904011	0	0.370938	0.122125	0	0	0	0.151367	0	0.276472	0.330054
ENST00000428791.1|ENSG00000225721.5|OTTHUMG00000008489.1|OTTHUMT00000023427.1|AL592166.1-202|AL592166.1|580|lncRNA|	0.317515	0.715442	0	0	0.104878	0.272871	0.0855511	0.491798	0.453278	0.310815	0.391203	0.757119
ENST00000626198.1|ENSG00000281912.1|OTTHUMG00000189536.1|OTTHUMT00000479926.1|LINC01144-201|LINC01144|1710|lncRNA|	0.398953	0.327573	0.204921	0.270745	0.0920848	0.244599	0.196265	0.279666	0.38105	0.122031	0.186415	0.228913
ENST00000430643.1|ENSG00000230896.1|OTTHUMG00000085067.1|OTTHUMT00000192833.1|AL604028.1-201|AL604028.1|598|lncRNA|	1.07076	1.06195	0.65021	2.23258	0.415624	1.06803	1.45549	0.651712	1.75235	0.945173	2.92316	2.02119
ENST00000450004.1|ENSG00000226957.1|OTTHUMG00000008097.1|OTTHUMT00000022172.1|AL358075.1-201|AL358075.1|649|lncRNA|	0.105236	0.0603791	0	0.202874	0	0.135602	0	0.0412671	0.214397	0	0.329373	0.744775
ENST00000452785.2|ENSG00000227857.2|OTTHUMG00000008098.1|OTTHUMT00000022173.1|AL358075.2-201|AL358075.2|339|lncRNA|	0.328692	0.167844	0	0.309301	0	0	0	0.116298	0.298947	0	0.177686	1.19176
ENST00000634819.2|ENSG00000224863.3|OTTHUMG00000007814.5|OTTHUMT00000488461.2|LINC01398-202|LINC01398|1401|lncRNA|	0	0	0	0	0.0328349	0	0	0	0	0	0	0
ENST00000663451.1|ENSG00000224863.3|OTTHUMG00000007814.5|OTTHUMT00000519240.1|LINC01398-204|LINC01398|1081|lncRNA|	0	0	0	0	0	0	0	0	0	0	0	0
ENST00000656737.1|ENSG00000224863.3|OTTHUMG00000007814.5|OTTHUMT00000520168.1|LINC01398-203|LINC01398|1023|lncRNA|	0	0	0	0	0	0	0	0	0	0	0	0
ENST00000657773.1|ENSG00000269956.2|OTTHUMG00000184075.2|OTTHUMT00000517483.1|MKNK1-AS1-202|MKNK1-AS1|1295|lncRNA|	0.0664405	0	0	0	0.143867	0	0	0.0532472	0.0925643	0	0	0
ENST00000602433.1|ENSG00000269956.2|OTTHUMG00000184075.2|OTTHUMT00000467986.1|MKNK1-AS1-201|MKNK1-AS1|2445|lncRNA|	0.1257	0.107648	0.0318507	0.0708756	0.0355743	0.128153	0.0623446	0.0338998	0.0663616	0.0850655	0.507467	0.581377
ENST00000442839.5|ENSG00000228237.5|OTTHUMG00000007993.1|OTTHUMT00000021936.1|EFCAB14-AS1-202|EFCAB14-AS1|500|lncRNA|	0.136479	0.314637	0.116021	0	0.234008	0.199521	0.215488	0.147446	0.232352	0.368682	0.628676	2.3226
ENST00000418985.1|ENSG00000228237.5|OTTHUMG00000007993.1|OTTHUMT00000021937.1|EFCAB14-AS1-201|EFCAB14-AS1|491|lncRNA|	0.432015	0.0827291	0.121303	0.0782755	0.246659	0.208575	0	0.158136	0.242312	0.38193	1.30337	0.631824
ENST00000444042.2|ENSG00000225506.2|OTTHUMG00000007848.2|OTTHUMT00000021645.2|CYP4A22-AS1-201|CYP4A22-AS1|921|lncRNA|	2.07252	1.97247	0.798739	1.2245	0.968215	1.1475	1.35573	1.63653	1.79795	1.08777	6.21599	5.07017
ENST00000429328.2|ENSG00000224805.2|OTTHUMG00000007850.2|OTTHUMT00000021648.2|LINC00853-201|LINC00853|661|lncRNA|	0.307343	0.206158	0.102284	1.03736	0.28301	0.0440417	0.449159	0.362202	0.0522775	0.125785	0.0642891	2.40598
ENST00000422216.1|ENSG00000226252.1|OTTHUMG00000007844.1|OTTHUMT00000021634.1|AL135960.1-201|AL135960.1|4036|lncRNA|	0.0308289	0.0417121	0.00663681	0.0177502	0.0210827	0.0321849	0	0.00580251	0.0595789	0	0.0916498	0.0516948
ENST00000420876.1|ENSG00000225762.1|OTTHUMG00000007965.2|OTTHUMT00000021847.2|LINC01389-201|LINC01389|483|lncRNA|	2.10415	0.277719	0.742104	3.05859	0.436435	0.850363	2.34595	0.699204	1.56326	0.584357	4.69256	1.36476
ENST00000445551.1|ENSG00000237424.1|OTTHUMG00000007949.2|OTTHUMT00000021830.2|FOXD2-AS1-201|FOXD2-AS1|2509|lncRNA|	1.74463	1.57665	1.68272	0.875099	1.00801	0.774373	1.71718	1.48759	0.948038	0.926087	2.67736	1.73943
ENST00000454285.2|ENSG00000227947.2|OTTHUMG00000007956.2|OTTHUMT00000021838.2|LINC01738-201|LINC01738|1461|lncRNA|	0.0740811	0.156349	0.0943015	0.108094	0.0469896	0.0812863	0.111526	0.121413	0.257063	0	0.172792	0.15376
ENST00000438589.1|ENSG00000223814.1|OTTHUMG00000007958.1|OTTHUMT00000021840.1|AL691459.1-201|AL691459.1|407|lncRNA|	0	0.0711465	0.0750362	0	0	0.329601	0.0787517	0	0	0.0651545	0	0
ENST00000445070.1|ENSG00000225028.1|OTTHUMG00000007961.1|OTTHUMT00000021843.1|AC096541.1-201|AC096541.1|1807|lncRNA|	0.0435371	0.052823	0	0.0423975	0.024765	0.127722	0.0194018	0.0597788	0.0623319	0.0191409	0.136437	0.16146
ENST00000635446.1|ENSG00000226133.6|OTTHUMG00000007952.2|OTTHUMT00000488462.1|LINC02794-203|LINC02794|743|lncRNA|	0.0867532	0.0252188	0	0.461058	0.0347912	0.674634	0	0	0.5816	0	0.27607	0.116423
ENST00000456803.5|ENSG00000226133.6|OTTHUMG00000007952.2|OTTHUMT00000021833.1|LINC02794-202|LINC02794|513|lncRNA|	0	0	0	0	0	0	0	0	0	0	0	0
ENST00000439795.1|ENSG00000226133.6|OTTHUMG00000007952.2|OTTHUMT00000021834.1|LINC02794-201|LINC02794|789|lncRNA|	0	0.0233375	0	0.0386312	0	0	0	0	0	0	0.204641	0.107653
ENST00000455238.1|ENSG00000231413.1|OTTHUMG00000008050.1|OTTHUMT00000022065.1|AL356289.1-201|AL356289.1|292|lncRNA|	0	0	0	0	0	0	0	0	0	0	0.466842	0
ENST00000431986.2|ENSG00000223720.2|OTTHUMG00000007957.2|OTTHUMT00000021839.2|AL109659.1-201|AL109659.1|651|lncRNA|	0.860473	0.568996	0.60041	0.467893	0.610896	0.957854	0.145461	0.293301	0.9085	0.538887	2.62233	3.20593
ENST00000606809.1|ENSG00000272491.1|OTTHUMG00000185781.1|OTTHUMT00000471244.1|AL109659.2-201|AL109659.2|1674|lncRNA|	0.138983	0.0844975	0.0645861	0.0207576	0.0367055	0.0640708	0.0317531	0.0782653	0.182251	0.020822	0.37073	0.19678
ENST00000671560.1|ENSG00000287661.1|OTTHUMG00000195723.1|OTTHUMT00000528445.1|AL391844.1-201|AL391844.1|1861|lncRNA|	0	0.00852228	0	0	0	0	0	0	0.0452521	0	0	0.0260464
ENST00000663662.1|ENSG00000286597.1|OTTHUMG00000194541.1|OTTHUMT00000518371.1|AL645507.1-201|AL645507.1|573|lncRNA|	0	0	0	0	0	0	0	0	0	0	0.078059	0.166529
ENST00000456002.2|ENSG00000229846.2|OTTHUMG00000008154.2|OTTHUMT00000022328.2|AC099788.1-201|AC099788.1|793|lncRNA|	0	0	0	0.0383698	0	0	0	0	0.0411224	0	0	0.463462
ENST00000420071.1|ENSG00000230114.1|OTTHUMG00000008156.1|OTTHUMT00000022330.1|AGBL4-AS1-201|AGBL4-AS1|566|lncRNA|	0	0	0	0	0	0	0	0	0	0	0.0794127	0.0565419
ENST00000457061.1|ENSG00000225623.1|OTTHUMG00000008155.1|OTTHUMT00000022329.1|AGBL4-IT1-201|AGBL4-IT1|514|lncRNA|	0	0	0	0	0	0	0.0513907	0	0	0.0889326	0.182219	2.87006
ENST00000442477.1|ENSG00000237337.1|OTTHUMG00000007879.1|OTTHUMT00000021718.1|ELAVL4-AS1-201|ELAVL4-AS1|858|lncRNA|	0	0	0	0	0.0290995	0.0929952	0	0	0	0	0	0.128966
ENST00000440897.1|ENSG00000233407.1|OTTHUMG00000007882.1|OTTHUMT00000021721.1|AL592182.1-201|AL592182.1|250|lncRNA|	0	0	0	0	0	0	0	0	0	0	0	0
ENST00000641749.1|ENSG00000284696.2|OTTHUMG00000192329.2|OTTHUMT00000493550.1|LINC02808-205|LINC02808|1706|lncRNA|	0.0355479	0.0376208	0.0176312	0.0151246	0.0357561	0.0535478	0.0508789	0.025884	0.0332668	0.102513	0.253384	0.366283
ENST00000641180.1|ENSG00000284696.2|OTTHUMG00000192329.2|OTTHUMT00000493551.1|LINC02808-201|LINC02808|956|lncRNA|	0	0	0	0	0	0.0355302	0	0	0.130211	0	0	0.457071
ENST00000641951.1|ENSG00000284696.2|OTTHUMG00000192329.2|OTTHUMT00000493552.1|LINC02808-206|LINC02808|371|lncRNA|	0	0	0	0	0.0581862	0.0236797	0	0	0	0	0.354782	0
ENST00000641628.1|ENSG00000284696.2|OTTHUMG00000192329.2|OTTHUMT00000493553.1|LINC02808-204|LINC02808|552|lncRNA|	0	0	0	0	0	0	0	0	0	0	0	0
ENST00000642061.1|ENSG00000284696.2|OTTHUMG00000192329.2|OTTHUMT00000493554.1|LINC02808-208|LINC02808|236|lncRNA|	0	0.170581	0	0	0.214628	0	0	0	0	0	0	0
ENST00000641957.1|ENSG00000284696.2|OTTHUMG00000192329.2|OTTHUMT00000493555.1|LINC02808-207|LINC02808|626|lncRNA|	0	0	0	0	0	0	0	0	0	0	0	0
ENST00000661441.1|ENSG00000284696.2|OTTHUMG00000192329.2|OTTHUMT00000523099.1|LINC02808-209|LINC02808|646|lncRNA|	0	0	0	0	0	0	0	0	0	0	0	0.325141
ENST00000641188.1|ENSG00000284696.2|OTTHUMG00000192329.2|OTTHUMT00000493556.1|LINC02808-202|LINC02808|675|lncRNA|	0	0	0	0	0	0	0	0	0	0	0	0
ENST00000641192.1|ENSG00000284696.2|OTTHUMG00000192329.2|OTTHUMT00000493557.1|LINC02808-203|LINC02808|594|lncRNA|	0	0	0	0	0	0	0	0	0	0	0	0.210824
ENST00000642132.1|ENSG00000284645.1|OTTHUMG00000192328.1|OTTHUMT00000493549.1|AL592182.2-201|AL592182.2|3304|lncRNA|	0	0	0.00768475	0.00731282	0	0.00662629	0	0	0	0	0.0612192	0.0701091
ENST00000641778.1|ENSG00000284700.1|OTTHUMG00000192331.1|OTTHUMT00000493558.1|AL049637.1-201|AL049637.1|930|lncRNA|	0	0.0189958	0	0.0311516	0.0263958	0	0.0431537	0.129371	0	0	0	0.0291532
ENST00000424664.1|ENSG00000225767.1|OTTHUMG00000007927.1|OTTHUMT00000021804.1|FAF1-AS1-201|FAF1-AS1|503|lncRNA|	0.863863	0.609018	0.617673	0.526298	0.0587712	0.464488	0.586461	0.417867	1.15928	0.550624	1.881	2.6972
ENST00000366181.2|ENSG00000203356.2|OTTHUMG00000008195.1|OTTHUMT00000022441.1|LINC01562-201|LINC01562|2366|lncRNA|	1.18874	1.46167	1.18101	1.05327	0.539853	2.09845	0.937776	0.648167	1.48437	0.971758	4.30982	4.83869
ENST00000422306.2|ENSG00000236434.2|OTTHUMG00000008188.2|OTTHUMT00000022416.2|AL162430.3-201|AL162430.3|435|lncRNA|	0.951319	0.614675	0.251942	0.307056	0.365317	0.0850611	1.26631	0	0.718727	0.295732	1.41999	2.76504
ENST00000564479.5|ENSG00000261664.5|OTTHUMG00000008189.1|OTTHUMT00000022418.1|TTC39A-AS1-201|TTC39A-AS1|812|lncRNA|	0.27667	0.298588	0.315146	0.231497	0.249372	0.299814	0.417322	0.160003	0.218958	0.145064	1.63936	1.53009
ENST00000568425.1|ENSG00000261664.5|OTTHUMG00000008189.1|OTTHUMT00000022417.1|TTC39A-AS1-202|TTC39A-AS1|554|lncRNA|	1.12627	0.322677	0.46419	0.787469	0.564011	0.11408	2.35376	0.598776	0.843275	0.421593	1.77488	2.00904
ENST00000424246.1|ENSG00000238140.1|OTTHUMG00000008236.1|OTTHUMT00000022587.1|AC104170.1-201|AC104170.1|678|lncRNA|	0.148113	0.142304	0.246759	0.238175	0.0391157	0.169993	0.233001	0.1944	0.35359	0.12166	1.05688	0.833179
ENST00000415031.1|ENSG00000227070.1|OTTHUMG00000008232.1|OTTHUMT00000022579.1|EPS15-AS1-201|EPS15-AS1|255|lncRNA|	6.73683	4.78868	4.05776	2.71425	1.8391	2.69494	4.37183	0.826593	4.67987	1.45958	14.5805	11.6723
ENST00000426017.1|ENSG00000227070.1|OTTHUMG00000008232.1|OTTHUMT00000022578.1|EPS15-AS1-202|EPS15-AS1|362|lncRNA|	0.575945	0.227053	0.413672	0.136086	0.0978824	0.23645	2.40321	0.309247	0.663911	0	1.44101	1.40653
ENST00000629102.1|ENSG00000266993.3|OTTHUMG00000008380.6|OTTHUMT00000480337.1|AL050343.2-201|AL050343.2|232|lncRNA|	1.44276	1.58779	1.93099	0.33016	0.231737	1.73966	1.71607	0.508807	2.7337	1.33908	6.85243	6.01462
ENST00000588291.1|ENSG00000266993.3|OTTHUMG00000008380.6|OTTHUMT00000460084.1|AL050343.2-202|AL050343.2|562|lncRNA|	0	0	0	0	0.0566113	0.272994	0.919155	0	0	0.0282068	0.139294	0.563119
ENST00000586761.2|ENSG00000266993.3|OTTHUMG00000008380.6|OTTHUMT00000023056.5|AL050343.2-203|AL050343.2|1290|lncRNA|	0.142504	0.243307	0.141637	0.281489	0.280978	0.54506	0.167192	0.230834	0.521398	0.311401	1.61895	0.99748
ENST00000591675.1|ENSG00000266993.3|OTTHUMG00000008380.6|OTTHUMT00000448640.1|AL050343.2-204|AL050343.2|933|lncRNA|	0	0	0	0	0	0	0	0	0	0	0	0
ENST00000607338.1|ENSG00000272175.1|OTTHUMG00000185785.1|OTTHUMT00000471247.1|AL050343.3-201|AL050343.3|280|lncRNA|	0	0.713885	1.86569	0	0.420946	1.73767	1.00339	0.244461	0	1.21936	1.80638	2.16452
ENST00000425802.1|ENSG00000223390.1|OTTHUMG00000008631.1|OTTHUMT00000023822.1|AL445685.1-201|AL445685.1|762|lncRNA|	0.171033	0.030703	0.153758	0.159915	0.0876423	0.0530218	0	0.0806114	0.126056	0.142746	0.411576	0.586198
ENST00000428794.1|ENSG00000228369.2|OTTHUMG00000008632.2|OTTHUMT00000023823.2|TXNDC12-AS1-201|TXNDC12-AS1|391|lncRNA|	0.371425	0.39107	0.476705	0.234832	0	0.204673	0.170865	0.719612	0.232093	0.135294	1.67009	1.83727
ENST00000606527.1|ENSG00000272100.1|OTTHUMG00000185808.1|OTTHUMT00000471341.1|AL513218.1-201|AL513218.1|391|lncRNA|	0.567536	0.854246	0.119176	0.595389	0.0906458	0.30701	0.60437	0.879297	0.711682	0.551472	1.62279	1.23468
ENST00000661897.1|ENSG00000287078.1|OTTHUMG00000195758.1|OTTHUMT00000528592.1|AL513218.2-201|AL513218.2|939|lncRNA|	0.327742	0.31958	0.0754496	0.127361	0.186236	0.39665	0.150124	0.255687	0.268325	0.121542	0.469045	0.610878
ENST00000607321.1|ENSG00000272371.1|OTTHUMG00000185810.1|OTTHUMT00000471345.1|AL591167.1-201|AL591167.1|456|lncRNA|	0	0.405043	0	0	0.0678964	0	0	0.278488	0.0900191	0	0.326758	0
ENST00000446786.2|ENSG00000242391.2|OTTHUMG00000008926.2|OTTHUMT00000024710.2|AC099677.3-201|AC099677.3|380|lncRNA|	0	0	0	0	0	0	0	0	0	0	0	0
ENST00000447867.1|ENSG00000232993.1|OTTHUMG00000008920.1|OTTHUMT00000024694.1|AL445183.1-201|AL445183.1|467|lncRNA|	0	0	0.136695	0.22199	0	0.668573	0	0	0.875159	0	0.470073	0.128989
ENST00000439621.1|ENSG00000235563.1|OTTHUMG00000008925.1|OTTHUMT00000024709.1|AL445183.2-201|AL445183.2|1871|lncRNA|	0.0558153	0.0254163	0	0.040772	0.0357621	0.012285	0.00932627	0.0230083	0.0299902	0	0.0562828	0.106213
ENST00000629810.1|ENSG00000236723.2|OTTHUMG00000008939.2|OTTHUMT00000480353.1|AL606760.2-201|AL606760.2|835|lncRNA|	0.249718	0.192296	0.156136	0.125608	0.038708	0.601928	0.086666	0.0368078	0.405235	0.169239	0.579832	0.324224
ENST00000452466.1|ENSG00000236723.2|OTTHUMG00000008939.2|OTTHUMT00000024750.2|AL606760.2-202|AL606760.2|524|lncRNA|	0	0	0	0	0	0	0	0	0	0	0	0
ENST00000569869.1|ENSG00000259818.1|OTTHUMG00000175833.1|OTTHUMT00000431154.1|AL606760.3-201|AL606760.3|3591|lncRNA|	0.493728	0.646802	0.622059	0.406307	0.285829	0.465951	0.371792	0.398362	0.597978	0.592083	2.37667	2.06272
ENST00000458151.2|ENSG00000226754.2|OTTHUMG00000008941.5|OTTHUMT00000024756.3|AL606760.1-201|AL606760.1|1295|lncRNA|	0.37284	0.177169	0.157411	0	0	0.177782	0.111004	0.113258	0.161004	0.179207	0	0.181471
ENST00000655937.1|ENSG00000226754.2|OTTHUMG00000008941.5|OTTHUMT00000508831.1|AL606760.1-202|AL606760.1|1649|lncRNA|	0	0	0	0.350529	0.0940477	0	0	0	0	0	0	0.17528
ENST00000664677.1|ENSG00000226754.2|OTTHUMG00000008941.5|OTTHUMT00000528380.1|AL606760.1-203|AL606760.1|1137|lncRNA|	0	0.167973	0	0	0	0	0	0.0544004	0.0524437	0.0794897	0.162135	0
ENST00000432653.1|ENSG00000234578.1|OTTHUMG00000008928.1|OTTHUMT00000024726.1|AL355483.3-201|AL355483.3|470|lncRNA|	0	0.135871	0.0836571	0	0.0182264	0.0976601	0	0.10982	0	0.139523	0.12348	0.196469
ENST00000421637.1|ENSG00000228838.1|OTTHUMG00000008930.1|OTTHUMT00000024728.1|AL355483.1-201|AL355483.1|675|lncRNA|	0.248441	0.443539	0.100118	0.175149	0	0.128288	0.0335023	0.0428403	0	0.0936918	0.267384	0.486984
ENST00000446686.1|ENSG00000232762.1|OTTHUMG00000008935.1|OTTHUMT00000024739.1|AL355483.2-201|AL355483.2|752|lncRNA|	0.255953	0.5462	0.428107	0.0824577	0.0685334	0	0	0.40655	0.0440414	0.266155	0.652454	0.458386
ENST00000445039.2|ENSG00000225675.2|OTTHUMG00000008948.2|OTTHUMT00000024802.2|LINC01771-201|LINC01771|567|lncRNA|	0.581424	0.510469	0.448031	0.310393	0.297934	0.440564	0.306117	0.249655	0.453463	0.464335	2.85179	2.25465
ENST00000647620.1|ENSG00000285954.1|OTTHUMG00000193201.1|OTTHUMT00000500449.1|AC119428.2-201|AC119428.2|886|lncRNA|	0	0.0403344	0.207148	0.165774	0.0559695	0.0594919	0.114944	0.0824373	0.0357481	0.0434109	0.221508	0.0619317
ENST00000429099.1|ENSG00000226938.1|OTTHUMG00000008075.1|OTTHUMT00000022105.1|AC119428.1-201|AC119428.1|383|lncRNA|	0	0	0	0	0	0	0	0	0	0	0.144064	0
ENST00000669809.1|ENSG00000230138.2|OTTHUMG00000008077.2|OTTHUMT00000514678.1|LINC02812-202|LINC02812|811|lncRNA|	0.504126	0.181513	0.309753	0.263419	0.125338	0.201441	0.418648	0.215982	0.329599	0.401635	0.601238	0.281967
ENST00000449958.1|ENSG00000230138.2|OTTHUMG00000008077.2|OTTHUMT00000022107.1|LINC02812-201|LINC02812|850|lncRNA|	0	0	0	0	0	0	0	0	0	0	0.22011	0
ENST00000623663.2|ENSG00000280425.2|OTTHUMG00000167348.2|OTTHUMT00000394257.2|AL357673.2-201|AL357673.2|4969|lncRNA|	0	0.00320975	0.0142869	0	0	0	0	0	0.00530583	0	0.0266751	0.0365941
ENST00000361350.5|ENSG00000198711.5|OTTHUMG00000008365.2|OTTHUMT00000023027.2|SSBP3-AS1-201|SSBP3-AS1|2624|lncRNA|	0.278697	0.293494	0.0590096	0.121755	0.0579951	0.0847979	0.0897785	0.151326	0.155781	0.140747	0.898507	1.25443
ENST00000426901.1|ENSG00000225632.1|OTTHUMG00000008263.1|OTTHUMT00000022719.1|AL161644.1-201|AL161644.1|1111|lncRNA|	0.256999	0.107327	0.104226	0.299405	0.0641939	0.224554	0	0.0625854	0.162988	0.0331441	0.439307	0.845842
ENST00000447150.1|ENSG00000232245.1|OTTHUMG00000008362.1|OTTHUMT00000023024.1|AL035415.1-201|AL035415.1|289|lncRNA|	0	0	0	0	0	0	0	0	0	0	0	0
ENST00000664270.1|ENSG00000287582.1|OTTHUMG00000194783.1|OTTHUMT00000521930.1|AC099796.2-201|AC099796.2|1051|lncRNA|	0.157926	0.0584353	0.0286388	0	0.0590733	0.0798975	0.139325	0.103183	0.0915446	0.0795996	0.24706	0.328658
ENST00000433377.1|ENSG00000235741.1|OTTHUMG00000008359.1|OTTHUMT00000023021.1|LINC02784-201|LINC02784|683|lncRNA|	0	0	0	0	0	0	0	0	0	0	0	0
ENST00000416119.1|ENSG00000230728.1|OTTHUMG00000009889.1|OTTHUMT00000027344.1|AL590093.1-201|AL590093.1|623|lncRNA|	0.223658	0.191588	0.280693	0.269243	0	0.0965159	0	0.131741	0.239753	0.272202	0.766014	0.249034
ENST00000450503.1|ENSG00000237453.1|OTTHUMG00000009987.3|OTTHUMT00000474736.1|AC096536.1-201|AC096536.1|343|lncRNA|	1.44481	0.986093	0.917081	0.453504	0	0.393108	0.787068	0.568621	0	0	2.78437	2.07244
ENST00000658428.1|ENSG00000287724.1|OTTHUMG00000195310.1|OTTHUMT00000526118.1|AC096536.3-201|AC096536.3|831|lncRNA|	0.256839	0.120552	0.112512	0.0757513	0.0432132	0.172838	0.0752521	0.0893666	0.27134	0.0939345	0.458415	0.335753
ENST00000415336.1|ENSG00000242396.1|OTTHUMG00000009990.1|OTTHUMT00000027682.1|AC096536.2-201|AC096536.2|575|lncRNA|	0.486533	0.244107	0.353532	0	0.114654	0.0587208	0.420997	0.617486	0.105242	0.266424	0.171953	0.727011
ENST00000443284.1|ENSG00000233203.6|OTTHUMG00000009988.1|OTTHUMT00000027676.1|DHCR24-DT-203|DHCR24-DT|440|lncRNA|	0	0.0763399	0.0965077	0.451029	0	0	0	0.21289	0	0	0.302172	0.805784
ENST00000436033.1|ENSG00000233203.6|OTTHUMG00000009988.1|OTTHUMT00000027677.1|DHCR24-DT-202|DHCR24-DT|414|lncRNA|	0	0	0	0.211291	0	0	0	0	0	0	0	0
ENST00000455380.5|ENSG00000233203.6|OTTHUMG00000009988.1|OTTHUMT00000027678.1|DHCR24-DT-204|DHCR24-DT|515|lncRNA|	0	0	0	0	0	0	0	0	0.113277	0	0	0
ENST00000433690.1|ENSG00000233203.6|OTTHUMG00000009988.1|OTTHUMT00000027679.1|DHCR24-DT-201|DHCR24-DT|403|lncRNA|	0.350347	0.283556	0.112735	0.136863	0.0822535	0.0968387	0.0802999	0.351686	0	0	0.182309	0.517612
ENST00000641973.1|ENSG00000284601.1|OTTHUMG00000192332.2|OTTHUMT00000493561.1|AL590440.2-201|AL590440.2|1595|lncRNA|	0.137478	0.0482485	0.127171	0.0571529	0.057112	0.0510843	0.029953	0.0576489	0.0605686	0.023712	0.34098	0.171456
ENST00000641734.1|ENSG00000284601.1|OTTHUMG00000192332.2|OTTHUMT00000493562.1|AL590440.2-202|AL590440.2|1192|lncRNA|	0.047168	0.0498202	0.0485691	0.0924417	0.039453	0.0206348	0.016009	0.0626126	0.100008	0.152718	0.670391	0.370761
ENST00000641226.1|ENSG00000284601.1|OTTHUMG00000192332.2|OTTHUMT00000493563.1|AL590440.2-203|AL590440.2|1060|lncRNA|	0	0	0	0	0	0	0	0	0	0	0	0
ENST00000641453.1|ENSG00000284601.1|OTTHUMG00000192332.2|OTTHUMT00000493560.2|AL590440.2-204|AL590440.2|1114|lncRNA|	0	0	0	0	0	0	0	0	0.0477429	0	0	0
ENST00000436960.1|ENSG00000233271.1|OTTHUMG00000009992.1|OTTHUMT00000027684.1|AL590440.1-201|AL590440.1|428|lncRNA|	0.449654	0	0	0.0874478	0	0	1.09969	0.0600814	0.123629	0.371879	0.500447	0.0747067
ENST00000643232.1|ENSG00000231090.2|OTTHUMG00000008214.2|OTTHUMT00000496124.1|MIR4422HG-202|MIR4422HG|2002|lncRNA|	0	0	0	0	0	0	0	0	0	0	0.0348498	0
ENST00000451250.1|ENSG00000231090.2|OTTHUMG00000008214.2|OTTHUMT00000022545.2|MIR4422HG-201|MIR4422HG|638|lncRNA|	0	0	0	0	0	0	0	0	0	0	0	0
ENST00000643167.1|ENSG00000234810.4|OTTHUMG00000008243.10|OTTHUMT00000496125.1|AL603840.1-201|AL603840.1|583|lncRNA|	0	0	0	0	0	0	0.0762988	0.0479651	0	0	0	0
ENST00000646341.1|ENSG00000234810.4|OTTHUMG00000008243.10|OTTHUMT00000496126.1|AL603840.1-202|AL603840.1|603|lncRNA|	0.234935	0	0.175164	0.169597	0.0456649	0	0.138886	0	0.237407	0	0.436467	0.464303
ENST00000422374.1|ENSG00000234810.4|OTTHUMG00000008243.10|OTTHUMT00000022603.1|AL603840.1-203|AL603840.1|4063|lncRNA|	2.68235	2.6145	1.87235	1.90889	1.09703	2.35553	1.529	1.5697	2.0273	1.63638	7.591	8.86486
ENST00000634769.1|ENSG00000234810.4|OTTHUMG00000008243.10|OTTHUMT00000488677.2|AL603840.1-204|AL603840.1|583|lncRNA|	0	0	0	0	0	0	0	0	0	0	0	0
ENST00000671349.1|ENSG00000234810.4|OTTHUMG00000008243.10|OTTHUMT00000525374.1|AL603840.1-210|AL603840.1|913|lncRNA|	0	0	0.132915	0	0	0	0	0	0.103344	0	0.128123	0
ENST00000670738.1|ENSG00000234810.4|OTTHUMG00000008243.10|OTTHUMT00000514454.1|AL603840.1-208|AL603840.1|479|lncRNA|	0	0.046885	0	0	0	0	0.155328	0	0	0	0	0
ENST00000659410.1|ENSG00000234810.4|OTTHUMG00000008243.10|OTTHUMT00000514317.1|AL603840.1-207|AL603840.1|1336|lncRNA|	0	0	0	0	0	0	0	0	0	0	0.122118	0.0189291
ENST00000424357.1|ENSG00000234810.4|OTTHUMG00000008243.10|OTTHUMT00000022600.3|AL603840.1-205|AL603840.1|645|lncRNA|	0	0	0	0	0	0	0	0	0	0	0.0664206	0
ENST00000646266.1|ENSG00000234810.4|OTTHUMG00000008243.10|OTTHUMT00000496127.1|AL603840.1-206|AL603840.1|1405|lncRNA|	0	0	0	0	0	0	0	0	0	0	0	0
ENST00000661225.1|ENSG00000234810.4|OTTHUMG00000008243.10|OTTHUMT00000527049.1|AL603840.1-211|AL603840.1|916|lncRNA|	0	0	0	0	0	0.0285117	0.0220069	0	0	0	0	0
ENST00000671520.1|ENSG00000234810.4|OTTHUMG00000008243.10|OTTHUMT00000524292.1|AL603840.1-209|AL603840.1|987|lncRNA|	0	0	0	0	0	0	0	0	0.0313106	0	0.137192	0
ENST00000648749.1|ENSG00000233079.3|OTTHUMG00000008245.3|OTTHUMT00000500678.1|LINC01755-202|LINC01755|3146|lncRNA|	0.0315919	0.0241972	0.024288	0	0.0205172	0	0.0158136	0.0131288	0.0256829	0	0.150409	0.0812259
ENST00000666111.1|ENSG00000233079.3|OTTHUMG00000008245.3|OTTHUMT00000511389.1|LINC01755-203|LINC01755|531|lncRNA|	0	0	0	0	0	0	0	0	0	0	0	0
ENST00000455010.1|ENSG00000233079.3|OTTHUMG00000008245.3|OTTHUMT00000022602.1|LINC01755-201|LINC01755|453|lncRNA|	0	0	0	0	0	0	0	0	0	0	0	0
ENST00000458145.2|ENSG00000230250.3|OTTHUMG00000008244.5|OTTHUMT00000022601.3|LINC01753-201|LINC01753|648|lncRNA|	0	0	0	0	0	0	0	0	0	0	0	0
ENST00000671610.1|ENSG00000230250.3|OTTHUMG00000008244.5|OTTHUMT00000526612.1|LINC01753-204|LINC01753|606|lncRNA|	0	0	0	0	0	0	0	0	0	0	0	0
ENST00000635532.1|ENSG00000230250.3|OTTHUMG00000008244.5|OTTHUMT00000488685.1|LINC01753-202|LINC01753|597|lncRNA|	0	0	0	0	0	0	0	0	0	0	0.0737486	0
ENST00000665254.1|ENSG00000230250.3|OTTHUMG00000008244.5|OTTHUMT00000522768.1|LINC01753-203|LINC01753|702|lncRNA|	0	0	0	0	0	0	0	0	0	0	0	0
ENST00000435828.1|ENSG00000235612.1|OTTHUMG00000008126.2|OTTHUMT00000022251.2|AL353681.1-201|AL353681.1|731|lncRNA|	0	0	0.0444839	0	0	0	0	0	0.045703	0	0	0.0396503
ENST00000641611.1|ENSG00000260971.4|OTTHUMG00000175839.6|OTTHUMT00000493695.1|AC119674.1-201|AC119674.1|1210|lncRNA|	0	0	0	0	0	0	0	0	0	0	0	0
ENST00000641333.1|ENSG00000260971.4|OTTHUMG00000175839.6|OTTHUMT00000493696.1|AC119674.1-202|AC119674.1|1860|lncRNA|	0.0280935	0.0141488	0	0.0410424	0.0359928	0	0	0.0351212	0.015649	0	0.037765	0.0390928
ENST00000641349.1|ENSG00000260971.4|OTTHUMG00000175839.6|OTTHUMT00000493707.1|AC119674.1-203|AC119674.1|892|lncRNA|	0	0	0	0	0	0	0	0	0	0	0	0
ENST00000641348.1|ENSG00000260971.4|OTTHUMG00000175839.6|OTTHUMT00000493708.1|AC119674.1-204|AC119674.1|1343|lncRNA|	0	0.0287766	0.0207967	0	0	0.0179254	0	0.0328711	0.021771	0	0.169361	0.0188154
ENST00000641565.1|ENSG00000260971.4|OTTHUMG00000175839.6|OTTHUMT00000493699.1|AC119674.1-205|AC119674.1|411|lncRNA|	0	0	0	0	0	0	0	0	0	0	0	0
ENST00000641302.1|ENSG00000260971.4|OTTHUMG00000175839.6|OTTHUMT00000493709.1|AC119674.1-206|AC119674.1|932|lncRNA|	0	0	0	0	0	0	0	0	0	0	0	0
ENST00000641355.1|ENSG00000260971.4|OTTHUMG00000175839.6|OTTHUMT00000493697.2|AC119674.1-207|AC119674.1|633|lncRNA|	0	0	0	0	0	0	0	0	0	0	0	0
ENST00000641914.1|ENSG00000260971.4|OTTHUMG00000175839.6|OTTHUMT00000493700.1|AC119674.1-208|AC119674.1|512|lncRNA|	0	0	0	0	0.057301	0	0	0	0	0	0	0
ENST00000642031.1|ENSG00000260971.4|OTTHUMG00000175839.6|OTTHUMT00000493698.1|AC119674.1-209|AC119674.1|997|lncRNA|	0.0211975	0.0259735	0	0	0	0.0350152	0	0	0.0927392	0	0.0788504	0
ENST00000641766.1|ENSG00000260971.4|OTTHUMG00000175839.6|OTTHUMT00000493701.1|AC119674.1-210|AC119674.1|290|lncRNA|	0	0.112429	0	0	0	0	0	0	0	0	0	0
ENST00000641445.1|ENSG00000260971.4|OTTHUMG00000175839.6|OTTHUMT00000493710.1|AC119674.1-211|AC119674.1|784|lncRNA|	0	0	0	0	0	0.0279267	0	0.032514	0	0	0.0808577	0.0951883
ENST00000641155.1|ENSG00000260971.4|OTTHUMG00000175839.6|OTTHUMT00000493711.1|AC119674.1-212|AC119674.1|993|lncRNA|	0	0.0381444	0.029903	0	0.0244113	0.0352548	0	0	0.0970516	0	0.15848	0.0268988
ENST00000641177.1|ENSG00000260971.4|OTTHUMG00000175839.6|OTTHUMT00000493712.1|AC119674.1-213|AC119674.1|1386|lncRNA|	0	0	0	0	0	0	0	0	0	0	0	0
ENST00000641838.1|ENSG00000260971.4|OTTHUMG00000175839.6|OTTHUMT00000493702.1|AC119674.1-214|AC119674.1|1141|lncRNA|	0	0	0	0	0	0	0.0940802	0	0.0444076	0	0	0
ENST00000569425.3|ENSG00000260971.4|OTTHUMG00000175839.6|OTTHUMT00000431164.3|AC119674.1-215|AC119674.1|1351|lncRNA|	0	0.0235923	0	0.0227331	0	0	0	0	0	0	0	0
ENST00000642068.1|ENSG00000260971.4|OTTHUMG00000175839.6|OTTHUMT00000493713.1|AC119674.1-216|AC119674.1|1254|lncRNA|	0	0	0	0	0	0	0	0	0	0	0	0
ENST00000641942.1|ENSG00000260971.4|OTTHUMG00000175839.6|OTTHUMT00000493714.1|AC119674.1-217|AC119674.1|1086|lncRNA|	0.0654099	0.0261909	0	0.0619049	0.0285547	0	0	0	0	0	0	0.0683428
ENST00000642120.1|ENSG00000260971.4|OTTHUMG00000175839.6|OTTHUMT00000493715.1|AC119674.1-218|AC119674.1|1151|lncRNA|	0	0	0	0	0	0	0	0	0	0	0.108541	0
ENST00000641442.1|ENSG00000260971.4|OTTHUMG00000175839.6|OTTHUMT00000493716.1|AC119674.1-219|AC119674.1|1272|lncRNA|	0	0	0	0	0	0	0	0	0	0	0.0900853	0.0991751
ENST00000641502.1|ENSG00000260971.4|OTTHUMG00000175839.6|OTTHUMT00000493717.1|AC119674.1-220|AC119674.1|1048|lncRNA|	0	0	0	0.06529	0	0	0	0	0	0	0	0
ENST00000641594.1|ENSG00000260971.4|OTTHUMG00000175839.6|OTTHUMT00000493718.1|AC119674.1-221|AC119674.1|1213|lncRNA|	0.0842259	0.0328169	0.0941348	0	0.0242547	0.066118	0	0	0	0	0.214155	0
ENST00000641035.1|ENSG00000260971.4|OTTHUMG00000175839.6|OTTHUMT00000493703.1|AC119674.1-222|AC119674.1|982|lncRNA|	0	0.0616901	0	0.0872266	0	0.0695152	0.104286	0	0.0390825	0.0383432	0.263649	0.0818008
ENST00000641876.1|ENSG00000260971.4|OTTHUMG00000175839.6|OTTHUMT00000493719.1|AC119674.1-223|AC119674.1|454|lncRNA|	0	0	0	0	0	0	0.144166	0.0701229	0	0	0.265703	0
ENST00000641752.1|ENSG00000260971.4|OTTHUMG00000175839.6|OTTHUMT00000493720.1|AC119674.1-224|AC119674.1|279|lncRNA|	0	0	0	0	0	0	0	0	0.490062	0	0.312866	0.63349
ENST00000451914.2|ENSG00000223956.3|OTTHUMG00000008128.8|OTTHUMT00000022253.2|LINC01767-201|LINC01767|573|lncRNA|	0	0	0	0	0.0489428	0	0	0	0	0	0.179699	0
ENST00000670778.1|ENSG00000223956.3|OTTHUMG00000008128.8|OTTHUMT00000520463.1|LINC01767-207|LINC01767|850|lncRNA|	0.0978433	0.128776	0	0	0	0.112469	0	0.0289483	0.112959	0	0.151758	0.163128
ENST00000663880.1|ENSG00000223956.3|OTTHUMG00000008128.8|OTTHUMT00000521753.1|LINC01767-205|LINC01767|1568|lncRNA|	0.0405744	0.113454	0	0.0332094	0.0434311	0.06384	0.0228255	0.0140095	0.0912785	0	0.263389	0.114182
ENST00000669154.1|ENSG00000223956.3|OTTHUMG00000008128.8|OTTHUMT00000521325.1|LINC01767-206|LINC01767|569|lncRNA|	0	0	0	0	0	0	0	0	0	0	0	0
ENST00000662108.1|ENSG00000223956.3|OTTHUMG00000008128.8|OTTHUMT00000518356.1|LINC01767-204|LINC01767|633|lncRNA|	0	0	0	0	0	0	0	0	0	0	0	0
ENST00000653637.1|ENSG00000223956.3|OTTHUMG00000008128.8|OTTHUMT00000506843.1|LINC01767-203|LINC01767|816|lncRNA|	0	0	0.038408	0.110799	0	0.0799214	0.0769809	0.0304878	0	0.0480406	0	0
ENST00000635434.1|ENSG00000223956.3|OTTHUMG00000008128.8|OTTHUMT00000488676.1|LINC01767-202|LINC01767|268|lncRNA|	0	0	0	0	0	0	0	0	0	0	0	0
ENST00000425435.1|ENSG00000229913.1|OTTHUMG00000008327.3|OTTHUMT00000022925.3|AL360295.1-201|AL360295.1|1824|lncRNA|	0.0287194	0	0.0293219	0.0279688	0.0122564	0	0.0383939	0	0.0462671	0	0.0578749	0.039948
ENST00000417420.1|ENSG00000236341.1|OTTHUMG00000056480.1|OTTHUMT00000126523.1|AL161740.1-201|AL161740.1|610|lncRNA|	0	0	0.128704	0.0555632	0.0449623	0	0	0	0	0	0.076233	0.111533
ENST00000422038.1|ENSG00000227935.1|OTTHUMG00000010108.1|OTTHUMT00000027966.1|AL390243.1-201|AL390243.1|708|lncRNA|	0	0	0	0	0	0	0	0.0366847	0	0	0	0
ENST00000585589.5|ENSG00000226759.8|OTTHUMG00000008286.8|OTTHUMT00000022763.2|DAB1-AS1-207|DAB1-AS1|743|lncRNA|	0	0	0	0	0	0	0	0	0	0	0	0
ENST00000416598.2|ENSG00000226759.8|OTTHUMG00000008286.8|OTTHUMT00000022761.2|DAB1-AS1-201|DAB1-AS1|1262|lncRNA|	0	0	0	0	0	0	0	0	0.0419881	0	0	0
ENST00000592753.5|ENSG00000226759.8|OTTHUMG00000008286.8|OTTHUMT00000460039.1|DAB1-AS1-216|DAB1-AS1|711|lncRNA|	0	0	0	0	0	0	0	0	0	0	0	0
ENST00000585576.5|ENSG00000226759.8|OTTHUMG00000008286.8|OTTHUMT00000460040.1|DAB1-AS1-206|DAB1-AS1|696|lncRNA|	0	0	0	0	0	0	0	0	0	0	0	0
ENST00000608806.1|ENSG00000226759.8|OTTHUMG00000008286.8|OTTHUMT00000472559.1|DAB1-AS1-220|DAB1-AS1|698|lncRNA|	0	0	0	0	0	0	0	0	0	0	0	0
ENST00000610197.1|ENSG00000226759.8|OTTHUMG00000008286.8|OTTHUMT00000472560.1|DAB1-AS1-224|DAB1-AS1|659|lncRNA|	0	0	0	0	0	0.00279672	0.00110528	0	5.44312e-07	0	0	0
ENST00000420811.2|ENSG00000226759.8|OTTHUMG00000008286.8|OTTHUMT00000460041.1|DAB1-AS1-202|DAB1-AS1|703|lncRNA|	0	0	0	0.135778	0	0	0	0	0	0	0	0
ENST00000432897.5|ENSG00000226759.8|OTTHUMG00000008286.8|OTTHUMT00000022762.3|DAB1-AS1-203|DAB1-AS1|656|lncRNA|	0	0	0	0	0	0.0445173	0	0	0.0108316	0	0	0
ENST00000434141.1|ENSG00000226759.8|OTTHUMG00000008286.8|OTTHUMT00000022760.2|DAB1-AS1-204|DAB1-AS1|893|lncRNA|	0	0	0	0	0	0	0	0	0	0	0	0
ENST00000667877.1|ENSG00000226759.8|OTTHUMG00000008286.8|OTTHUMT00000506058.1|DAB1-AS1-228|DAB1-AS1|1097|lncRNA|	0	0	0	0	0	0	0	0	0	0	0	0
ENST00000610175.1|ENSG00000226759.8|OTTHUMG00000008286.8|OTTHUMT00000472561.1|DAB1-AS1-223|DAB1-AS1|662|lncRNA|	0	0	0	0	0	8.84666e-07	4.09104e-08	0	0	0	0	0
ENST00000608833.1|ENSG00000226759.8|OTTHUMG00000008286.8|OTTHUMT00000472562.1|DAB1-AS1-221|DAB1-AS1|658|lncRNA|	0	0	0	0	0	0.0415222	0.0336762	0	0	0	0	0
ENST00000591882.1|ENSG00000226759.8|OTTHUMG00000008286.8|OTTHUMT00000460042.1|DAB1-AS1-215|DAB1-AS1|809|lncRNA|	0.077225	0	0	0.0373589	0	0.0334641	0	0	0.0400856	0	0	0
ENST00000587466.5|ENSG00000226759.8|OTTHUMG00000008286.8|OTTHUMT00000460043.1|DAB1-AS1-209|DAB1-AS1|812|lncRNA|	0.0666785	0	0	0	0	0	0	0	0	0	0	0
ENST00000588227.5|ENSG00000226759.8|OTTHUMG00000008286.8|OTTHUMT00000460044.1|DAB1-AS1-211|DAB1-AS1|1094|lncRNA|	0	0	0	0	0	0	0	0	0	0	0	0
ENST00000592898.5|ENSG00000226759.8|OTTHUMG00000008286.8|OTTHUMT00000460045.1|DAB1-AS1-218|DAB1-AS1|821|lncRNA|	0	0	0	0	0	0	0	0	0	0	0	0
ENST00000590080.5|ENSG00000226759.8|OTTHUMG00000008286.8|OTTHUMT00000460046.1|DAB1-AS1-212|DAB1-AS1|633|lncRNA|	0	0	0.0544013	0	0	0	0	0	0	0	0	0.0481861
ENST00000588058.5|ENSG00000226759.8|OTTHUMG00000008286.8|OTTHUMT00000460047.1|DAB1-AS1-210|DAB1-AS1|755|lncRNA|	0	0	0	0	0	0	0	0	0	0	0	0
ENST00000592838.5|ENSG00000226759.8|OTTHUMG00000008286.8|OTTHUMT00000460048.1|DAB1-AS1-217|DAB1-AS1|738|lncRNA|	0	0	0.137523	0	0	0	0	0	0	0	0	0
ENST00000591523.5|ENSG00000226759.8|OTTHUMG00000008286.8|OTTHUMT00000447382.2|DAB1-AS1-214|DAB1-AS1|1100|lncRNA|	0	0	0	0	0	0	0	0	0	0	0	0
ENST00000591173.5|ENSG00000226759.8|OTTHUMG00000008286.8|OTTHUMT00000460049.1|DAB1-AS1-213|DAB1-AS1|774|lncRNA|	0	0.0351997	0	0	0	0	0	0	0.0848509	0	0	0
ENST00000457412.6|ENSG00000226759.8|OTTHUMG00000008286.8|OTTHUMT00000460050.1|DAB1-AS1-205|DAB1-AS1|744|lncRNA|	0.0432957	0	0	0	0	0.0614521	0	0	0	0	0	0
ENST00000627488.2|ENSG00000226759.8|OTTHUMG00000008286.8|OTTHUMT00000480310.1|DAB1-AS1-225|DAB1-AS1|659|lncRNA|	0.118968	0	0.0942789	0.15091	0.126345	0.205252	0.142997	0.0420718	0.0546948	0.0717038	0.461347	0.479493
ENST00000628850.2|ENSG00000226759.8|OTTHUMG00000008286.8|OTTHUMT00000480311.1|DAB1-AS1-227|DAB1-AS1|526|lncRNA|	0	0	0.0781486	0	0	0.239503	0	0	0	0	0	0
ENST00000628558.2|ENSG00000226759.8|OTTHUMG00000008286.8|OTTHUMT00000480312.1|DAB1-AS1-226|DAB1-AS1|666|lncRNA|	0	0	0	0	0	0	0	0	0	0	0	0
ENST00000586465.5|ENSG00000226759.8|OTTHUMG00000008286.8|OTTHUMT00000460051.1|DAB1-AS1-208|DAB1-AS1|748|lncRNA|	0	0.114079	0	0	0	0.0341791	0	0	0	0	0	0
ENST00000608580.5|ENSG00000226759.8|OTTHUMG00000008286.8|OTTHUMT00000472563.1|DAB1-AS1-219|DAB1-AS1|759|lncRNA|	0	0.049062	0.0422806	0	0.0338695	0	0	0.033472	0.087028	0	0.0537331	0.113215
ENST00000609323.1|ENSG00000226759.8|OTTHUMG00000008286.8|OTTHUMT00000472564.1|DAB1-AS1-222|DAB1-AS1|660|lncRNA|	0	0.0295115	0	0	0.0405101	0.044136	0	0.0403279	0.0523851	0	0	0
ENST00000419596.1|ENSG00000235038.1|OTTHUMG00000010107.1|OTTHUMT00000027965.1|AL445193.2-201|AL445193.2|620|lncRNA|	0	0.0321452	0.05606	0	0	0.0965091	0	0	0	0.0684939	0	0
ENST00000654217.1|ENSG00000286918.1|OTTHUMG00000195807.1|OTTHUMT00000528871.1|AL035411.3-201|AL035411.3|1791|lncRNA|	1.35289	1.45711	1.62401	1.82928	0.741225	1.95794	1.0292	1.05823	1.76723	0.999603	6.40977	5.44683
ENST00000637377.1|ENSG00000283445.1|OTTHUMG00000191617.1|OTTHUMT00000488849.1|AL136985.3-201|AL136985.3|2219|lncRNA|	0	0	0	0.0224922	0.00991075	0.0203498	0.053955	0	0.0124427	0.0153116	0.0467588	0.042954
ENST00000636386.1|ENSG00000283445.1|OTTHUMG00000191617.1|OTTHUMT00000488850.1|AL136985.3-202|AL136985.3|2708|lncRNA|	0.516195	0.61909	0.84588	0.628385	0.386971	0.682924	0.525193	0.498864	0.402651	0.606406	2.74938	2.80394
ENST00000653297.1|ENSG00000234807.7|OTTHUMG00000008377.4|OTTHUMT00000528659.1|LINC01135-203|LINC01135|2024|lncRNA|	0	0.0105434	0.0240165	0	0.0165009	0.0356569	0.0429589	0	0.0618549	0.017488	0.122713	0.457278
ENST00000649834.1|ENSG00000234807.7|OTTHUMG00000008377.4|OTTHUMT00000499219.1|LINC01135-202|LINC01135|2366|lncRNA|	0	0.0194037	0.00651945	0.0943243	0	0.0865491	0	0	0.00633155	0.0440994	0	0
ENST00000663144.1|ENSG00000234807.7|OTTHUMG00000008377.4|OTTHUMT00000528660.1|LINC01135-204|LINC01135|2401|lncRNA|	0	0	0.029229	0	0.0485085	0.0492283	0	0.0525781	0.114593	1.54615e-10	0.132694	0.254797
ENST00000419531.3|ENSG00000234807.7|OTTHUMG00000008377.4|OTTHUMT00000467304.2|LINC01135-201|LINC01135|2518|lncRNA|	0.0816675	0.0227506	0	0.346784	0.0274088	0.0748035	0.121335	0	0.218783	0	0.0534119	0
ENST00000669294.1|ENSG00000234807.7|OTTHUMG00000008377.4|OTTHUMT00000528661.1|LINC01135-205|LINC01135|778|lncRNA|	1.17538	2.28056	0.853669	2.07059	0.722403	0.352373	1.20178	4.63525	0.580465	0.45283	0.660376	2.4353
ENST00000607372.1|ENSG00000272226.1|OTTHUMG00000185812.1|OTTHUMT00000471353.1|AL136985.2-201|AL136985.2|535|lncRNA|	0.0708995	0.0793586	0.139992	0.340041	0	0.0601993	0.240322	0	0.211432	0	0.860191	0.736836
ENST00000424592.1|ENSG00000231740.1|OTTHUMG00000008374.1|OTTHUMT00000023039.1|AL136985.1-201|AL136985.1|395|lncRNA|	0	0.12819	0.116975	0	0	0.100454	0	0	0	0	0.54741	0.200487
ENST00000423408.6|ENSG00000232453.7|OTTHUMG00000008375.10|OTTHUMT00000023040.2|LINC02777-201|LINC02777|1332|lncRNA|	0	0	0.149732	0	0	0	0	0.114985	0	0	0.0202644	0.651318
ENST00000669325.1|ENSG00000232453.7|OTTHUMG00000008375.10|OTTHUMT00000521669.1|LINC02777-210|LINC02777|1276|lncRNA|	0	0	0	0	0	0	0.0890219	0	0	0.0765994	0.138428	0.300452
ENST00000634986.1|ENSG00000232453.7|OTTHUMG00000008375.10|OTTHUMT00000488702.1|LINC02777-204|LINC02777|1087|lncRNA|	0	0.0687131	0.116654	0	0	0	1.28129e-05	0	0	0	0.150536	0.24761
ENST00000635492.1|ENSG00000232453.7|OTTHUMG00000008375.10|OTTHUMT00000488703.1|LINC02777-205|LINC02777|1293|lncRNA|	0	0	0	0.174273	0	0.0623578	0	0	0	0.147123	0	0
ENST00000660449.1|ENSG00000232453.7|OTTHUMG00000008375.10|OTTHUMT00000023041.2|LINC02777-207|LINC02777|1168|lncRNA|	0	0	0.153945	4.62696e-06	0	0	0	0.0565716	0.241727	0	0.259429	0
ENST00000634763.1|ENSG00000232453.7|OTTHUMG00000008375.10|OTTHUMT00000488704.1|LINC02777-203|LINC02777|1266|lncRNA|	0.329014	0.19256	0.094376	0.161318	0.313012	0.339519	0.415005	0.220221	0.331422	0	0	0
ENST00000427292.2|ENSG00000232453.7|OTTHUMG00000008375.10|OTTHUMT00000509826.1|LINC02777-202|LINC02777|1265|lncRNA|	0	0	0	0	0	0	0.132112	0	0	0	0.202675	0
ENST00000653076.1|ENSG00000232453.7|OTTHUMG00000008375.10|OTTHUMT00000523533.1|LINC02777-206|LINC02777|1383|lncRNA|	0	0	0	0.0585603	0	0	0.100198	0	0.0900406	0	0	0.1163
ENST00000662139.1|ENSG00000232453.7|OTTHUMG00000008375.10|OTTHUMT00000518743.1|LINC02777-208|LINC02777|1185|lncRNA|	0	0	0	0	0	0	1.49877e-06	0	0.12745	0	0	0
ENST00000665413.1|ENSG00000232453.7|OTTHUMG00000008375.10|OTTHUMT00000513674.1|LINC02777-209|LINC02777|1148|lncRNA|	0	0	0	0	0	0	0.149866	0	0	0	0	0
ENST00000634502.1|ENSG00000237352.4|OTTHUMG00000008373.23|OTTHUMT00000488696.1|LINC01358-207|LINC01358|2575|lncRNA|	0.059866	0.0715247	0.0219673	0.0702152	0.0439038	0.0491251	0.0503029	0.0592768	0.127632	0.110908	0.46113	0.358763
ENST00000662532.1|ENSG00000237352.4|OTTHUMG00000008373.23|OTTHUMT00000519008.1|LINC01358-223|LINC01358|904|lncRNA|	0	0.668701	0.314681	0.249309	0.244198	0	0.167403	0.141553	0	0	0	0
ENST00000634569.1|ENSG00000237352.4|OTTHUMG00000008373.23|OTTHUMT00000488697.1|LINC01358-208|LINC01358|1030|lncRNA|	0	0	0.0357222	0	0	0	0.0664203	0	0	0	0	0.0399103
ENST00000438195.6|ENSG00000237352.4|OTTHUMG00000008373.23|OTTHUMT00000023038.3|LINC01358-202|LINC01358|1464|lncRNA|	0.351735	0.528931	0.307808	0.168129	0.226992	0.963585	0.44417	0.263837	0.627504	0.452614	1.09278	1.097
ENST00000447329.5|ENSG00000237352.4|OTTHUMG00000008373.23|OTTHUMT00000023037.3|LINC01358-203|LINC01358|530|lncRNA|	0.383983	0.0634843	0.100074	0	0.0732882	0	0.0534442	0.124709	0.233801	0	0.0999767	0.0674902
ENST00000656747.1|ENSG00000237352.4|OTTHUMG00000008373.23|OTTHUMT00000521870.1|LINC01358-216|LINC01358|1662|lncRNA|	0	0	0	0	0	0	0	0.0293944	0	0	0	0
ENST00000662302.1|ENSG00000237352.4|OTTHUMG00000008373.23|OTTHUMT00000521597.1|LINC01358-222|LINC01358|1330|lncRNA|	0	0.0667327	0.0460236	0	0	0.0184713	0	0.0583488	0	0.0269421	0	0
ENST00000670138.1|ENSG00000237352.4|OTTHUMG00000008373.23|OTTHUMT00000517544.1|LINC01358-227|LINC01358|1217|lncRNA|	0.0267389	0	0	0	0	0	0	0	0	0	0	0
ENST00000659582.1|ENSG00000237352.4|OTTHUMG00000008373.23|OTTHUMT00000519829.1|LINC01358-218|LINC01358|930|lncRNA|	0	0	0	0	0	0	0	0	0	0	0.168436	0.0487974
ENST00000424308.1|ENSG00000237352.4|OTTHUMG00000008373.23|OTTHUMT00000023093.1|LINC01358-201|LINC01358|152|lncRNA|	0	0.474035	0	0	0.217718	0	0.645434	0	0	0	0	0
ENST00000665715.1|ENSG00000237352.4|OTTHUMG00000008373.23|OTTHUMT00000515384.1|LINC01358-226|LINC01358|1281|lncRNA|	0.0518011	0.0963779	0.0533527	0	0.0456589	0	0	0	0	0	0.143097	0
ENST00000655640.1|ENSG00000237352.4|OTTHUMG00000008373.23|OTTHUMT00000523474.1|LINC01358-215|LINC01358|1262|lncRNA|	0	0	0	0	0	0	0	0	0	0	0	0
ENST00000635515.2|ENSG00000237352.4|OTTHUMG00000008373.23|OTTHUMT00000488698.2|LINC01358-210|LINC01358|1588|lncRNA|	0	0.0214238	0	0	0	0	0	0	0	0	0	0
ENST00000449812.3|ENSG00000237352.4|OTTHUMG00000008373.23|OTTHUMT00000023103.3|LINC01358-204|LINC01358|1430|lncRNA|	0	0	0	0	0	0	0	0	0	0	0	0
ENST00000635072.1|ENSG00000237352.4|OTTHUMG00000008373.23|OTTHUMT00000488699.1|LINC01358-209|LINC01358|1114|lncRNA|	0.082595	0	0	0	0	0	0	0	0	0	0	0.233956
ENST00000655635.1|ENSG00000237352.4|OTTHUMG00000008373.23|OTTHUMT00000503574.2|LINC01358-214|LINC01358|660|lncRNA|	0	0	0	0	0.0405101	0	0	0	0	0	0	0
ENST00000653100.1|ENSG00000237352.4|OTTHUMG00000008373.23|OTTHUMT00000517258.1|LINC01358-212|LINC01358|753|lncRNA|	0	0.0137372	0	0	0	0	0	0	0	0	0	0
ENST00000660535.1|ENSG00000237352.4|OTTHUMG00000008373.23|OTTHUMT00000521844.1|LINC01358-220|LINC01358|1241|lncRNA|	0	0.0668257	0	0	0	0	0	0.0270077	0	0	0	0
ENST00000659940.1|ENSG00000237352.4|OTTHUMG00000008373.23|OTTHUMT00000526470.1|LINC01358-219|LINC01358|1268|lncRNA|	0	0	0	0	0	0	0	0	0	0	0.0289938	0
ENST00000635571.1|ENSG00000237352.4|OTTHUMG00000008373.23|OTTHUMT00000488700.1|LINC01358-211|LINC01358|1687|lncRNA|	0	0	0	0	0	0	0	0	0	0	0	0
ENST00000659519.1|ENSG00000237352.4|OTTHUMG00000008373.23|OTTHUMT00000526298.1|LINC01358-217|LINC01358|1378|lncRNA|	0	0	0	0	0	0	0	0	0	0	0	0
ENST00000660872.1|ENSG00000237352.4|OTTHUMG00000008373.23|OTTHUMT00000521605.1|LINC01358-221|LINC01358|833|lncRNA|	1.5389	1.39524	2.12587	1.16923	1.08002	0.940147	0.410479	1.33948	2.37477	2.15142	8.35294	5.58972
ENST00000665398.1|ENSG00000237352.4|OTTHUMG00000008373.23|OTTHUMT00000517872.1|LINC01358-225|LINC01358|715|lncRNA|	0	0	0	0	0	0	0	0	0	0	0	0
ENST00000654080.1|ENSG00000237352.4|OTTHUMG00000008373.23|OTTHUMT00000521578.1|LINC01358-213|LINC01358|1354|lncRNA|	0	0	0	0	0	0	0	0	0	0	0	0
ENST00000662910.1|ENSG00000237352.4|OTTHUMG00000008373.23|OTTHUMT00000525275.1|LINC01358-224|LINC01358|1168|lncRNA|	0	0	0	0	0	0	0	0	0	0	0	0
ENST00000631169.2|ENSG00000237352.4|OTTHUMG00000008373.23|OTTHUMT00000480339.1|LINC01358-206|LINC01358|759|lncRNA|	0	0.024531	0	0	0	0.0364202	0	0.033472	0.043514	0	0.161199	0
ENST00000625548.1|ENSG00000237352.4|OTTHUMG00000008373.23|OTTHUMT00000480340.1|LINC01358-205|LINC01358|874|lncRNA|	0	0	0	0	0	0.0302701	0	0	0.0363613	0	0	0
ENST00000422198.1|ENSG00000241042.1|OTTHUMG00000008401.1|OTTHUMT00000023099.1|AL592431.2-201|AL592431.2|171|lncRNA|	0	0	0	0	0	0	0	0	0	0	0	0
ENST00000451090.1|ENSG00000235215.2|OTTHUMG00000008402.1|OTTHUMT00000023100.1|AL592431.1-201|AL592431.1|317|lncRNA|	0	0	0	0	0.122938	0	0	0	0	0	0.200336	0.302587
ENST00000592607.5|ENSG00000224609.8|OTTHUMG00000008403.10|OTTHUMT00000460141.2|AC093425.1-204|AC093425.1|1094|lncRNA|	0	0	0	0	0	0.0303898	0	0	0	0	0	0
ENST00000585367.6|ENSG00000224609.8|OTTHUMG00000008403.10|OTTHUMT00000460140.2|AC093425.1-203|AC093425.1|845|lncRNA|	0	0	0	0	0	0	0	0	0	0	0	0
ENST00000425914.6|ENSG00000224609.8|OTTHUMG00000008403.10|OTTHUMT00000023101.2|AC093425.1-201|AC093425.1|1111|lncRNA|	0	0	0	0	0	0	0	0	0	0	0	0
ENST00000647858.1|ENSG00000224609.8|OTTHUMG00000008403.10|OTTHUMT00000499239.1|AC093425.1-202|AC093425.1|2841|lncRNA|	0.102254	0.154627	0.0599741	0.0773613	0.0280481	0.10998	0.0726948	0.145728	0.290445	0.0117597	0.0759448	0.591648
ENST00000624582.3|ENSG00000224609.8|OTTHUMG00000008403.10|OTTHUMT00000479076.1|AC093425.1-205|AC093425.1|845|lncRNA|	0.03643	0	0	0	0	0	0.0244817	0	0	0	0	0
ENST00000625069.3|ENSG00000224609.8|OTTHUMG00000008403.10|OTTHUMT00000479077.1|AC093425.1-206|AC093425.1|1090|lncRNA|	0	0	0	0	0	0	0	0	0	0	0	0
ENST00000623433.3|ENSG00000224609.8|OTTHUMG00000008403.10|OTTHUMT00000479078.1|AC093425.1-207|AC093425.1|778|lncRNA|	0	0	0	0	0	0	0	0	0	0	0	0
ENST00000624265.3|ENSG00000224609.8|OTTHUMG00000008403.10|OTTHUMT00000479079.1|AC093425.1-208|AC093425.1|582|lncRNA|	0.12405	0.175635	0.297366	0.0596541	0.0479111	0.131509	0.0839015	0.0625187	0	0	0.381924	0.379907
ENST00000631064.2|ENSG00000224609.8|OTTHUMG00000008403.10|OTTHUMT00000480338.1|AC093425.1-210|AC093425.1|496|lncRNA|	0	0	0	0	0	0	0	0	0	0	0	0
ENST00000436225.1|ENSG00000224609.8|OTTHUMG00000008403.10|OTTHUMT00000023102.1|AC093425.1-211|AC093425.1|772|lncRNA|	0.0411459	0.0479983	0	0	0.0994675	0.071205	0.0553647	0	0	0	0.105174	0.073824
ENST00000671348.1|ENSG00000224609.8|OTTHUMG00000008403.10|OTTHUMT00000511688.1|AC093425.1-212|AC093425.1|1253|lncRNA|	0.026167	0.0276087	0.0536438	0.0865988	0.0250808	0	0.0598032	0.0570544	0.0238741	0.0294785	0.225629	0.184964
ENST00000665577.1|ENSG00000224609.8|OTTHUMG00000008403.10|OTTHUMT00000528222.1|AC093425.1-213|AC093425.1|2544|lncRNA|	0.152949	0.147606	0.06636	0.116228	0.0540894	0.11452	0.0506984	0.171098	0.177742	0.0528981	0.143392	0.64019
ENST00000604999.1|ENSG00000270457.1|OTTHUMG00000185112.1|OTTHUMT00000469621.1|AC093424.1-201|AC093424.1|338|lncRNA|	0.330827	0	0	0.777987	0	0.404948	0	0.584439	0.450886	0	0	0.532673
ENST00000443012.1|ENSG00000226883.1|OTTHUMG00000008768.1|OTTHUMT00000024224.1|AL035416.1-201|AL035416.1|767|lncRNA|	0.166056	0.0968038	0	0.0802695	0.0668535	0	0.0279325	0	0.0429266	0.103833	0.106044	0.967864
ENST00000456878.1|ENSG00000238242.2|OTTHUMG00000008994.2|OTTHUMT00000024949.1|LINC02778-201|LINC02778|683|lncRNA|	0	0	0	0	0	0	0	0	0	0	0	0
ENST00000659925.1|ENSG00000238242.2|OTTHUMG00000008994.2|OTTHUMT00000518270.1|LINC02778-202|LINC02778|1160|lncRNA|	0.0243769	0.0145717	0	0	0	0.0213176	0	0	0	0	0.0963987	0
ENST00000634836.1|ENSG00000226476.6|OTTHUMG00000009978.20|OTTHUMT00000488748.1|LINC01748-203|LINC01748|3229|lncRNA|	0	0	0.0491981	0.055453	0.0522652	0.0185037	0	2.93716e-10	0.0231136	0	0	0
ENST00000661790.1|ENSG00000226476.6|OTTHUMG00000009978.20|OTTHUMT00000528059.1|LINC01748-214|LINC01748|3239|lncRNA|	0.0993061	0.0349625	0.415246	0.000121236	0.0882081	0	0.0456748	0.179864	0	0.208981	0	0.278104
ENST00000635048.2|ENSG00000226476.6|OTTHUMG00000009978.20|OTTHUMT00000488749.2|LINC01748-204|LINC01748|6038|lncRNA|	0.117061	0.165456	0.152724	0.106114	0.11357	0.105511	0.0141581	0.218004	0.0932146	0.2587	0.328317	0.391839
ENST00000668888.1|ENSG00000226476.6|OTTHUMG00000009978.20|OTTHUMT00000528060.1|LINC01748-223|LINC01748|994|lncRNA|	0	0.023109	0	0	0	0	0	0	0	0	0	0
ENST00000635616.1|ENSG00000226476.6|OTTHUMG00000009978.20|OTTHUMT00000488750.1|LINC01748-205|LINC01748|2143|lncRNA|	0.0279348	0.0653786	0.0721922	0	0.0532313	0	0.0320459	0.0692538	0	0.0386548	3.59004e-05	0.0894823
ENST00000657534.1|ENSG00000226476.6|OTTHUMG00000009978.20|OTTHUMT00000528061.1|LINC01748-209|LINC01748|2179|lncRNA|	0	0	0	0	0	0.0296102	0	0	0	0	0.0498948	0
ENST00000662037.1|ENSG00000226476.6|OTTHUMG00000009978.20|OTTHUMT00000522339.1|LINC01748-215|LINC01748|1325|lncRNA|	0	0	0	0	0	0.0305101	0	0	0	0	0	0
ENST00000654935.1|ENSG00000226476.6|OTTHUMG00000009978.20|OTTHUMT00000517264.1|LINC01748-207|LINC01748|1536|lncRNA|	0	0	0	0	0	0	0	0	0	0	0	0
ENST00000439156.2|ENSG00000226476.6|OTTHUMG00000009978.20|OTTHUMT00000027657.2|LINC01748-201|LINC01748|1798|lncRNA|	0	0.0400028	0	0	0	0	0	0.136559	0	0	0	0.131912
ENST00000634281.1|ENSG00000226476.6|OTTHUMG00000009978.20|OTTHUMT00000488751.1|LINC01748-202|LINC01748|2864|lncRNA|	0.406569	0.561202	0.944658	0.266839	0.215283	0.346061	0.199212	0.579995	0.408469	0.579472	1.5415	1.31697
ENST00000660110.1|ENSG00000226476.6|OTTHUMG00000009978.20|OTTHUMT00000528062.1|LINC01748-210|LINC01748|2754|lncRNA|	0.11148	0.099855	0.134301	0.034596	0.0902822	0.0850523	0.0124862	0.104144	0.106813	0.102529	0.235178	0.245994
ENST00000660992.1|ENSG00000226476.6|OTTHUMG00000009978.20|OTTHUMT00000520356.1|LINC01748-211|LINC01748|1289|lncRNA|	0	0	0	0.0550756	0	0	0	0	0	0	0	0
ENST00000665573.1|ENSG00000226476.6|OTTHUMG00000009978.20|OTTHUMT00000518795.1|LINC01748-219|LINC01748|1731|lncRNA|	0	0	0	0	0	0	0	0	0	0	0	0
ENST00000671019.1|ENSG00000226476.6|OTTHUMG00000009978.20|OTTHUMT00000523728.2|LINC01748-225|LINC01748|1833|lncRNA|	0	0	0	0	0	0.0437712	0	0	0	0	0.0376226	0
ENST00000671035.1|ENSG00000226476.6|OTTHUMG00000009978.20|OTTHUMT00000515165.1|LINC01748-226|LINC01748|995|lncRNA|	0.0607367	0.0731296	0.318018	0	0.0764839	0.122375	0.0395639	0.0607884	0	0.261381	0.00461982	0.101537
ENST00000662596.1|ENSG00000226476.6|OTTHUMG00000009978.20|OTTHUMT00000528063.1|LINC01748-217|LINC01748|1661|lncRNA|	0	0	0	0	0	0	0	0.0538432	0	0	0	0
ENST00000661176.1|ENSG00000226476.6|OTTHUMG00000009978.20|OTTHUMT00000520414.1|LINC01748-213|LINC01748|2625|lncRNA|	0.0213918	0.087514	0.234387	0.249211	0.128594	0.0592481	0.00652121	0.290242	0.104174	0.189487	0.0805789	0.509569
ENST00000661045.1|ENSG00000226476.6|OTTHUMG00000009978.20|OTTHUMT00000521208.1|LINC01748-212|LINC01748|2034|lncRNA|	0	0.0938264	0.136758	0.0299929	0.0350332	0	0	0.320314	0	0.217917	0	0.218154
ENST00000662065.1|ENSG00000226476.6|OTTHUMG00000009978.20|OTTHUMT00000514919.1|LINC01748-216|LINC01748|1551|lncRNA|	0	0	0.130617	0	0.0901239	0	0.0612154	0.159199	0	0.0419017	0	0.20236
ENST00000670448.1|ENSG00000226476.6|OTTHUMG00000009978.20|OTTHUMT00000528064.1|LINC01748-224|LINC01748|1674|lncRNA|	0.0391965	0	0	0	0	0	0	0	0	0	0	0
ENST00000654255.1|ENSG00000226476.6|OTTHUMG00000009978.20|OTTHUMT00000522542.1|LINC01748-206|LINC01748|1046|lncRNA|	0	0	0	0	0.0418409	0	0	0	0	0	0	0
ENST00000656757.1|ENSG00000226476.6|OTTHUMG00000009978.20|OTTHUMT00000517085.1|LINC01748-208|LINC01748|1064|lncRNA|	0	0	0	0	0	0	0	0	0	0	0	0
ENST00000663215.1|ENSG00000226476.6|OTTHUMG00000009978.20|OTTHUMT00000516877.1|LINC01748-218|LINC01748|1360|lncRNA|	0	0	0	0.0352544	0.0346216	0	0	0.123367	0	0.0249741	0	0
ENST00000668078.1|ENSG00000226476.6|OTTHUMG00000009978.20|OTTHUMT00000524495.1|LINC01748-221|LINC01748|1321|lncRNA|	0	0	0	0	0	0	0	0	0	8.57119e-07	0.0555462	0
ENST00000666208.1|ENSG00000226476.6|OTTHUMG00000009978.20|OTTHUMT00000526242.1|LINC01748-220|LINC01748|1211|lncRNA|	0	0.168349	0.0307089	0	0	0	0	0	0	0	0.101953	0
ENST00000668738.1|ENSG00000226476.6|OTTHUMG00000009978.20|OTTHUMT00000521893.1|LINC01748-222|LINC01748|1232|lncRNA|	0.134323	0.272283	0.241947	0.136642	0.0682929	0	0.0981322	0.337067	0.0694821	0.369983	0.272612	0.500615
ENST00000673767.1|ENSG00000226476.6|OTTHUMG00000009978.20|OTTHUMT00000520162.1|LINC01748-227|LINC01748|1192|lncRNA|	0	0	0	0	0	0	0	0	0	0	0	0
ENST00000423403.1|ENSG00000231252.3|OTTHUMG00000008422.6|OTTHUMT00000023196.1|AC099792.1-201|AC099792.1|2344|lncRNA|	0	0.10334	0.0254955	0	0.0218473	0	0	0.037684	0	0.0729916	0.0358425	0
ENST00000667862.1|ENSG00000231252.3|OTTHUMG00000008422.6|OTTHUMT00000526058.1|AC099792.1-206|AC099792.1|1309|lncRNA|	0	0	0.697562	0	0	0.0412413	0	0.118905	0	0.159759	0	0.0124448
ENST00000665290.1|ENSG00000231252.3|OTTHUMG00000008422.6|OTTHUMT00000518866.1|AC099792.1-204|AC099792.1|1264|lncRNA|	0	0	0	0.0723079	0.0653942	0.0219895	0.250254	0.0459693	0.345763	0	1.35165	0.648866
ENST00000667362.1|ENSG00000231252.3|OTTHUMG00000008422.6|OTTHUMT00000519536.1|AC099792.1-205|AC099792.1|1521|lncRNA|	0.321874	0.338887	0.139249	0	0.0246692	0.129007	0	0.106247	0	0.344548	0.103371	0.216582
ENST00000665662.1|ENSG00000231252.3|OTTHUMG00000008422.6|OTTHUMT00000528307.1|AC099792.1-207|AC099792.1|2137|lncRNA|	0.211118	0.145654	0	0	0.0506186	0	0	0.150056	0	0	0	0
ENST00000635290.1|ENSG00000231252.3|OTTHUMG00000008422.6|OTTHUMT00000488705.1|AC099792.1-202|AC099792.1|2012|lncRNA|	0.231861	0.136065	0.369788	0	0.00430254	0.186484	0	0	0.07596	0.349567	0.129434	0
ENST00000663928.1|ENSG00000231252.3|OTTHUMG00000008422.6|OTTHUMT00000528308.1|AC099792.1-208|AC099792.1|1653|lncRNA|	0	0.0426187	0	0	0	0.0260379	0	0	0	0.104406	0	0.177393
ENST00000634701.1|ENSG00000231252.3|OTTHUMG00000008422.6|OTTHUMT00000488706.1|AC099792.1-203|AC099792.1|2183|lncRNA|	0.0344889	0.237813	0.250363	0	0.0188647	0.0735824	0	0.0198717	0.0647746	0.195258	0	0.0920254
ENST00000665665.1|ENSG00000237928.6|OTTHUMG00000008421.3|OTTHUMT00000023194.3|NFIA-AS2-205|NFIA-AS2|4256|lncRNA|	0.179485	0.169062	0.320479	0.0110297	0.0495541	0.0812107	0.0381093	0.0384456	0.0488575	0.351765	0.251528	0.0759596
ENST00000655960.1|ENSG00000237928.6|OTTHUMG00000008421.3|OTTHUMT00000528165.1|NFIA-AS2-204|NFIA-AS2|2228|lncRNA|	1.50044	1.51924	1.37132	1.5736	0.857542	1.98659	0.917014	0.958915	2.63827	1.38506	6.22031	6.12363
ENST00000438559.5|ENSG00000237928.6|OTTHUMG00000008421.3|OTTHUMT00000023192.1|NFIA-AS2-203|NFIA-AS2|1275|lncRNA|	0.0996373	0.083323	0.419009	0	0.0293606	0	0	0	0	0.210863	0	0.0681175
ENST00000418662.1|ENSG00000237928.6|OTTHUMG00000008421.3|OTTHUMT00000023193.1|NFIA-AS2-201|NFIA-AS2|649|lncRNA|	0.0582162	0.0374352	0.0936638	0	0	0.335325	0.142012	0.165068	0.0535993	0.0206438	0.526997	0.397367
ENST00000421455.2|ENSG00000237928.6|OTTHUMG00000008421.3|OTTHUMT00000528166.1|NFIA-AS2-202|NFIA-AS2|2947|lncRNA|	0.0222387	0.0146699	0.166101	0.0165276	0.0177428	0.0562169	0	0	0.0284899	0.0180658	0.0120371	0
ENST00000442027.5|ENSG00000237853.6|OTTHUMG00000040631.4|OTTHUMT00000097700.1|NFIA-AS1-201|NFIA-AS1|384|lncRNA|	0.376634	0	0	0	0	0	0	0.157822	0.163622	0	0.469104	0.952278
ENST00000617929.4|ENSG00000237853.6|OTTHUMG00000040631.4|OTTHUMT00000475963.1|NFIA-AS1-204|NFIA-AS1|245|lncRNA|	0	1.39402	1.60575	0	0.199001	2.74383	0.683317	0.628482	2.3132	0.345977	1.63126	4.84858
ENST00000626805.2|ENSG00000237853.6|OTTHUMG00000040631.4|OTTHUMT00000480451.1|NFIA-AS1-205|NFIA-AS1|373|lncRNA|	0.614357	0	0	0	0.0931058	0.146824	0	0	0.273551	0	0.749233	0.487392
ENST00000596354.5|ENSG00000237853.6|OTTHUMG00000040631.4|OTTHUMT00000461190.1|NFIA-AS1-202|NFIA-AS1|301|lncRNA|	0	0	0	0	0	0	0	0	0	0	0	0
ENST00000596404.1|ENSG00000237853.6|OTTHUMG00000040631.4|OTTHUMT00000461191.2|NFIA-AS1-203|NFIA-AS1|480|lncRNA|	0.215708	0	0.101811	0.406776	0	0.36486	0.124555	0.161117	0.102115	0.142876	1.10199	1.75111
ENST00000630199.2|ENSG00000237853.6|OTTHUMG00000040631.4|OTTHUMT00000480452.1|NFIA-AS1-206|NFIA-AS1|220|lncRNA|	0	0	0	0	0	0	0	0	0	0	0	0
ENST00000647399.1|ENSG00000284808.1|OTTHUMG00000192357.1|OTTHUMT00000493723.1|AC099791.3-201|AC099791.3|2442|lncRNA|	0	0.0190218	0	0	0.0357774	0.018332	0	0	0.0560949	0.0138155	0.112492	0.0580838
ENST00000659508.1|ENSG00000287224.1|OTTHUMG00000194275.1|OTTHUMT00000513696.1|AC099791.4-201|AC099791.4|1416|lncRNA|	0	0.0596136	0.0195547	0.0373666	0.0486665	0.168554	0	0.0786385	0.0819635	0.0501958	0.136167	0.088528
ENST00000605725.1|ENSG00000271200.1|OTTHUMG00000185115.1|OTTHUMT00000469624.1|AC099791.2-201|AC099791.2|427|lncRNA|	0	0.225083	0.406702	0.199639	0.0750643	0.262025	0.215395	0	0.200395	0.234865	0.362252	0
ENST00000453229.1|ENSG00000235545.1|OTTHUMG00000009136.1|OTTHUMT00000025322.1|AC103923.1-201|AC103923.1|1228|lncRNA|	0.182012	0.0545319	0.184872	0.132635	0.228775	0.139419	0.426666	0.111241	0.277409	0.0590288	0.782139	0.12526
ENST00000450811.1|ENSG00000234318.1|OTTHUMG00000057525.1|OTTHUMT00000127843.1|AC099794.1-201|AC099794.1|447|lncRNA|	0.410003	0.299833	0	0.108779	0	0.326717	0.158362	0.0912435	0.583693	0.218921	0.738517	1.21393
ENST00000641890.1|ENSG00000229537.7|OTTHUMG00000009147.3|OTTHUMT00000493251.1|LINC01739-205|LINC01739|573|lncRNA|	0	0	0	0	0	0	0	0	0	0	0	0
ENST00000420285.6|ENSG00000229537.7|OTTHUMG00000009147.3|OTTHUMT00000025348.2|LINC01739-201|LINC01739|447|lncRNA|	0	0	0	0	0	0	0	0	0	0	0	0
ENST00000425352.5|ENSG00000229537.7|OTTHUMG00000009147.3|OTTHUMT00000025347.1|LINC01739-203|LINC01739|490|lncRNA|	0	0	0	0	0	0	0	0	0	0	0	0
ENST00000420659.1|ENSG00000229537.7|OTTHUMG00000009147.3|OTTHUMT00000025346.1|LINC01739-202|LINC01739|445|lncRNA|	0	0	0	0	0	0	0	0	0	0	0	0
ENST00000641712.1|ENSG00000229537.7|OTTHUMG00000009147.3|OTTHUMT00000493252.1|LINC01739-204|LINC01739|1005|lncRNA|	0	0	0	0	0	0	0	0	0	0	0	0
ENST00000663274.1|ENSG00000286455.1|OTTHUMG00000194599.1|OTTHUMT00000519430.1|AL162400.3-201|AL162400.3|1126|lncRNA|	0.136051	0.0454684	0.0870648	0.0245455	0.0210674	0.0220944	0.0169416	0.0410643	0.0534727	0	0.173301	0.258533
ENST00000418091.1|ENSG00000227485.1|OTTHUMG00000009148.1|OTTHUMT00000025349.1|AL162400.1-201|AL162400.1|359|lncRNA|	0	0	0.140102	0	0	0	0	0	0	0	0	0
ENST00000427547.1|ENSG00000229225.1|OTTHUMG00000013351.1|OTTHUMT00000037178.1|AL162400.2-201|AL162400.2|157|lncRNA|	0	0	0	0	0	0	0	0	0	0	0	0
ENST00000455038.1|ENSG00000203605.3|OTTHUMG00000009144.1|OTTHUMT00000025342.1|AC096543.1-201|AC096543.1|823|lncRNA|	0.909682	1.04497	0.801724	0.455671	0.104669	0.492275	0.307869	0.538224	0.840366	0.65085	2.63239	2.86401
ENST00000669810.1|ENSG00000224209.8|OTTHUMG00000009143.28|OTTHUMT00000522587.1|LINC00466-231|LINC00466|1554|lncRNA|	0	0	0	0	0	0	0	0	0	0	0	0
ENST00000666431.1|ENSG00000224209.8|OTTHUMG00000009143.28|OTTHUMT00000516781.1|LINC00466-225|LINC00466|1535|lncRNA|	0	0	0	0	0	0	0	0	0	0	0	0
ENST00000656075.1|ENSG00000224209.8|OTTHUMG00000009143.28|OTTHUMT00000522420.1|LINC00466-214|LINC00466|745|lncRNA|	0.0742626	0	0	0	0	0.347654	0.0493594	0	0	0	0.27327	0.0685692
ENST00000635458.1|ENSG00000224209.8|OTTHUMG00000009143.28|OTTHUMT00000468468.2|LINC00466-209|LINC00466|1554|lncRNA|	0	0	0	0	0	0	0	0	0	0	0	0
ENST00000447183.3|ENSG00000224209.8|OTTHUMG00000009143.28|OTTHUMT00000488714.1|LINC00466-204|LINC00466|785|lncRNA|	0	0	0	0	0	0	0	0	0	0	0.0762583	0
ENST00000662017.1|ENSG00000224209.8|OTTHUMG00000009143.28|OTTHUMT00000521319.1|LINC00466-220|LINC00466|1430|lncRNA|	0	0	0	0	0	0	0	0	0.0366299	0	0	0.0212549
ENST00000671553.1|ENSG00000224209.8|OTTHUMG00000009143.28|OTTHUMT00000514120.1|LINC00466-232|LINC00466|1214|lncRNA|	0	0	0.0468521	0	0	0	0.0154513	0	0.06534	0	0	0
ENST00000666885.1|ENSG00000224209.8|OTTHUMG00000009143.28|OTTHUMT00000522659.1|LINC00466-226|LINC00466|1348|lncRNA|	0	0	0	0	0	0	0	0	0	0	0	0
ENST00000658184.1|ENSG00000224209.8|OTTHUMG00000009143.28|OTTHUMT00000510946.1|LINC00466-217|LINC00466|1308|lncRNA|	0	0	0	0	0	0	0	0	0	0	0	0
ENST00000634725.1|ENSG00000224209.8|OTTHUMG00000009143.28|OTTHUMT00000488715.1|LINC00466-207|LINC00466|1736|lncRNA|	0	0	0	0	0	0	0	0	0	0	0	0
ENST00000656229.1|ENSG00000224209.8|OTTHUMG00000009143.28|OTTHUMT00000510812.1|LINC00466-215|LINC00466|1498|lncRNA|	0	0	0	0	0	0	0	0	0	0	0	0
ENST00000635555.1|ENSG00000224209.8|OTTHUMG00000009143.28|OTTHUMT00000488716.1|LINC00466-210|LINC00466|1016|lncRNA|	0	0	0	0	0	0	0	0	0	0	0	0
ENST00000653027.1|ENSG00000224209.8|OTTHUMG00000009143.28|OTTHUMT00000510009.1|LINC00466-211|LINC00466|1638|lncRNA|	0	0	0	0	0	0	0	0	0	0	0	0
ENST00000664269.1|ENSG00000224209.8|OTTHUMG00000009143.28|OTTHUMT00000508357.1|LINC00466-223|LINC00466|1253|lncRNA|	0	0.0442652	0	0	0	0	0	0.0658332	0	0	0.386347	0.18477
ENST00000658104.1|ENSG00000224209.8|OTTHUMG00000009143.28|OTTHUMT00000521334.1|LINC00466-216|LINC00466|1192|lncRNA|	0	0	0	0	0	0	0	0	0	0	0	0
ENST00000667005.1|ENSG00000224209.8|OTTHUMG00000009143.28|OTTHUMT00000512052.1|LINC00466-227|LINC00466|1530|lncRNA|	0	0	0	0	0	0	0	0	0	0	0	0
ENST00000667879.1|ENSG00000224209.8|OTTHUMG00000009143.28|OTTHUMT00000520217.1|LINC00466-229|LINC00466|907|lncRNA|	0	0.00436914	0	0.101791	0	0.0566369	0	0.0477596	0	0	0.190034	0.817731
ENST00000667957.1|ENSG00000224209.8|OTTHUMG00000009143.28|OTTHUMT00000520122.1|LINC00466-230|LINC00466|1079|lncRNA|	0	0	0	0	0	0	0	0	0	0	0	0
ENST00000655035.1|ENSG00000224209.8|OTTHUMG00000009143.28|OTTHUMT00000520432.1|LINC00466-212|LINC00466|1339|lncRNA|	0	0	0	0	0	0	0	0	0	0	0	0
ENST00000660198.1|ENSG00000224209.8|OTTHUMG00000009143.28|OTTHUMT00000507695.1|LINC00466-219|LINC00466|1418|lncRNA|	0	0	0	0	0	0	0	0	0	0	0	0
ENST00000634576.1|ENSG00000224209.8|OTTHUMG00000009143.28|OTTHUMT00000488717.1|LINC00466-206|LINC00466|1279|lncRNA|	0	0	0	0	0	0	0	0	0	0	0.0861659	0
ENST00000662911.1|ENSG00000224209.8|OTTHUMG00000009143.28|OTTHUMT00000509325.1|LINC00466-221|LINC00466|1301|lncRNA|	0	0	0	0	0	0	0	0	0	0	0	0
ENST00000663270.1|ENSG00000224209.8|OTTHUMG00000009143.28|OTTHUMT00000507195.1|LINC00466-222|LINC00466|1286|lncRNA|	0	0	0	0	0	0	0	0	0.0752621	0	0	0
ENST00000665381.1|ENSG00000224209.8|OTTHUMG00000009143.28|OTTHUMT00000514271.1|LINC00466-224|LINC00466|948|lncRNA|	0	0	0	0	0	0	0	0	0.311833	0	0	0
ENST00000671620.1|ENSG00000224209.8|OTTHUMG00000009143.28|OTTHUMT00000525706.1|LINC00466-233|LINC00466|1446|lncRNA|	0	0	0	0	0	0	0	0	0	0	0	0
ENST00000635218.1|ENSG00000224209.8|OTTHUMG00000009143.28|OTTHUMT00000488718.1|LINC00466-208|LINC00466|1217|lncRNA|	0	0.0206002	0	0	0	0	0	0	0	0	0	0
ENST00000455304.6|ENSG00000224209.8|OTTHUMG00000009143.28|OTTHUMT00000025337.2|LINC00466-205|LINC00466|1098|lncRNA|	0	0	0	0	0	0	0	0	0	0	0	0
ENST00000418086.1|ENSG00000224209.8|OTTHUMG00000009143.28|OTTHUMT00000025339.1|LINC00466-201|LINC00466|403|lncRNA|	0	0	0	0	0	0	0	0	0	0	0	0
ENST00000667523.1|ENSG00000224209.8|OTTHUMG00000009143.28|OTTHUMT00000518781.1|LINC00466-228|LINC00466|430|lncRNA|	0.0291033	0	0	0	0.0433215	0.113182	0.163139	0	0	0.116181	0	0
ENST00000436475.3|ENSG00000224209.8|OTTHUMG00000009143.28|OTTHUMT00000025338.4|LINC00466-203|LINC00466|1092|lncRNA|	0	0	0	0	0.0309253	0	0	0	0	0	0.0690371	0
ENST00000656034.1|ENSG00000224209.8|OTTHUMG00000009143.28|OTTHUMT00000526432.1|LINC00466-213|LINC00466|1592|lncRNA|	0	0	0	0	0	0	0	0	0	0	0	0
ENST00000658957.1|ENSG00000224209.8|OTTHUMG00000009143.28|OTTHUMT00000521142.1|LINC00466-218|LINC00466|1751|lncRNA|	0	0.0233504	0	0	0	0	0	0	0	0	0.0285354	0
ENST00000449140.2|ENSG00000228734.2|OTTHUMG00000009145.2|OTTHUMT00000025343.2|AC096543.2-201|AC096543.2|859|lncRNA|	0.145928	0.211543	0.0755261	0.0347209	0.0312287	0.0637074	0	0.0869263	0.115067	0.0468816	0.140476	0.235242
ENST00000426393.5|ENSG00000230798.5|OTTHUMG00000009138.1|OTTHUMT00000025328.1|FOXD3-AS1-202|FOXD3-AS1|470|lncRNA|	0.088195	0.114277	0	0.618697	0.194701	0.37872	0	0.0663643	1.65208	0	0.178096	0
ENST00000418244.5|ENSG00000230798.5|OTTHUMG00000009138.1|OTTHUMT00000025326.1|FOXD3-AS1-201|FOXD3-AS1|941|lncRNA|	0	0.030583	0.16405	0.558143	0	0.585023	0.106253	0	0.600048	0.121066	0.19714	0.171759
ENST00000449386.5|ENSG00000230798.5|OTTHUMG00000009138.1|OTTHUMT00000025325.1|FOXD3-AS1-205|FOXD3-AS1|547|lncRNA|	0	0	0.126517	0.425095	0	0.620272	0	0	1.61625	0	0.124978	0.179552
ENST00000431294.5|ENSG00000230798.5|OTTHUMG00000009138.1|OTTHUMT00000025327.1|FOXD3-AS1-204|FOXD3-AS1|496|lncRNA|	0	0	0	0	0	0	0	0	0	0	0	0
ENST00000427268.1|ENSG00000230798.5|OTTHUMG00000009138.1|OTTHUMT00000025324.1|FOXD3-AS1-203|FOXD3-AS1|491|lncRNA|	0	0	0	0	0	0	0	0	0	0	0	0
ENST00000657197.1|ENSG00000286429.1|OTTHUMG00000194270.1|OTTHUMT00000513605.1|BX004807.1-201|BX004807.1|1206|lncRNA|	0.279038	0.167078	0.188889	0.0451804	0.194637	0.122098	0.0778795	0.0568092	0.0493254	0.12054	0.307165	0.618386
ENST00000371086.3|ENSG00000116652.6|OTTHUMG00000008984.3|OTTHUMT00000024916.3|DLEU2L-201|DLEU2L|3555|lncRNA|	0.17332	0.175844	0.15644	0.173468	0.0243717	0.15329	0.0416957	0.0400268	0.206061	0.150507	0.316403	0.565797
ENST00000412349.6|ENSG00000223949.7|OTTHUMG00000009024.3|OTTHUMT00000025009.2|ROR1-AS1-201|ROR1-AS1|1574|lncRNA|	0.209359	0.166275	0.0565649	0.257469	0.097786	0.210719	0.0244935	0.19163	0.33225	0.0812032	0.482944	0.539119
ENST00000424995.1|ENSG00000223949.7|OTTHUMG00000009024.3|OTTHUMT00000025008.1|ROR1-AS1-202|ROR1-AS1|2189|lncRNA|	1.31779	1.66757	1.30486	1.30546	0.832396	1.37354	1.00151	0.842713	1.59688	1.27254	6.38899	5.05349
ENST00000657702.1|ENSG00000223949.7|OTTHUMG00000009024.3|OTTHUMT00000509360.1|ROR1-AS1-203|ROR1-AS1|655|lncRNA|	0	0	0	0	0	0	0	0	0	0	0	0.0926837
ENST00000646967.1|ENSG00000284928.1|OTTHUMG00000192360.1|OTTHUMT00000493728.1|AL445205.1-201|AL445205.1|1031|lncRNA|	0.0845956	0.117328	0.0570918	0.10943	0.0233523	0.0491982	0.0189107	0.0456306	0.118808	0.144748	0	0.514
ENST00000447748.5|ENSG00000226891.9|OTTHUMG00000009307.18|OTTHUMT00000025780.1|LINC01359-204|LINC01359|2804|lncRNA|	0.314642	0.295745	0.2321	0.363664	0.125896	0.267767	0.17427	0.117968	0.347916	0.283815	0.710031	0.495536
ENST00000654678.1|ENSG00000226891.9|OTTHUMG00000009307.18|OTTHUMT00000507270.1|LINC01359-211|LINC01359|848|lncRNA|	0	0.0653679	0	0	0	0	0	0	0	0	0	0
ENST00000658189.1|ENSG00000226891.9|OTTHUMG00000009307.18|OTTHUMT00000508168.1|LINC01359-214|LINC01359|851|lncRNA|	0	0	0	0	0	0	0	0	0	0	0	0
ENST00000634775.1|ENSG00000226891.9|OTTHUMG00000009307.18|OTTHUMT00000488722.1|LINC01359-206|LINC01359|888|lncRNA|	0	0	0	0	0	0	0	0	0	0	0	0
ENST00000666562.1|ENSG00000226891.9|OTTHUMG00000009307.18|OTTHUMT00000025782.2|LINC01359-218|LINC01359|907|lncRNA|	0	0	0.25518	0	0	0	0	0	0	0	0	0
ENST00000634604.2|ENSG00000226891.9|OTTHUMG00000009307.18|OTTHUMT00000488723.2|LINC01359-205|LINC01359|1051|lncRNA|	0	0	0.144805	0	0	0	0	0	0	0	0	0.044376
ENST00000647968.1|ENSG00000226891.9|OTTHUMG00000009307.18|OTTHUMT00000500033.1|LINC01359-210|LINC01359|1044|lncRNA|	0	0	0	0.0813177	0	0	0	0	0	0	0	0
ENST00000654680.1|ENSG00000226891.9|OTTHUMG00000009307.18|OTTHUMT00000528999.1|LINC01359-212|LINC01359|3170|lncRNA|	0.144548	0.090372	0	0.0836756	0	0.169338	0.0387172	0.0121775	0.0819336	0.052006	0.306885	0.265851
ENST00000668343.1|ENSG00000226891.9|OTTHUMG00000009307.18|OTTHUMT00000507877.1|LINC01359-219|LINC01359|736|lncRNA|	0.0968871	0	0	0.0809334	0	0.20561	0.0887703	0	0	0	0.159184	0.283144
ENST00000654707.1|ENSG00000226891.9|OTTHUMG00000009307.18|OTTHUMT00000516049.1|LINC01359-213|LINC01359|718|lncRNA|	0.363989	0	0	0.186052	0	0.404502	0.183877	0	0.421163	0	0.0453319	0.148897
ENST00000669029.1|ENSG00000226891.9|OTTHUMG00000009307.18|OTTHUMT00000506012.1|LINC01359-220|LINC01359|985|lncRNA|	0	0.191819	0	0	0	0	0	0	0.0398089	0	1.45689e-06	0.0286893
ENST00000415842.5|ENSG00000226891.9|OTTHUMG00000009307.18|OTTHUMT00000025781.2|LINC01359-201|LINC01359|1157|lncRNA|	0	0	0	0	0	0	0	0	0	0	0.35856	0.0664729
ENST00000664673.1|ENSG00000226891.9|OTTHUMG00000009307.18|OTTHUMT00000507029.1|LINC01359-217|LINC01359|826|lncRNA|	0.114486	0.153599	0	0	0	0	0	0	0.441053	0	0	0
ENST00000444349.6|ENSG00000226891.9|OTTHUMG00000009307.18|OTTHUMT00000511079.1|LINC01359-203|LINC01359|712|lncRNA|	0	0	0	0	0	0.0436067	0	0	0	0	0	0
ENST00000663993.1|ENSG00000226891.9|OTTHUMG00000009307.18|OTTHUMT00000522126.1|LINC01359-216|LINC01359|948|lncRNA|	0	0	0	0	0	0.101432	0	0	0.0992124	0	0	0
ENST00000658816.1|ENSG00000226891.9|OTTHUMG00000009307.18|OTTHUMT00000510159.1|LINC01359-215|LINC01359|1000|lncRNA|	0	0.0673048	0	0	0	0	0	0	0	0.0717234	0	0
ENST00000436350.2|ENSG00000226891.9|OTTHUMG00000009307.18|OTTHUMT00000025783.2|LINC01359-202|LINC01359|710|lncRNA|	0.130286	0.32034	0.108535	0.133908	0	0.169622	0	0	0	0.131424	0	0.207307
ENST00000670320.1|ENSG00000226891.9|OTTHUMG00000009307.18|OTTHUMT00000516793.1|LINC01359-221|LINC01359|790|lncRNA|	0	0	0	0	0	0	0	0	0.25234	0	0	0
ENST00000634799.1|ENSG00000226891.9|OTTHUMG00000009307.18|OTTHUMT00000488724.1|LINC01359-207|LINC01359|487|lncRNA|	0.270851	0	0	0	0.0615968	0	0	0	0.00238595	0	0	0
ENST00000607528.1|ENSG00000272506.1|OTTHUMG00000185817.1|OTTHUMT00000471371.1|AL357078.2-201|AL357078.2|618|lncRNA|	0.226386	0.19568	0.533159	0.0784977	0.0633607	0.78446	0.191084	0.0568421	0.516104	0.412756	0.811613	0.404707
ENST00000435739.1|ENSG00000229294.1|OTTHUMG00000009067.1|OTTHUMT00000025141.1|AL139294.1-201|AL139294.1|512|lncRNA|	0	0.0423574	0.225084	0.146059	0.057301	0	0	0	0	0.178874	0.0916303	0.656193
ENST00000429871.1|ENSG00000237852.1|OTTHUMG00000009114.1|OTTHUMT00000025274.1|AC119800.1-201|AC119800.1|423|lncRNA|	0.21306	0.171442	0	0.203112	0.15235	1.15443	0	0.236152	0.610376	0.119184	0.980587	0.445471
ENST00000646875.1|ENSG00000285079.1|OTTHUMG00000192361.1|OTTHUMT00000493730.1|AL513493.1-201|AL513493.1|2316|lncRNA|	0.0331361	0	0.0112622	0.0536507	0.0096098	0.00971	0.0514656	0.0182732	0.0356373	0	0.105056	0.154227
ENST00000424138.1|ENSG00000227466.1|OTTHUMG00000009087.1|OTTHUMT00000025187.1|AL590783.1-201|AL590783.1|456|lncRNA|	0.185959	0.101261	0	0	0	0	0	0.0696219	0.180038	0	0.108919	0.236286
ENST00000502413.2|ENSG00000248458.2|OTTHUMG00000187054.1|OTTHUMT00000474346.1|AL139147.1-201|AL139147.1|1156|lncRNA|	2.00179	2.07273	1.39085	0.643717	0.653097	1.05622	0.685854	0.767934	1.40768	1.26028	4.90595	5.28429
ENST00000456389.1|ENSG00000231080.1|OTTHUMG00000009166.1|OTTHUMT00000025411.1|AL592161.1-201|AL592161.1|861|lncRNA|	0.0355373	0	0	0.0344121	0	0	0	0	0	0	0	0
ENST00000621423.1|ENSG00000275678.1|OTTHUMG00000188161.1|OTTHUMT00000476398.1|AL133320.2-201|AL133320.2|2352|lncRNA|	0.0685261	0.131422	0.157079	0.0244665	0.0473789	0.0935249	0.0713273	0.103789	0.148634	0.0711023	0.372315	0.387341
ENST00000667745.1|ENSG00000235200.3|OTTHUMG00000009373.9|OTTHUMT00000514287.1|LINC01702-208|LINC01702|449|lncRNA|	0	0	0	0	0	0	0	0	0	0	0	0
ENST00000634424.2|ENSG00000235200.3|OTTHUMG00000009373.9|OTTHUMT00000488727.2|LINC01702-202|LINC01702|484|lncRNA|	0	0.0798095	0.145398	0	0	0	0	0.00454324	0	0	0	0
ENST00000230113.5|ENSG00000235200.3|OTTHUMG00000009373.9|OTTHUMT00000488728.2|LINC01702-201|LINC01702|524|lncRNA|	0	0	0	0	0	0	0	0	0	0	0	0
ENST00000635350.1|ENSG00000235200.3|OTTHUMG00000009373.9|OTTHUMT00000025987.2|LINC01702-203|LINC01702|745|lncRNA|	0.0452631	0.0396189	0	0	0	0.143319	0	0	0	0	0.403745	0.0473267
ENST00000655752.1|ENSG00000235200.3|OTTHUMG00000009373.9|OTTHUMT00000519017.1|LINC01702-204|LINC01702|518|lncRNA|	0	0.154264	0	0	0	0	0	0	0	0	0	0
ENST00000657338.1|ENSG00000235200.3|OTTHUMG00000009373.9|OTTHUMT00000524773.1|LINC01702-205|LINC01702|510|lncRNA|	0.083074	0.193191	0	0	0.117681	0	0.181206	0.136866	0	0.212149	0.10311	0.0937304
ENST00000664968.1|ENSG00000235200.3|OTTHUMG00000009373.9|OTTHUMT00000521865.1|LINC01702-207|LINC01702|428|lncRNA|	0	0	0.0194117	0	0	0	0	0	0	0	0	0
ENST00000657691.1|ENSG00000235200.3|OTTHUMG00000009373.9|OTTHUMT00000519646.1|LINC01702-206|LINC01702|456|lncRNA|	0.103008	0.038059	0	0.187713	0.0697565	0.0257063	0.228636	0.337606	0.173939	0	0.589718	0.251041
ENST00000420587.5|ENSG00000232284.7|OTTHUMG00000009150.1|OTTHUMT00000025355.1|GNG12-AS1-203|GNG12-AS1|2232|lncRNA|	0.494777	0.298219	0.204667	0.406705	0.166551	0.501435	0.321548	0.178219	0.7377	0.228092	0.856983	1.25113
ENST00000413628.5|ENSG00000232284.7|OTTHUMG00000009150.1|OTTHUMT00000025354.1|GNG12-AS1-201|GNG12-AS1|2058|lncRNA|	0.311623	0.193723	0.21436	0.628075	0.109017	1.05838	0.201242	0.026517	0.845857	0.0832044	0.653901	0.119629
ENST00000414904.1|ENSG00000232284.7|OTTHUMG00000009150.1|OTTHUMT00000025356.1|GNG12-AS1-202|GNG12-AS1|796|lncRNA|	0	0.161529	0.0793667	0.0381761	0.0319143	0	0	0.0314723	0.0409239	0.0495504	0.050595	0.106433
ENST00000434072.1|ENSG00000232284.7|OTTHUMG00000009150.1|OTTHUMT00000025357.1|GNG12-AS1-204|GNG12-AS1|458|lncRNA|	1.56871	0.553097	0.975659	1.4409	0.269794	2.23099	1.25851	0.393209	2.23533	0.632857	1.51473	2.79099
ENST00000425820.1|ENSG00000233589.1|OTTHUMG00000009204.1|OTTHUMT00000025505.1|AL138789.1-201|AL138789.1|960|lncRNA|	0.0936783	0.333411	0	0.221318	0	0.111983	0.151214	0.0790864	0.0341987	0.0868884	0.204796	0.262913
ENST00000428732.1|ENSG00000234264.1|OTTHUMG00000009207.2|OTTHUMT00000474930.1|DEPDC1-AS1-201|DEPDC1-AS1|1247|lncRNA|	0.0223354	0.0669596	0	0.0434082	0	0.019558	0.0149579	0.036422	0.0237198	0	0	0
ENST00000646352.1|ENSG00000285041.1|OTTHUMG00000192364.1|OTTHUMT00000493738.1|AL035412.1-201|AL035412.1|2636|lncRNA|	0	0.040889	0.0195732	0.00931958	0.0247348	0.00843813	0	0	0.041339	0.0254664	0.0918274	0.16066
ENST00000643361.1|ENSG00000285407.1|OTTHUMG00000192366.1|OTTHUMT00000493740.1|AL033530.1-201|AL033530.1|1805|lncRNA|	0.517985	0.210945	0.413298	0.0890746	0.1403	0.267688	0.197067	0.121486	0.249831	0.0595948	0.489588	0.510216
ENST00000646995.1|ENSG00000285407.1|OTTHUMG00000192366.1|OTTHUMT00000493741.1|AL033530.1-202|AL033530.1|1299|lncRNA|	0.0644691	0.0130615	0.0693702	0	0.018006	0.0192121	0	0.0177608	0.11398	0.0297417	0.0873945	0.0602802
ENST00000645269.1|ENSG00000285407.1|OTTHUMG00000192366.1|OTTHUMT00000493742.1|AL033530.1-203|AL033530.1|541|lncRNA|	0	0	0	0	0	0.0591685	0	0	0	0	0	0
ENST00000644104.1|ENSG00000285473.1|OTTHUMG00000192368.1|OTTHUMT00000493748.1|AL691520.1-201|AL691520.1|716|lncRNA|	0	0	0	0	0	0	0	0	0	0	0	0
ENST00000658427.1|ENSG00000223883.2|OTTHUMG00000009216.7|OTTHUMT00000522815.1|LINC01707-202|LINC01707|643|lncRNA|	0	0	0	0	0	0	0	0	0	0	0	0.115287
ENST00000667299.1|ENSG00000223883.2|OTTHUMG00000009216.7|OTTHUMT00000529003.1|LINC01707-206|LINC01707|3539|lncRNA|	0.0562967	0.0570717	0.0654409	0.00693907	0.0182056	0.0394681	0.0287827	0.0121372	0.0683571	0.0296687	0.253351	0.143704
ENST00000661832.1|ENSG00000223883.2|OTTHUMG00000009216.7|OTTHUMT00000522377.1|LINC01707-204|LINC01707|1454|lncRNA|	0	0	0	0	0.0401516	0	0	0	0	0	0	0
ENST00000667473.1|ENSG00000223883.2|OTTHUMG00000009216.7|OTTHUMT00000516542.1|LINC01707-207|LINC01707|1057|lncRNA|	0	0	0.0293753	0.0283212	0.0328915	0	0	0.111197	0	0	0.221168	0.194265
ENST00000664718.1|ENSG00000223883.2|OTTHUMG00000009216.7|OTTHUMT00000522207.1|LINC01707-205|LINC01707|881|lncRNA|	0.324606	0.691041	0.828603	0.383164	0.363858	0.616607	0.458865	0.25047	0.772396	0.475038	3.08277	1.56758
ENST00000425517.1|ENSG00000223883.2|OTTHUMG00000009216.7|OTTHUMT00000025521.1|LINC01707-201|LINC01707|627|lncRNA|	0	0.0633007	0	0	0	0	0	0	0	0	0	0
ENST00000660251.1|ENSG00000223883.2|OTTHUMG00000009216.7|OTTHUMT00000519366.1|LINC01707-203|LINC01707|997|lncRNA|	0.0908172	0.0174523	0	0	0	0.0256393	0	0	0.0314515	0.150626	0.235249	0
ENST00000650525.1|ENSG00000235446.2|OTTHUMG00000009218.2|OTTHUMT00000500389.1|LINC02791-202|LINC02791|792|lncRNA|	0	0.046449	0	0	0	0	0	0	0	0	0	0.035709
ENST00000439878.1|ENSG00000235446.2|OTTHUMG00000009218.2|OTTHUMT00000025523.1|LINC02791-201|LINC02791|434|lncRNA|	0	0	0	0	0	0	0	0	0	0	0	0
ENST00000448001.1|ENSG00000229639.1|OTTHUMG00000009217.1|OTTHUMT00000025522.1|LINC01758-201|LINC01758|458|lncRNA|	0	0	0	0	0	0	0	0	0	0	0.108195	0
ENST00000662276.1|ENSG00000287453.1|OTTHUMG00000194778.1|OTTHUMT00000521859.1|AL359894.1-201|AL359894.1|549|lncRNA|	0.841677	0.919527	0.959662	0.641446	0.766433	0.848946	0.383148	0.916831	1.00302	0.845306	2.43218	10.0309
ENST00000656012.1|ENSG00000287283.1|OTTHUMG00000195655.1|OTTHUMT00000528078.1|AL117353.1-201|AL117353.1|2154|lncRNA|	0.0359987	0.0223393	0.0488894	0	0.021559	0.0432701	0.00901145	0.0299571	0.0401372	0.12777	0.151527	0.0941871
ENST00000414132.5|ENSG00000237919.5|OTTHUMG00000009266.1|OTTHUMT00000025691.1|LRRC7-AS1-201|LRRC7-AS1|523|lncRNA|	0	0	0	0	0	0	0	0	0	0	0.200014	0
ENST00000425754.1|ENSG00000237919.5|OTTHUMG00000009266.1|OTTHUMT00000025692.1|LRRC7-AS1-202|LRRC7-AS1|694|lncRNA|	0.0477455	0.0275879	0	0	0	0	0.0643544	0	0	0	0.119744	0
ENST00000422107.1|ENSG00000228988.1|OTTHUMG00000009341.1|OTTHUMT00000025888.1|AL353771.1-201|AL353771.1|457|lncRNA|	0.370434	0.353205	0.180916	0	0.135343	0.233091	0.252706	0.138748	0.269132	0.211618	0.542752	1.02024
ENST00000413943.1|ENSG00000226088.1|OTTHUMG00000009344.1|OTTHUMT00000025907.1|HHLA3-AS1-201|HHLA3-AS1|575|lncRNA|	0.126415	0.214426	0	0.121545	0	0	0.0855263	0.0489283	0.0634871	0.227697	0.0776806	0.441839
ENST00000607679.1|ENSG00000271992.1|OTTHUMG00000185818.1|OTTHUMT00000471372.1|AL354872.2-201|AL354872.2|466|lncRNA|	0.722947	0.458661	0.7936	1.13784	0.0662807	0.30469	0.187524	0.271154	0.637425	0.332799	1.10555	1.07074
ENST00000663421.1|ENSG00000229051.2|OTTHUMG00000009349.4|OTTHUMT00000522011.1|LINC01788-203|LINC01788|603|lncRNA|	0.183158	0.099802	0.097518	0.113335	0	0	0	0	0.0595439	0.086211	0.732586	0.313684
ENST00000419450.1|ENSG00000229051.2|OTTHUMG00000009349.4|OTTHUMT00000025915.1|LINC01788-201|LINC01788|2086|lncRNA|	0	0	0	0	0.0105934	0	0	0	0	0	0	0
ENST00000664802.1|ENSG00000229051.2|OTTHUMG00000009349.4|OTTHUMT00000520875.1|LINC01788-204|LINC01788|1374|lncRNA|	0	0	0	0.0387054	0	0.0349097	0	0	0.0424167	0	0.0264571	0.0366551
ENST00000660283.1|ENSG00000229051.2|OTTHUMG00000009349.4|OTTHUMT00000519023.1|LINC01788-202|LINC01788|1528|lncRNA|	0	0	0	0	0	0	0	0	0	0	0	0
ENST00000423187.1|ENSG00000226208.1|OTTHUMG00000009350.1|OTTHUMT00000025916.1|AL513285.1-201|AL513285.1|432|lncRNA|	0.547763	0.851564	0.631681	0.58927	0.329653	0.513634	0.210807	0.253595	0.296429	0.322137	1.78249	2.32138
ENST00000426775.1|ENSG00000235782.1|OTTHUMG00000009400.1|OTTHUMT00000026080.1|AL031429.1-201|AL031429.1|749|lncRNA|	0.214477	0.149739	0.258252	0.0829097	0.172199	0.222451	0.0288716	0.0681136	0.309899	0.160506	0.655791	0.422396
ENST00000602605.1|ENSG00000269933.1|OTTHUMG00000183932.1|OTTHUMT00000467542.1|AL031429.2-201|AL031429.2|649|lncRNA|	0.930931	0.674514	0.270675	0.498868	0.289886	0.97772	0.580441	0.28887	1.53576	0.238133	3.06684	2.56567
ENST00000450461.1|ENSG00000235079.1|OTTHUMG00000009659.1|OTTHUMT00000026634.1|ZRANB2-AS1-202|ZRANB2-AS1|553|lncRNA|	0	0	0.246451	0	0.227212	0	0	0	0	0	0	0.0941826
ENST00000426999.1|ENSG00000235079.1|OTTHUMG00000009659.1|OTTHUMT00000026635.1|ZRANB2-AS1-201|ZRANB2-AS1|607|lncRNA|	0.304534	0.235349	1.07057	0.602208	0.0529501	0.267957	0.809066	0.260096	0.686726	0.319688	3.60567	0.601946
ENST00000455406.6|ENSG00000229956.11|OTTHUMG00000009733.12|OTTHUMT00000026644.2|ZRANB2-AS2-205|ZRANB2-AS2|4608|lncRNA|	0.135403	0.0964357	0.0871671	0.0880082	0.0372535	0.160587	0.085867	0.0297596	0.136924	0.0951182	0.269095	0.141296
ENST00000654734.1|ENSG00000229956.11|OTTHUMG00000009733.12|OTTHUMT00000447484.3|ZRANB2-AS2-240|ZRANB2-AS2|2001|lncRNA|	0.0647101	0.0422732	0	0.129802	0.0332435	0.218408	0.0188528	0	0.146998	0	0	0.0360686
ENST00000671179.1|ENSG00000229956.11|OTTHUMG00000009733.12|OTTHUMT00000528316.1|ZRANB2-AS2-243|ZRANB2-AS2|984|lncRNA|	0	0	0	0	0	0	0	0	0	0	0	0
ENST00000634641.1|ENSG00000229956.11|OTTHUMG00000009733.12|OTTHUMT00000488738.1|ZRANB2-AS2-238|ZRANB2-AS2|359|lncRNA|	0.292914	0	0	0.276614	0	0	0	0	0.269597	0	0.321569	0.119025
ENST00000627548.2|ENSG00000229956.11|OTTHUMG00000009733.12|OTTHUMT00000480357.2|ZRANB2-AS2-227|ZRANB2-AS2|886|lncRNA|	0	0	0	0	0	0	0	0	0	0	0	0
ENST00000599146.5|ENSG00000229956.11|OTTHUMG00000009733.12|OTTHUMT00000461105.2|ZRANB2-AS2-216|ZRANB2-AS2|745|lncRNA|	0	0	0	0.0417601	0	0	0	0	0	0	0.0595523	0
ENST00000626344.2|ENSG00000229956.11|OTTHUMG00000009733.12|OTTHUMT00000480358.1|ZRANB2-AS2-224|ZRANB2-AS2|400|lncRNA|	0	0.028848	0	0.112545	0	0	0	0	0	0	0	0.0980893
ENST00000630994.2|ENSG00000229956.11|OTTHUMG00000009733.12|OTTHUMT00000480359.1|ZRANB2-AS2-237|ZRANB2-AS2|749|lncRNA|	0	0	0	0	0	0	0	0	0	0	0	0
ENST00000630926.2|ENSG00000229956.11|OTTHUMG00000009733.12|OTTHUMT00000480360.1|ZRANB2-AS2-236|ZRANB2-AS2|695|lncRNA|	0	0	0	0	0	0.0658759	0	0	0	0	0	0
ENST00000627516.2|ENSG00000229956.11|OTTHUMG00000009733.12|OTTHUMT00000480361.1|ZRANB2-AS2-226|ZRANB2-AS2|618|lncRNA|	0	0	0	0	0	0	0	0	0	0	0	0
ENST00000627902.2|ENSG00000229956.11|OTTHUMG00000009733.12|OTTHUMT00000480362.1|ZRANB2-AS2-228|ZRANB2-AS2|675|lncRNA|	0.10763	0	0	0	0	0	0.0835241	0.0656196	0	0	0	0
ENST00000596952.5|ENSG00000229956.11|OTTHUMG00000009733.12|OTTHUMT00000461106.2|ZRANB2-AS2-215|ZRANB2-AS2|624|lncRNA|	0	0.0318606	0	0.0537211	0	0	0	0.0435734	0	0.0679039	0.208306	0.0491589
ENST00000625896.2|ENSG00000229956.11|OTTHUMG00000009733.12|OTTHUMT00000480363.1|ZRANB2-AS2-223|ZRANB2-AS2|476|lncRNA|	0	0	0	0	0	0	0	0	0	0	0	0
ENST00000663294.1|ENSG00000229956.11|OTTHUMG00000009733.12|OTTHUMT00000528317.1|ZRANB2-AS2-241|ZRANB2-AS2|1709|lncRNA|	0.0618399	0.0264567	0.0171685	0.168878	0	0.410634	0.0626429	0	0.277409	0	0.292118	0.0143164
ENST00000413421.5|ENSG00000229956.11|OTTHUMG00000009733.12|OTTHUMT00000026643.3|ZRANB2-AS2-202|ZRANB2-AS2|826|lncRNA|	0.0375502	0.033913	0	0	0	0	0	0	0	0	0	0
ENST00000628635.2|ENSG00000229956.11|OTTHUMG00000009733.12|OTTHUMT00000480364.1|ZRANB2-AS2-230|ZRANB2-AS2|911|lncRNA|	0	0	0	0	0	0	0.0443295	0	0	0	0.14231	0
ENST00000628683.2|ENSG00000229956.11|OTTHUMG00000009733.12|OTTHUMT00000480365.1|ZRANB2-AS2-232|ZRANB2-AS2|466|lncRNA|	0	0	0	0	0	0	0	0	0	0	0	0
ENST00000628797.2|ENSG00000229956.11|OTTHUMG00000009733.12|OTTHUMT00000480366.1|ZRANB2-AS2-233|ZRANB2-AS2|750|lncRNA|	0	0	0	0	0	0	0	0	0	0	0	0
ENST00000626510.2|ENSG00000229956.11|OTTHUMG00000009733.12|OTTHUMT00000480367.1|ZRANB2-AS2-225|ZRANB2-AS2|488|lncRNA|	0	0	0	0	0	0	0	0	0	0	0.113817	0
ENST00000628450.2|ENSG00000229956.11|OTTHUMG00000009733.12|OTTHUMT00000480368.1|ZRANB2-AS2-229|ZRANB2-AS2|995|lncRNA|	0	0	0	0	0	0	0	0	0	0	0	0
ENST00000594152.5|ENSG00000229956.11|OTTHUMG00000009733.12|OTTHUMT00000461107.1|ZRANB2-AS2-214|ZRANB2-AS2|600|lncRNA|	0	0	0	0	0	0	0	0	0	0	0	0
ENST00000653422.1|ENSG00000229956.11|OTTHUMG00000009733.12|OTTHUMT00000526716.2|ZRANB2-AS2-239|ZRANB2-AS2|1416|lncRNA|	0.0138359	0.0149652	0	0.0150352	0.0162222	0	0.077133	0	0.00135932	0	0	0
ENST00000583678.6|ENSG00000229956.11|OTTHUMG00000009733.12|OTTHUMT00000528318.1|ZRANB2-AS2-206|ZRANB2-AS2|1368|lncRNA|	0.0448638	0.0300685	0	0	0	0.0658242	0	0	0.208643	0.0787147	0.14716	0
ENST00000670550.1|ENSG00000229956.11|OTTHUMG00000009733.12|OTTHUMT00000528319.1|ZRANB2-AS2-242|ZRANB2-AS2|2171|lncRNA|	0.0437949	0.0365641	0	0.0783813	0	0.138427	0	0.0102335	0.0426785	0	0.0596143	0.0115026
ENST00000630885.2|ENSG00000229956.11|OTTHUMG00000009733.12|OTTHUMT00000480369.1|ZRANB2-AS2-235|ZRANB2-AS2|558|lncRNA|	0.198789	0.149252	0	0	0	0	0.134607	0	0.1326	0.0791372	0	0.173106
ENST00000628670.2|ENSG00000229956.11|OTTHUMG00000009733.12|OTTHUMT00000480370.1|ZRANB2-AS2-231|ZRANB2-AS2|601|lncRNA|	0	0	0	0.0568155	0	0.0940273	0	0	0	0	0	0
ENST00000630350.2|ENSG00000229956.11|OTTHUMG00000009733.12|OTTHUMT00000480371.1|ZRANB2-AS2-234|ZRANB2-AS2|797|lncRNA|	0	0	0	0	0	0	0	0	0	0	0	0
ENST00000415780.1|ENSG00000229956.11|OTTHUMG00000009733.12|OTTHUMT00000026645.1|ZRANB2-AS2-203|ZRANB2-AS2|249|lncRNA|	0.81594	0.585283	0.566577	1.05964	0.38546	1.64639	0	0.141664	0	0.536306	3.01398	1.74049
ENST00000600103.1|ENSG00000229956.11|OTTHUMG00000009733.12|OTTHUMT00000461108.1|ZRANB2-AS2-217|ZRANB2-AS2|702|lncRNA|	0	0	0	0	0	0	0.0949503	0	0	0	0	0
ENST00000411721.1|ENSG00000229956.11|OTTHUMG00000009733.12|OTTHUMT00000026633.1|ZRANB2-AS2-201|ZRANB2-AS2|518|lncRNA|	0	0	0.0736483	0.0716526	0	0.0633177	0.0507313	0.0570735	0	0.0879405	0.0901031	0
ENST00000608579.1|ENSG00000229956.11|OTTHUMG00000009733.12|OTTHUMT00000472609.1|ZRANB2-AS2-219|ZRANB2-AS2|669|lncRNA|	0	0	0	0	0	0	0	0	0	0	0	0
ENST00000430605.1|ENSG00000229956.11|OTTHUMG00000009733.12|OTTHUMT00000026853.3|ZRANB2-AS2-204|ZRANB2-AS2|213|lncRNA|	0	0	0	0	0	0	0	0	0	0	0	0
ENST00000586006.5|ENSG00000229956.11|OTTHUMG00000009733.12|OTTHUMT00000460678.1|ZRANB2-AS2-209|ZRANB2-AS2|888|lncRNA|	0	0	0	0	0	0.169253	0	0	0.243256	0	0	0
ENST00000587306.5|ENSG00000229956.11|OTTHUMG00000009733.12|OTTHUMT00000460679.1|ZRANB2-AS2-211|ZRANB2-AS2|661|lncRNA|	0	0	0	0	0.08086	0	0	0	0	0	0.0863792	0
ENST00000587066.5|ENSG00000229956.11|OTTHUMG00000009733.12|OTTHUMT00000447485.3|ZRANB2-AS2-210|ZRANB2-AS2|613|lncRNA|	0.0442778	0	0	0	0	0	0	0	0.00797492	0	0.25712	0
ENST00000585499.5|ENSG00000229956.11|OTTHUMG00000009733.12|OTTHUMT00000460680.1|ZRANB2-AS2-208|ZRANB2-AS2|821|lncRNA|	0	0.0443723	0	0.183175	0	0.355942	0	0	0	0	0.159843	0.0340977
ENST00000585415.5|ENSG00000229956.11|OTTHUMG00000009733.12|OTTHUMT00000460681.2|ZRANB2-AS2-207|ZRANB2-AS2|789|lncRNA|	0.0798837	0	0	0	0	0	0	0	0	0	0	0
ENST00000623721.3|ENSG00000229956.11|OTTHUMG00000009733.12|OTTHUMT00000479080.1|ZRANB2-AS2-220|ZRANB2-AS2|1133|lncRNA|	0	0	0.0799622	0.156969	0	0.252897	0.0336253	0	0.101329	0	0.117315	0.0918167
ENST00000590186.5|ENSG00000229956.11|OTTHUMG00000009733.12|OTTHUMT00000460682.1|ZRANB2-AS2-212|ZRANB2-AS2|686|lncRNA|	0	0	0	0.00769301	0	0.0478895	0	0	0.0150939	0	0.129558	0
ENST00000625045.2|ENSG00000229956.11|OTTHUMG00000009733.12|OTTHUMT00000479081.2|ZRANB2-AS2-222|ZRANB2-AS2|1014|lncRNA|	0.0130174	0.00413099	0	0.146119	0	0.253085	0	0	0.121283	0	0.129348	0
ENST00000591654.5|ENSG00000229956.11|OTTHUMG00000009733.12|OTTHUMT00000460683.1|ZRANB2-AS2-213|ZRANB2-AS2|719|lncRNA|	0	0.0450796	0.130021	0	0	0.635074	0	0	0.449845	0	0	0
ENST00000624050.1|ENSG00000229956.11|OTTHUMG00000009733.12|OTTHUMT00000479082.1|ZRANB2-AS2-221|ZRANB2-AS2|629|lncRNA|	0	0	0	0.441354	0	0.545842	0	0	0	0	0.0906598	0
ENST00000608360.1|ENSG00000229956.11|OTTHUMG00000009733.12|OTTHUMT00000472610.1|ZRANB2-AS2-218|ZRANB2-AS2|722|lncRNA|	0	0.0182032	0.176966	0	0	0	0.028572	0	0	0	0.0668574	0
ENST00000446438.1|ENSG00000231985.1|OTTHUMG00000009734.1|OTTHUMT00000026854.1|AL354949.1-201|AL354949.1|170|lncRNA|	0	0.359607	0	0.564527	0	5.04367	0	0	8.01664	0	2.90338	1.77767
ENST00000453121.1|ENSG00000228853.1|OTTHUMG00000009732.1|OTTHUMT00000026852.1|NEGR1-IT1-201|NEGR1-IT1|534|lncRNA|	0	0	0	0.0682126	0	0.181127	0	0	0.212019	0	0.172501	0
ENST00000653965.1|ENSG00000286863.1|OTTHUMG00000195634.1|OTTHUMT00000527906.1|AL513166.1-201|AL513166.1|1437|lncRNA|	0.0194188	0.0363602	0.019372	0	0.127651	0	0.0126348	0	0.08045	0	0.0519697	0.0556364
ENST00000667836.1|ENSG00000286863.1|OTTHUMG00000195634.1|OTTHUMT00000527907.1|AL513166.1-202|AL513166.1|1119|lncRNA|	0	0.149949	0.0635146	0.223794	0.107856	0.224265	0.107083	0.0936753	0.260738	0	0.134326	0.230694
ENST00000665984.1|ENSG00000286863.1|OTTHUMG00000195634.1|OTTHUMT00000527908.1|AL513166.1-203|AL513166.1|4182|lncRNA|	0.0525505	0.0610131	0.023972	0.0854954	0.0761938	0.0873327	0.0428459	0.00486648	0.169276	0.0235176	0.0952215	0.131362
ENST00000662505.1|ENSG00000286863.1|OTTHUMG00000195634.1|OTTHUMT00000527909.1|AL513166.1-204|AL513166.1|791|lncRNA|	0	0	0	0	0	0.106884	0	0	0.434872	0	0.0509975	0
ENST00000666987.1|ENSG00000286863.1|OTTHUMG00000195634.1|OTTHUMT00000527910.1|AL513166.1-205|AL513166.1|786|lncRNA|	0	0	0	0	0	0	0	0	0	0	0	0
ENST00000659328.1|ENSG00000286863.1|OTTHUMG00000195634.1|OTTHUMT00000527911.1|AL513166.1-206|AL513166.1|502|lncRNA|	0	0	0	0	0.0589405	0	0	0	0	0	0	0
ENST00000668734.1|ENSG00000225087.2|OTTHUMG00000009453.11|OTTHUMT00000518057.1|AL583808.1-203|AL583808.1|1122|lncRNA|	0	0.0482208	0	0.0501025	0.0236275	0.0239722	0	0	0	0	0.124987	0
ENST00000660076.1|ENSG00000225087.2|OTTHUMG00000009453.11|OTTHUMT00000514665.1|AL583808.1-202|AL583808.1|562|lncRNA|	0	0	0	0	0.00792906	0	0	0	0	0	0	0
ENST00000654386.1|ENSG00000225087.2|OTTHUMG00000009453.11|OTTHUMT00000524061.1|AL583808.1-210|AL583808.1|791|lncRNA|	0	0	0	0.0648065	0.193134	0.142902	0	0	0	0.106255	0	0
ENST00000664523.1|ENSG00000225087.2|OTTHUMG00000009453.11|OTTHUMT00000521204.1|AL583808.1-205|AL583808.1|682|lncRNA|	0	0	0	0	0.0776375	0	0	0	0	0	0	0
ENST00000661739.1|ENSG00000225087.2|OTTHUMG00000009453.11|OTTHUMT00000521881.1|AL583808.1-207|AL583808.1|621|lncRNA|	0	0	0	0	0.0878017	0	0	0	0	0	0	0
ENST00000671099.1|ENSG00000225087.2|OTTHUMG00000009453.11|OTTHUMT00000522655.1|AL583808.1-208|AL583808.1|552|lncRNA|	0	0	0	0	0.200919	0	0	0	0	0	0	0
ENST00000666853.1|ENSG00000225087.2|OTTHUMG00000009453.11|OTTHUMT00000523141.1|AL583808.1-209|AL583808.1|603|lncRNA|	0	0	0	0	0	0	0	0	0	0	0	0
ENST00000666164.1|ENSG00000225087.2|OTTHUMG00000009453.11|OTTHUMT00000521542.1|AL583808.1-206|AL583808.1|525|lncRNA|	0	0.0806897	0	0	0	0	0	0	0	0	0	0
ENST00000445976.1|ENSG00000225087.2|OTTHUMG00000009453.11|OTTHUMT00000026184.2|AL583808.1-201|AL583808.1|499|lncRNA|	0.244183	0	0	0	0.245018	0.20417	0	0	0.241806	0	0	0
ENST00000656766.1|ENSG00000225087.2|OTTHUMG00000009453.11|OTTHUMT00000521029.1|AL583808.1-204|AL583808.1|1020|lncRNA|	0	0	0.100343	0.0404104	0	0	0.0194753	0.049199	0	0	0.0528641	0.245356
ENST00000418078.3|ENSG00000227016.3|OTTHUMG00000009452.4|OTTHUMT00000026183.4|LINC02796-201|LINC02796|1382|lncRNA|	0	0.0118972	0	0	0.0500151	0	0	0	0	0	0.0262835	0
ENST00000650621.1|ENSG00000285808.1|OTTHUMG00000193124.1|OTTHUMT00000500221.1|LINC02797-201|LINC02797|1065|lncRNA|	0.0541592	0	0	0.21024	0.0674391	0.0236561	0.036311	0.0439155	0.0632203	0.0696562	0.183423	0.0989873
ENST00000661787.1|ENSG00000233973.7|OTTHUMG00000009566.16|OTTHUMT00000521774.1|LINC01360-212|LINC01360|1075|lncRNA|	0	0.015944	0	0	0	0	0	0	0	0	0	0
ENST00000658942.1|ENSG00000233973.7|OTTHUMG00000009566.16|OTTHUMT00000525337.1|LINC01360-210|LINC01360|547|lncRNA|	0	0	0	0	0	0	0	0	0	0	0	0
ENST00000662360.1|ENSG00000233973.7|OTTHUMG00000009566.16|OTTHUMT00000513872.1|LINC01360-213|LINC01360|466|lncRNA|	0	0	0	0	0	0	0	0	0	0	0	0
ENST00000663350.1|ENSG00000233973.7|OTTHUMG00000009566.16|OTTHUMT00000515468.1|LINC01360-214|LINC01360|460|lncRNA|	0	0	0	0	0	0	0	0	0	0	0	0
ENST00000656781.1|ENSG00000233973.7|OTTHUMG00000009566.16|OTTHUMT00000026416.3|LINC01360-208|LINC01360|510|lncRNA|	0	0	0	0	0	0	0	0	0	0	0	0
ENST00000415686.6|ENSG00000233973.7|OTTHUMG00000009566.16|OTTHUMT00000026417.2|LINC01360-202|LINC01360|431|lncRNA|	0	0	0	0	0	0	0	0	0	0	0	0
ENST00000444827.6|ENSG00000233973.7|OTTHUMG00000009566.16|OTTHUMT00000516418.1|LINC01360-204|LINC01360|414|lncRNA|	0	0	0	0	0	0	0	0	0	0	0	0
ENST00000440762.5|ENSG00000233973.7|OTTHUMG00000009566.16|OTTHUMT00000026413.1|LINC01360-203|LINC01360|3871|lncRNA|	0.00634844	0.0156121	0.0130064	0.0247362	0.0111112	0.0168504	0.0169329	0.010597	0.00688362	0	0.0348989	0.0714267
ENST00000654152.1|ENSG00000233973.7|OTTHUMG00000009566.16|OTTHUMT00000526543.1|LINC01360-207|LINC01360|653|lncRNA|	0	0	0	0	0	0	0	0	0	0	0	0
ENST00000635317.1|ENSG00000233973.7|OTTHUMG00000009566.16|OTTHUMT00000488737.1|LINC01360-206|LINC01360|494|lncRNA|	0	0	0	0	0	0	0	0	0	0	0	0
ENST00000661322.1|ENSG00000233973.7|OTTHUMG00000009566.16|OTTHUMT00000516635.1|LINC01360-211|LINC01360|913|lncRNA|	0	0	0	0	0	0	0	0	0	0	0	0
ENST00000657455.1|ENSG00000233973.7|OTTHUMG00000009566.16|OTTHUMT00000522065.1|LINC01360-209|LINC01360|606|lncRNA|	0	0	0	0	0	0	0	0	0	0	0	0
ENST00000452553.2|ENSG00000233973.7|OTTHUMG00000009566.16|OTTHUMT00000026414.2|LINC01360-205|LINC01360|622|lncRNA|	0	0	0	0	0	0	0	0	0	0	0	0
ENST00000666103.1|ENSG00000233973.7|OTTHUMG00000009566.16|OTTHUMT00000518652.1|LINC01360-216|LINC01360|914|lncRNA|	0	0	0	0	0	0	0	0	0	0	0	0
ENST00000670941.1|ENSG00000233973.7|OTTHUMG00000009566.16|OTTHUMT00000515953.1|LINC01360-217|LINC01360|442|lncRNA|	0	0	0	0	0	0	0	0	0	0	0	0
ENST00000411903.1|ENSG00000233973.7|OTTHUMG00000009566.16|OTTHUMT00000026415.1|LINC01360-201|LINC01360|441|lncRNA|	0	0	0	0	0	0	0	0	0	0	0	0
ENST00000664468.1|ENSG00000233973.7|OTTHUMG00000009566.16|OTTHUMT00000514084.1|LINC01360-215|LINC01360|480|lncRNA|	0	0	0	0	0	0	0	0	0	0	0	0
ENST00000424953.1|ENSG00000223479.3|OTTHUMG00000009567.2|OTTHUMT00000026418.1|LINC02238-201|LINC02238|557|lncRNA|	0	0.0374099	0	0	0	0	0	0	0	0	0	0
ENST00000436262.1|ENSG00000223479.3|OTTHUMG00000009567.2|OTTHUMT00000468488.1|LINC02238-202|LINC02238|320|lncRNA|	0	0	0	0	0	0	0	0	0	0	0	0
ENST00000649962.1|ENSG00000285778.2|OTTHUMG00000192800.2|OTTHUMT00000499178.1|AL591463.1-201|AL591463.1|1672|lncRNA|	0	0	0	0	0	0	0	0	0	0	0	0
ENST00000667324.1|ENSG00000285778.2|OTTHUMG00000192800.2|OTTHUMT00000527750.1|AL591463.1-202|AL591463.1|1536|lncRNA|	0	0	0	0	0	0	0	0	0	0	0	0
ENST00000666275.1|ENSG00000285778.2|OTTHUMG00000192800.2|OTTHUMT00000527751.1|AL591463.1-203|AL591463.1|2291|lncRNA|	0.717517	0.725352	0.770564	0.70293	0.315741	0.747885	0.385186	0.524299	1.05181	0.683567	2.71675	2.78282
ENST00000415549.2|ENSG00000237324.3|OTTHUMG00000037897.3|OTTHUMT00000092523.2|AC093158.1-201|AC093158.1|791|lncRNA|	0	0.0232621	0	0.154	0	0.172357	0.0267714	0	0.206279	0	0.0509975	0.107302
ENST00000629446.1|ENSG00000237324.3|OTTHUMG00000037897.3|OTTHUMT00000480445.1|AC093158.1-202|AC093158.1|641|lncRNA|	0.16077	0.0614097	0	0	0.042094	0.321956	0.0361639	0.0419781	0.327109	0	0.133951	0.142059
ENST00000442876.1|ENSG00000233894.1|OTTHUMG00000009610.1|OTTHUMT00000026494.1|AC105271.1-201|AC105271.1|497|lncRNA|	0	0	0.0786953	0.0767031	0.0598021	0.0676622	0.0544413	0	0.157441	0	0	0
ENST00000411417.1|ENSG00000233894.1|OTTHUMG00000009610.1|OTTHUMT00000026495.1|AC105271.1-202|AC105271.1|445|lncRNA|	0	0	0.0946355	0.0927153	0	0.243957	0	0	0.0936363	0	0	0
ENST00000612390.4|ENSG00000234497.5|OTTHUMG00000037896.2|OTTHUMT00000476400.1|ERICH3-AS1-202|ERICH3-AS1|4874|lncRNA|	0.0397837	0.0183645	0.0256391	0.0243494	0.0043347	0.0176154	0.00331671	0.00414957	0.0216524	0.00668851	0.116168	0.0513349
ENST00000416017.1|ENSG00000234497.5|OTTHUMG00000037896.2|OTTHUMT00000092522.1|ERICH3-AS1-201|ERICH3-AS1|588|lncRNA|	0	0	0	0	0	0	0	0	0	0	0	0
ENST00000620678.1|ENSG00000234497.5|OTTHUMG00000037896.2|OTTHUMT00000476401.1|ERICH3-AS1-203|ERICH3-AS1|429|lncRNA|	0	0	0	0	0	0	0	0	0	0	0	0
ENST00000608748.1|ENSG00000272864.1|OTTHUMG00000186134.1|OTTHUMT00000472308.1|AC135803.1-201|AC135803.1|565|lncRNA|	0.259858	0.256534	0.193047	1.18598	0.0997958	0.608969	0.659698	0.100376	0.716233	0.311084	0.31844	0.226631
ENST00000438619.1|ENSG00000229943.1|OTTHUMG00000042097.1|OTTHUMT00000100228.1|AC133865.1-201|AC133865.1|339|lncRNA|	0	0	0	0	0	0	0	0	0	0	0	0
ENST00000565735.1|ENSG00000261213.1|OTTHUMG00000175853.1|OTTHUMT00000431183.1|AC099786.3-201|AC099786.3|1410|lncRNA|	0	0.0117027	0	0.0573552	0	0.0177091	0	0.0158805	0	0	0.0310463	0.100226
ENST00000446238.1|ENSG00000224127.1|OTTHUMG00000009693.1|OTTHUMT00000026702.1|AC099786.1-201|AC099786.1|670|lncRNA|	0	0	0	0	0	0	0	0	0	0	0.0631492	0
ENST00000427892.1|ENSG00000224149.1|OTTHUMG00000009694.1|OTTHUMT00000026703.1|AC099786.2-201|AC099786.2|2203|lncRNA|	0	0	0	0	0	0	0	0	0	0	0	0
ENST00000663316.1|ENSG00000225605.3|OTTHUMG00000009790.26|OTTHUMT00000520807.1|AC092813.1-213|AC092813.1|897|lncRNA|	0	0	0	0.163151	0	0	0	0	0	0.0427633	0	0
ENST00000668722.1|ENSG00000225605.3|OTTHUMG00000009790.26|OTTHUMT00000518404.1|AC092813.1-207|AC092813.1|787|lncRNA|	0	0	0	0.0387632	0	0	0	0	0	0	0	0
ENST00000659632.1|ENSG00000225605.3|OTTHUMG00000009790.26|OTTHUMT00000521154.1|AC092813.1-215|AC092813.1|1068|lncRNA|	0	0	0	0	0	0	0	0	0	0	0	0
ENST00000668000.1|ENSG00000225605.3|OTTHUMG00000009790.26|OTTHUMT00000520967.1|AC092813.1-214|AC092813.1|983|lncRNA|	0	0	0	0	0	0	0	0	0	0	0	0
ENST00000666008.1|ENSG00000225605.3|OTTHUMG00000009790.26|OTTHUMT00000515830.1|AC092813.1-205|AC092813.1|790|lncRNA|	0	0	0	0	0	0	0	0	0	0	0	0
ENST00000660289.1|ENSG00000225605.3|OTTHUMG00000009790.26|OTTHUMT00000518506.1|AC092813.1-208|AC092813.1|1010|lncRNA|	0	0	0	0	0	0	0	0	0	0	0	0
ENST00000666157.1|ENSG00000225605.3|OTTHUMG00000009790.26|OTTHUMT00000521357.1|AC092813.1-218|AC092813.1|485|lncRNA|	0	0	0	0	0	0	0	0	0	0	0	0
ENST00000663495.1|ENSG00000225605.3|OTTHUMG00000009790.26|OTTHUMT00000521180.1|AC092813.1-216|AC092813.1|635|lncRNA|	0	0	0	0	0	0	0	0	0	0	0	0
ENST00000654326.1|ENSG00000225605.3|OTTHUMG00000009790.26|OTTHUMT00000518686.1|AC092813.1-209|AC092813.1|840|lncRNA|	0	0	0	0	0	0	0	0	0	0	0	0
ENST00000635455.1|ENSG00000225605.3|OTTHUMG00000009790.26|OTTHUMT00000026985.2|AC092813.1-201|AC092813.1|969|lncRNA|	0	0	0	0	0	0	0	0	0	0	0	0
ENST00000660524.1|ENSG00000225605.3|OTTHUMG00000009790.26|OTTHUMT00000513130.1|AC092813.1-203|AC092813.1|866|lncRNA|	0	0	0	0	0	0	0	0	0	0	0	0
ENST00000663145.1|ENSG00000225605.3|OTTHUMG00000009790.26|OTTHUMT00000518834.1|AC092813.1-210|AC092813.1|746|lncRNA|	0	0	0	0	0	0	0	0	0	0	0	0
ENST00000663496.1|ENSG00000225605.3|OTTHUMG00000009790.26|OTTHUMT00000515203.1|AC092813.1-204|AC092813.1|928|lncRNA|	0	0	0	0	0	0	0	0	0	0	0	0
ENST00000664339.1|ENSG00000225605.3|OTTHUMG00000009790.26|OTTHUMT00000523950.1|AC092813.1-224|AC092813.1|890|lncRNA|	0	0	0	0	0	0	0	0	0	0	0	0
ENST00000658579.1|ENSG00000225605.3|OTTHUMG00000009790.26|OTTHUMT00000521278.1|AC092813.1-217|AC092813.1|744|lncRNA|	0	0	0	0	0	0	0	0	0	0	0	0
ENST00000660655.1|ENSG00000225605.3|OTTHUMG00000009790.26|OTTHUMT00000521521.1|AC092813.1-219|AC092813.1|893|lncRNA|	0	0	0	0	0	0	0	0	0	0	0	0
ENST00000666909.1|ENSG00000225605.3|OTTHUMG00000009790.26|OTTHUMT00000520646.1|AC092813.1-212|AC092813.1|857|lncRNA|	0	0	0	0	0	0	0	0	0	0	0	0
ENST00000658660.1|ENSG00000225605.3|OTTHUMG00000009790.26|OTTHUMT00000520560.1|AC092813.1-211|AC092813.1|771|lncRNA|	0	0	0	0	0	0	0	0	0	0	0	0
ENST00000659182.1|ENSG00000225605.3|OTTHUMG00000009790.26|OTTHUMT00000521800.1|AC092813.1-220|AC092813.1|924|lncRNA|	0	0	0	0	0	0	0	0	0	0	0	0
ENST00000665343.1|ENSG00000225605.3|OTTHUMG00000009790.26|OTTHUMT00000523030.1|AC092813.1-223|AC092813.1|925|lncRNA|	0	0	0	0	0	0	0	0	0	0	0	0
ENST00000653726.1|ENSG00000225605.3|OTTHUMG00000009790.26|OTTHUMT00000522942.1|AC092813.1-222|AC092813.1|836|lncRNA|	0	0	0	0	0	0	0	0	0	0	0	0
ENST00000662311.1|ENSG00000225605.3|OTTHUMG00000009790.26|OTTHUMT00000516214.1|AC092813.1-206|AC092813.1|693|lncRNA|	0	0	0	0	0	0	0	0	0	0	0	0
ENST00000654893.1|ENSG00000225605.3|OTTHUMG00000009790.26|OTTHUMT00000525469.1|AC092813.1-225|AC092813.1|695|lncRNA|	0	0	0	0	0	0	0	0	0	0	0	0
ENST00000436121.3|ENSG00000225605.3|OTTHUMG00000009790.26|OTTHUMT00000488747.2|AC092813.1-202|AC092813.1|684|lncRNA|	0	0	0	0	0	0	0	0	0	0	0	0
ENST00000668173.1|ENSG00000225605.3|OTTHUMG00000009790.26|OTTHUMT00000522597.1|AC092813.1-221|AC092813.1|505|lncRNA|	0	0	0	0	0	0	0	0	0	0	0	0.0670175
ENST00000434540.1|ENSG00000230027.2|OTTHUMG00000009791.2|OTTHUMT00000026986.1|AC092813.2-201|AC092813.2|399|lncRNA|	0	0	0	0	0	0	0	0	0	0	0	0.0985303
ENST00000659190.1|ENSG00000230027.2|OTTHUMG00000009791.2|OTTHUMT00000515363.1|AC092813.2-202|AC092813.2|1104|lncRNA|	0	0.061823	0.0263059	0.100621	0.0649986	0.0694243	0.0173669	0.0210294	0.0547969	0.100265	0.102327	0.213635
ENST00000608243.1|ENSG00000272855.1|OTTHUMG00000186140.1|OTTHUMT00000472314.1|AC104458.1-201|AC104458.1|463|lncRNA|	0	0	0	0	0.132736	0	0	0	0.0879039	0.103762	0	0.23051
ENST00000427806.1|ENSG00000237552.1|OTTHUMG00000009684.2|OTTHUMT00000026685.1|LINC02567-201|LINC02567|448|lncRNA|	0	0	0	0	0	0	0	0	0	0	0	0
ENST00000454305.1|ENSG00000288543.1|OTTHUMG00000196002.1|OTTHUMT00000026695.1|AL035409.2-201|AL035409.2|497|lncRNA|	0.961737	0.664573	0	0.460218	1.19604	1.89454	0.0544413	0.0608066	0.708482	0.280205	0.0957161	0.412189
ENST00000659520.1|ENSG00000230498.3|OTTHUMG00000009688.2|OTTHUMT00000528409.1|AL035409.1-201|AL035409.1|2086|lncRNA|	0.0494248	0.0300808	0.0505243	0.0361197	0.0105934	0.043559	0	0.0204175	0.0133085	0	0.0833198	0.0574359
ENST00000654296.1|ENSG00000287870.1|OTTHUMG00000195444.1|OTTHUMT00000526928.1|AC093433.2-201|AC093433.2|1211|lncRNA|	0.16196	0.24941	0.187961	0.179826	0.0774861	0.303745	0.154978	0.0753794	0.319068	0.149958	0.73368	0.615392
ENST00000436206.1|ENSG00000233099.1|OTTHUMG00000039775.2|OTTHUMT00000095997.2|AC095030.1-201|AC095030.1|377|lncRNA|	0	0	0.127427	0	0	0.109394	0	0	0	0	0.147966	0.435454
ENST00000666710.1|ENSG00000287647.1|OTTHUMG00000195752.1|OTTHUMT00000528586.1|AC093575.1-201|AC093575.1|2059|lncRNA|	0.100292	0.0762784	0.0896973	0.0855046	0.0322308	0	0.0335046	0.0517759	0.0134991	0.0166014	0.185913	0.22139
ENST00000421331.1|ENSG00000235927.4|OTTHUMG00000040531.4|OTTHUMT00000097547.2|NEXN-AS1-201|NEXN-AS1|2292|lncRNA|	0.218696	0.183575	0.156948	0.233598	0.280356	0.702463	0.105282	0.183187	0.734324	0.13415	0.701135	0.312474
ENST00000608684.1|ENSG00000273338.1|OTTHUMG00000186144.1|OTTHUMT00000472318.1|AC103591.3-201|AC103591.3|209|lncRNA|	8.47831	13.5204	3.42753	13.4511	9.08394	22.0127	15.9363	5.79113	25.9886	14.8845	26.6242	10.3098
ENST00000650170.1|ENSG00000285928.1|OTTHUMG00000192897.1|OTTHUMT00000499516.1|AC103591.4-201|AC103591.4|1795|lncRNA|	0.340225	0.265566	0.594901	0.70857	0.242201	0.505162	0.363631	0.157268	0.571445	0.175567	0.413157	0.637016
ENST00000436742.5|ENSG00000237413.5|OTTHUMG00000041107.1|OTTHUMT00000098556.1|AC096531.2-201|AC096531.2|1993|lncRNA|	0.457993	0.332445	0.252968	0.254371	0.183266	0.151657	0.49744	0.188499	0.307157	0.197275	1.07566	0.827884
ENST00000413519.1|ENSG00000237413.5|OTTHUMG00000041107.1|OTTHUMT00000098557.1|AC096531.2-202|AC096531.2|1170|lncRNA|	0	0	0	0	0	0	0	0.0392454	0.0593902	0	0	0
ENST00000635706.1|ENSG00000282898.1|OTTHUMG00000191592.1|OTTHUMT00000488739.1|AL353651.2-201|AL353651.2|559|lncRNA|	0	0	0	0	0	0.207874	0	0	0.12744	0	0.318884	0.109358
ENST00000415629.2|ENSG00000235011.2|OTTHUMG00000009742.2|OTTHUMT00000026864.2|AL353651.1-201|AL353651.1|355|lncRNA|	0.299527	0.309013	0.14314	0	0	0.282752	0	0	0.422354	0.158958	1.156	1.95583
ENST00000645557.1|ENSG00000285462.1|OTTHUMG00000192369.1|OTTHUMT00000493749.1|LINC02792-201|LINC02792|1507|lncRNA|	0	0	0	0	0	0	0	0	0.0190914	0	0.02384	0
ENST00000644002.1|ENSG00000285409.1|OTTHUMG00000192370.1|OTTHUMT00000493750.1|AC099671.1-201|AC099671.1|597|lncRNA|	0.178919	0.135545	0.17777	0.114781	0.0462849	0.101969	0.0403097	0.0463723	0.180583	0	0.294995	0.99424
ENST00000567886.1|ENSG00000260322.1|OTTHUMG00000175855.1|OTTHUMT00000431185.1|AC098657.2-201|AC098657.2|1976|lncRNA|	0.195303	0.305637	0.208334	0.27594	0.103866	0.213323	0.181094	0.15166	0.234954	0.129311	0.718812	0.791786
ENST00000458146.1|ENSG00000225598.1|OTTHUMG00000009712.1|OTTHUMT00000026797.1|AL606519.1-201|AL606519.1|580|lncRNA|	0.187075	0.0360336	0.123715	0.0599695	0	0.0532222	0	0.0483218	0.0627046	0	0.155349	0.163628
ENST00000437080.1|ENSG00000224326.1|OTTHUMG00000000506.1|OTTHUMT00000001249.1|AL136234.1-201|AL136234.1|349|lncRNA|	0	0	0	0	0	0	0	0	0	0	0	0
ENST00000418041.5|ENSG00000234184.6|OTTHUMG00000000507.2|OTTHUMT00000001250.1|LINC01781-201|LINC01781|543|lncRNA|	0	0	0	0.133568	0	0	0	0	0	0	0	0
ENST00000443104.5|ENSG00000234184.6|OTTHUMG00000000507.2|OTTHUMT00000001251.1|LINC01781-202|LINC01781|591|lncRNA|	0	0	0	0	0	0	0	0	0	0	0	0
ENST00000659969.1|ENSG00000234184.6|OTTHUMG00000000507.2|OTTHUMT00000521566.1|LINC01781-204|LINC01781|608|lncRNA|	0	0.113581	0	0.0560876	0	0	0.178937	0	0.104864	0	0.282758	0
ENST00000443565.1|ENSG00000234184.6|OTTHUMG00000000507.2|OTTHUMT00000001252.1|LINC01781-203|LINC01781|473|lncRNA|	0.789737	0.606081	0.257856	0	0.129444	0.221915	3.82945	0.132345	0.705161	0.30608	3.82309	0.377232
ENST00000642971.1|ENSG00000285179.1|OTTHUMG00000192372.1|OTTHUMT00000493751.1|AC093154.1-201|AC093154.1|748|lncRNA|	0.0429749	0	0.0431197	0	0	0.037142	0	0	0	0	0.0547426	0.189394
ENST00000439024.1|ENSG00000227960.1|OTTHUMG00000037783.1|OTTHUMT00000092218.1|AL138799.2-201|AL138799.2|343|lncRNA|	0	0	0	0	0	0	0.224877	0	0	0	0	0
ENST00000443939.1|ENSG00000234953.2|OTTHUMG00000009840.1|OTTHUMT00000027177.1|AL138799.4-201|AL138799.4|643|lncRNA|	0	0	0	0	0	0	0.107986	0	0	0	0.266788	0
ENST00000430748.1|ENSG00000236676.1|OTTHUMG00000009842.1|OTTHUMT00000027179.1|AC117944.1-201|AC117944.1|641|lncRNA|	0	0	0	0.103284	0	0	0	0	0.0545182	0	0.267903	0.0473531
ENST00000653483.1|ENSG00000233290.3|OTTHUMG00000009845.4|OTTHUMT00000528276.1|AL157944.1-205|AL157944.1|4079|lncRNA|	0	0	0	0	0	0	0	0	0	0	0	0
ENST00000650063.1|ENSG00000233290.3|OTTHUMG00000009845.4|OTTHUMT00000498569.1|AL157944.1-201|AL157944.1|4247|lncRNA|	0	0	0	0.00560811	0	0	0	0	0	0	0.0156952	0
ENST00000420549.3|ENSG00000233290.3|OTTHUMG00000009845.4|OTTHUMT00000027201.3|AL157944.1-202|AL157944.1|1438|lncRNA|	0.0199014	0.0236243	0	0.075694	0	0.0664432	0	0.0317962	0.0407507	0	0.104164	0.128946
ENST00000649204.1|ENSG00000233290.3|OTTHUMG00000009845.4|OTTHUMT00000498570.1|AL157944.1-203|AL157944.1|1339|lncRNA|	0	0	0	0.0199483	0	0	0	0	0	0	0	0
ENST00000649182.1|ENSG00000233290.3|OTTHUMG00000009845.4|OTTHUMT00000498571.1|AL157944.1-204|AL157944.1|1955|lncRNA|	0	0	0	0	0	0	0	0	0	0	0.0894089	0
ENST00000663002.1|ENSG00000233290.3|OTTHUMG00000009845.4|OTTHUMT00000528277.1|AL157944.1-206|AL157944.1|870|lncRNA|	0	0	0	0	0	0	0	0.0281132	0	0	0	0
ENST00000452901.5|ENSG00000230817.6|OTTHUMG00000009769.3|OTTHUMT00000026937.1|LINC01362-202|LINC01362|1712|lncRNA|	0.407571	0.343395	0.623353	0.225322	0.289038	0.42955	0.288846	0.406257	0.397101	0.446871	1.46415	0.657268
ENST00000659533.1|ENSG00000230817.6|OTTHUMG00000009769.3|OTTHUMT00000519028.1|LINC01362-203|LINC01362|1134|lncRNA|	0.0324553	0.0169937	0.028785	0	0	0	0	0	0	0	0.0369751	0
ENST00000669455.1|ENSG00000230817.6|OTTHUMG00000009769.3|OTTHUMT00000519314.1|LINC01362-204|LINC01362|760|lncRNA|	0	0.0520701	0	0	0	0	0	0.0334146	0	0	0.166279	0
ENST00000419658.1|ENSG00000230817.6|OTTHUMG00000009769.3|OTTHUMT00000026938.1|LINC01362-201|LINC01362|338|lncRNA|	0	0	0	0	0	0	0	0	0	0	0	0
ENST00000659693.1|ENSG00000236268.6|OTTHUMG00000009770.3|OTTHUMT00000528401.1|LINC01361-204|LINC01361|4519|lncRNA|	0.373594	0.329881	0.136209	0.136582	0.0515605	0.189906	0.115777	0.0859667	0.169946	0.126472	0.703881	0.732464
ENST00000655348.1|ENSG00000236268.6|OTTHUMG00000009770.3|OTTHUMT00000513107.1|LINC01361-203|LINC01361|1561|lncRNA|	0	0	0	0	0	0	0	0	0	0	0	0
ENST00000452834.5|ENSG00000236268.6|OTTHUMG00000009770.3|OTTHUMT00000026940.1|LINC01361-202|LINC01361|1526|lncRNA|	0	0	0	0	0	0	0	0	0	0	0	0
ENST00000421931.1|ENSG00000236268.6|OTTHUMG00000009770.3|OTTHUMT00000026939.1|LINC01361-201|LINC01361|1476|lncRNA|	0	0	0.0129081	0.0240618	0	0	0	0	0	0	0	0
ENST00000647626.2|ENSG00000285782.2|OTTHUMG00000193192.3|OTTHUMT00000500417.3|AC116099.1-201|AC116099.1|761|lncRNA|	0.116837	0	0	0	0.0675274	0.0362933	0.0282577	0	0	0.104869	0.0707821	0.113336
ENST00000446227.3|ENSG00000231364.3|OTTHUMG00000009772.5|OTTHUMT00000026942.3|LINC01712-201|LINC01712|1059|lncRNA|	0.0936696	0	0	0	0	0	0	0	0.0287617	0	0	0
ENST00000660423.1|ENSG00000231364.3|OTTHUMG00000009772.5|OTTHUMT00000521482.1|LINC01712-202|LINC01712|1189|lncRNA|	0	0.0582642	0	0	0	0	0.0653133	0	0	0.0306326	0.225189	0
ENST00000664539.1|ENSG00000231364.3|OTTHUMG00000009772.5|OTTHUMT00000525804.1|LINC01712-203|LINC01712|1373|lncRNA|	0.087796	0.0933474	0	0	0.0671796	0.0174697	0.0518705	0	0	0	0.071572	0
ENST00000417975.1|ENSG00000233008.6|OTTHUMG00000009930.2|OTTHUMT00000027492.1|LINC01725-203|LINC01725|3177|lncRNA|	0.0640124	0.0832263	0.0327693	0.0459747	0.0756786	0.0393348	0.0806286	0.0394851	0.0662484	0.0210187	0.29299	0.129777
ENST00000670031.1|ENSG00000233008.6|OTTHUMG00000009930.2|OTTHUMT00000527761.1|LINC01725-208|LINC01725|2473|lncRNA|	0.0922038	0.0707702	0	0	0.00978957	0.029184	0.052778	0	0	0	0.272544	0.00954986
ENST00000662803.1|ENSG00000233008.6|OTTHUMG00000009930.2|OTTHUMT00000527762.1|LINC01725-207|LINC01725|2776|lncRNA|	0.04518	0.0369553	0	0	0.0390226	0.0595774	0.0512301	0	0.0293358	0	0.117782	0.0253078
ENST00000457273.5|ENSG00000233008.6|OTTHUMG00000009930.2|OTTHUMT00000027496.1|LINC01725-205|LINC01725|1991|lncRNA|	0.143484	0.15907	0.0932714	0.0761226	0.0669711	0.0723627	0.0348072	0.0613445	0.0560577	0	0.463136	0.121166
ENST00000417565.5|ENSG00000233008.6|OTTHUMG00000009930.2|OTTHUMT00000027494.1|LINC01725-202|LINC01725|471|lncRNA|	0	0	0	0	0	0	0.554795	0	0	0	0	0
ENST00000413975.5|ENSG00000233008.6|OTTHUMG00000009930.2|OTTHUMT00000027493.1|LINC01725-201|LINC01725|382|lncRNA|	0	0	0.248883	0	0.183147	0	0	0	0.00252504	0	0.332997	0
ENST00000419733.1|ENSG00000233008.6|OTTHUMG00000009930.2|OTTHUMT00000027495.1|LINC01725-204|LINC01725|400|lncRNA|	0.473903	0.107774	0	0	0	0.164009	0.676141	0.02525	0.111624	0	0.643811	0
ENST00000657125.1|ENSG00000233008.6|OTTHUMG00000009930.2|OTTHUMT00000527763.1|LINC01725-206|LINC01725|2831|lncRNA|	0.106158	0.0336906	0.045315	0.00862839	0.00764411	0.00807246	0.0761989	0.0220303	0.0520039	0.0118037	0.275902	0.0165221
ENST00000439186.1|ENSG00000237076.1|OTTHUMG00000009931.1|OTTHUMT00000027497.1|AL035706.1-201|AL035706.1|683|lncRNA|	0.146592	0.0565568	0.146622	0	0	0	0.0659894	0	0	0.0603873	0.246571	0.0438591
ENST00000455929.1|ENSG00000233061.1|OTTHUMG00000009973.1|OTTHUMT00000027639.1|TTLL7-IT1-201|TTLL7-IT1|2921|lncRNA|	0.377416	0.410304	0.503312	0.259775	0.238194	0.438536	0.256168	0.257498	0.4548	0.314114	1.49802	1.36141
ENST00000646678.1|ENSG00000285201.1|OTTHUMG00000192371.1|OTTHUMT00000493752.1|AC104454.2-201|AC104454.2|441|lncRNA|	0.394924	0	0	0.0942275	0	0	0	0	0.190071	0	0.573788	0.083156
ENST00000605506.1|ENSG00000271576.1|OTTHUMG00000185155.1|OTTHUMT00000469676.1|AL359504.2-201|AL359504.2|1601|lncRNA|	0.0999524	0.171247	0.0169841	0.226984	0.0848798	0.409942	0.100272	0.273698	0.677668	0.0218766	0.111411	0.0616129
ENST00000644783.1|ENSG00000285361.1|OTTHUMG00000192373.1|OTTHUMT00000493753.1|AL844170.1-201|AL844170.1|1318|lncRNA|	0	0.0125619	0.0212591	0	0.0351784	0	0	0	0.0667411	0	0.0554786	0.115369
ENST00000649871.1|ENSG00000285851.1|OTTHUMG00000193362.2|OTTHUMT00000500962.1|AL359762.3-201|AL359762.3|2686|lncRNA|	0.448619	0.215348	0.26957	0.291985	0.120519	0.321656	0.47758	0.12118	0.355509	0.321477	0.781633	0.855857
ENST00000646567.1|ENSG00000284882.1|OTTHUMG00000192374.1|OTTHUMT00000493754.1|AL359762.1-201|AL359762.1|1093|lncRNA|	0	0.456672	0.111728	0	0	0.198025	0.0926212	0.169418	0	0	0.637396	0.380926
ENST00000644618.1|ENSG00000284882.1|OTTHUMG00000192374.1|OTTHUMT00000493755.1|AL359762.1-202|AL359762.1|884|lncRNA|	0.720889	0.448795	0.392774	0.432276	0.336738	0.429269	0.4377	0.326604	0.757974	0.957676	1.80594	3.05407
ENST00000644179.1|ENSG00000285374.1|OTTHUMG00000192375.1|OTTHUMT00000493756.1|AL359762.2-201|AL359762.2|1060|lncRNA|	0.626486	0.664753	0.524216	0.660827	0.271247	0.427974	0.803561	0.441325	0.603314	0.350215	1.28567	0.919624
ENST00000370624.1|ENSG00000180869.4|OTTHUMG00000009923.1|OTTHUMT00000027461.1|LINC01555-201|LINC01555|2884|lncRNA|	0.731014	0.701287	0.206143	0.101772	0.0149913	0.146669	0.0871581	0.263178	0.0848471	0.382871	0.106814	0.172672
ENST00000643511.1|ENSG00000285325.1|OTTHUMG00000192376.1|OTTHUMT00000493759.1|AC104169.1-201|AC104169.1|1172|lncRNA|	0.0240734	0	0	0	0	0	0.032257	0.0391665	0.0255034	0	0	0
ENST00000654182.1|ENSG00000223653.6|OTTHUMG00000010579.2|OTTHUMT00000527964.1|AL078459.1-203|AL078459.1|2673|lncRNA|	1.20011	1.48183	0.84206	0.629696	0.553006	1.12623	0.715035	0.889893	1.40675	1.47076	5.39267	5.0001
ENST00000427819.5|ENSG00000223653.6|OTTHUMG00000010579.2|OTTHUMT00000029197.1|AL078459.1-201|AL078459.1|1950|lncRNA|	0.150997	0.159225	0.16852	0.14673	0.0840783	0.118318	0.243904	0.135372	0.090288	0.287554	0.976873	1.29432
ENST00000426125.1|ENSG00000223653.6|OTTHUMG00000010579.2|OTTHUMT00000029198.1|AL078459.1-202|AL078459.1|464|lncRNA|	1.26278	1.56138	1.39121	0.463163	0.653996	1.28139	0.315002	0.447575	1.22654	1.55132	5.05742	6.76539
ENST00000610230.1|ENSG00000273264.1|OTTHUMG00000186153.1|OTTHUMT00000472330.1|AL360219.2-201|AL360219.2|366|lncRNA|	0.704494	0.146251	0	0.932453	0.384406	0.694423	0.587408	0.505342	1.04168	0	0.311216	1.37858
ENST00000488557.6|ENSG00000282057.1|OTTHUMG00000010578.6|OTTHUMT00000029195.2|AC092807.4-201|AC092807.4|460|lncRNA|	0.473801	0.199731	0.0894514	0.787615	0.101289	1.10753	0	0	0.654147	0	1.44582	0.551168
ENST00000498304.5|ENSG00000282057.1|OTTHUMG00000010578.6|OTTHUMT00000029196.1|AC092807.4-202|AC092807.4|508|lncRNA|	0	0	0	0	0.0966847	0	0	0	0	0	0	0
ENST00000467530.5|ENSG00000282057.1|OTTHUMG00000010578.6|OTTHUMT00000029193.2|AC092807.4-203|AC092807.4|2745|lncRNA|	0.208165	0.140262	0.163747	0.395506	0.276242	1.1452	0.080329	0.0622983	0.50539	0.120544	0.598639	1.01328
ENST00000472448.1|ENSG00000282057.1|OTTHUMG00000010578.6|OTTHUMT00000029194.1|AC092807.4-204|AC092807.4|517|lncRNA|	0.179019	0.0267272	0.131756	0.187441	0.250079	0.478734	0	0.0521838	0	0.0881865	0.120674	1.75484
ENST00000467666.2|ENSG00000282057.1|OTTHUMG00000010578.6|OTTHUMT00000029191.1|AC092807.4-205|AC092807.4|531|lncRNA|	0.097165	0.120366	0	0.231946	0.243113	0.772864	0.145994	0.0549806	0.562721	0.474817	0.178698	1.37382
ENST00000609367.1|ENSG00000272691.1|OTTHUMG00000186154.1|OTTHUMT00000472331.1|AC092807.3-201|AC092807.3|243|lncRNA|	0	0.160352	0.29607	0	0	0.272075	0	0	1.14748	0	0	0
ENST00000426794.1|ENSG00000230285.1|OTTHUMG00000010575.1|OTTHUMT00000029185.1|AC092807.2-201|AC092807.2|255|lncRNA|	0	0.581244	0	0.814274	0	0.979979	0	0	0.259993	0	0	0
ENST00000645733.1|ENSG00000285210.1|OTTHUMG00000192378.2|OTTHUMT00000493763.2|LINC02795-202|LINC02795|2837|lncRNA|	0.0441316	0.0659185	0.0907959	0.0629422	0.0381351	0.0840501	0.0525142	0.0293439	0.0191091	0.0244704	0.448175	0.47068
ENST00000647509.1|ENSG00000285210.1|OTTHUMG00000192378.2|OTTHUMT00000493764.1|LINC02795-203|LINC02795|467|lncRNA|	0	0.0621597	0.170837	0	0	0	0	0	0	0	0	0
ENST00000643804.1|ENSG00000285210.1|OTTHUMG00000192378.2|OTTHUMT00000493765.1|LINC02795-201|LINC02795|1993|lncRNA|	0	0.0764275	0	0	0	0.0368736	0	0	0	0	0	0
ENST00000456587.1|ENSG00000236915.2|OTTHUMG00000010247.2|OTTHUMT00000028263.1|CLCA4-AS1-201|CLCA4-AS1|522|lncRNA|	0.267429	0	0	0	0.242959	0	0.91679	0.121878	0.268793	0	4.90797	0
ENST00000650379.1|ENSG00000236915.2|OTTHUMG00000010247.2|OTTHUMT00000499768.1|CLCA4-AS1-202|CLCA4-AS1|2402|lncRNA|	0.618789	0.418922	0.477857	0.222509	0.169738	0.472733	0.145523	0.363977	0.536541	0.355003	1.25382	1.05052
ENST00000565575.1|ENSG00000261737.1|OTTHUMG00000175864.1|OTTHUMT00000431197.1|AL049597.2-201|AL049597.2|961|lncRNA|	0.523947	0.328483	0.467251	0.358557	0.279186	0.322094	1.11682	0.099406	1.00272	0.236088	0.682391	0.447977
ENST00000646669.1|ENSG00000284846.1|OTTHUMG00000192382.1|OTTHUMT00000493770.1|AL355981.1-201|AL355981.1|1638|lncRNA|	0.0162277	0.00981904	0	0	0.0137937	0	0	0	0	0	0.0651703	0.0300256
ENST00000585888.1|ENSG00000267734.1|OTTHUMG00000181763.1|OTTHUMT00000457516.1|AL121989.1-201|AL121989.1|746|lncRNA|	0.298384	0.842496	0.498254	0.176997	0.457398	0.075005	0.119622	0.240787	0.385775	0.493417	1.61259	2.74727
ENST00000469312.6|ENSG00000267272.5|OTTHUMG00000181765.1|OTTHUMT00000457518.1|LINC01140-203|LINC01140|1298|lncRNA|	0.393441	0.399902	0.642083	0.267575	0.0960088	0.693886	0.279576	0.229958	0.674509	0.555607	1.51011	1.12243
ENST00000490006.6|ENSG00000267272.5|OTTHUMG00000181765.1|OTTHUMT00000457519.1|LINC01140-207|LINC01140|1389|lncRNA|	0	0	0	0	0.538279	0	1.17643	0	0.479486	0	0.2816	0
ENST00000471417.5|ENSG00000267272.5|OTTHUMG00000181765.1|OTTHUMT00000457520.1|LINC01140-204|LINC01140|751|lncRNA|	0	0.058512	0.0836391	0.116327	0.156958	0.0174558	0	0.08221	0.158656	0	0	0.00880529
ENST00000461990.1|ENSG00000267272.5|OTTHUMG00000181765.1|OTTHUMT00000457521.1|LINC01140-201|LINC01140|3181|lncRNA|	0.0601808	0.0434574	0	0	0.0694543	0.115231	0.111238	0	0.107455	0.0313091	0.117462	0
ENST00000590653.5|ENSG00000267272.5|OTTHUMG00000181765.1|OTTHUMT00000457522.1|LINC01140-210|LINC01140|3315|lncRNA|	0	0	0.02062	0.0847363	0.0361686	0	0	0.00760215	0.314692	0	0	0.0460847
ENST00000476432.5|ENSG00000267272.5|OTTHUMG00000181765.1|OTTHUMT00000457523.1|LINC01140-205|LINC01140|556|lncRNA|	0	0	0	0	0.138092	0	0.0451311	0	0.404912	0	0	0
ENST00000467438.1|ENSG00000267272.5|OTTHUMG00000181765.1|OTTHUMT00000457524.1|LINC01140-202|LINC01140|2375|lncRNA|	0.024516	0.018129	0	0	0	0.0394022	0	0.0120024	0.0148511	0	0.0577904	0
ENST00000619924.1|ENSG00000267272.5|OTTHUMG00000181765.1|-|LINC01140-211|LINC01140|1034|lncRNA|	0	0.065385	0	0	0	0	0	0	0	0	0.0303189	0
ENST00000484933.6|ENSG00000267272.5|OTTHUMG00000181765.1|OTTHUMT00000457525.1|LINC01140-206|LINC01140|3368|lncRNA|	0	0	0	0	0	0	0	0	0	0	0	7.21941e-11
ENST00000589455.5|ENSG00000267272.5|OTTHUMG00000181765.1|OTTHUMT00000457526.1|LINC01140-209|LINC01140|538|lncRNA|	0	0	0.118152	0.276863	0	0	0	0	0.226168	0	0.357252	0.0714538
ENST00000587165.1|ENSG00000267272.5|OTTHUMG00000181765.1|OTTHUMT00000457527.1|LINC01140-208|LINC01140|426|lncRNA|	0.210375	0	0	0.178351	0.103384	0	0	0	0	0	0	0
ENST00000640491.1|ENSG00000284240.1|OTTHUMG00000191927.2|OTTHUMT00000491159.1|LINC02801-202|LINC02801|1152|lncRNA|	0.1595	0.164159	0.084658	0.0270797	0.0915531	0.112848	0.052747	0.0628127	0.0890536	0.101568	0.422803	0.382233
ENST00000640362.1|ENSG00000284240.1|OTTHUMG00000191927.2|OTTHUMT00000491423.1|LINC02801-201|LINC02801|3864|lncRNA|	0.00634684	0	0.0130245	0	0.0055151	0	0	0	0	0	0.0519574	0
ENST00000640794.1|ENSG00000284240.1|OTTHUMG00000191927.2|OTTHUMT00000491424.1|LINC02801-203|LINC02801|682|lncRNA|	0	0	0	0	0	0	0	0	0	0	0	0
ENST00000452509.2|ENSG00000227290.2|OTTHUMG00000010252.2|OTTHUMT00000028275.2|LINC01364-201|LINC01364|920|lncRNA|	0.0651844	0.0577498	0.0329085	0.126341	0.0267409	0.0567097	0.175059	0.0262222	0.0682494	0.0414698	0.296192	0.0295463
ENST00000642677.1|ENSG00000237505.8|OTTHUMG00000010024.8|OTTHUMT00000496147.1|PKN2-AS1-204|PKN2-AS1|2052|lncRNA|	0.144054	0.0501544	0.068828	0.0499758	0.0457417	0.0999569	0.028636	0.0354826	0.0887382	0.0600158	0.382348	0.415963
ENST00000645056.1|ENSG00000237505.8|OTTHUMG00000010024.8|OTTHUMT00000496142.2|PKN2-AS1-208|PKN2-AS1|3160|lncRNA|	0	0.0144503	0.0080578	0	0	0	0	0	0	0	0	0.014699
ENST00000669398.1|ENSG00000237505.8|OTTHUMG00000010024.8|OTTHUMT00000514525.1|PKN2-AS1-212|PKN2-AS1|1594|lncRNA|	0	0	0	0	0	0	0	0	0	0	0.0447823	0
ENST00000644540.1|ENSG00000237505.8|OTTHUMG00000010024.8|OTTHUMT00000496144.1|PKN2-AS1-207|PKN2-AS1|1040|lncRNA|	0	0	0	0	0	0	0	0	0	0	0	0
ENST00000643530.1|ENSG00000237505.8|OTTHUMG00000010024.8|OTTHUMT00000496145.1|PKN2-AS1-205|PKN2-AS1|1005|lncRNA|	0	0.0172846	0	0	0	0	0	0	0	0	0	0
ENST00000437598.2|ENSG00000237505.8|OTTHUMG00000010024.8|OTTHUMT00000092710.2|PKN2-AS1-202|PKN2-AS1|1240|lncRNA|	0	0	0	0	0	0	0	0	0	0	0	0
ENST00000643720.1|ENSG00000237505.8|OTTHUMG00000010024.8|OTTHUMT00000496146.1|PKN2-AS1-206|PKN2-AS1|1247|lncRNA|	0	0	0	0	0	0	0	0	0	0	0.0295553	0.0205056
ENST00000670439.1|ENSG00000237505.8|OTTHUMG00000010024.8|OTTHUMT00000528402.1|PKN2-AS1-213|PKN2-AS1|2460|lncRNA|	0	0	0	0.0100459	0	0	0	0	0.0111306	0	0	0.0576256
ENST00000646400.1|ENSG00000237505.8|OTTHUMG00000010024.8|OTTHUMT00000496148.1|PKN2-AS1-210|PKN2-AS1|1190|lncRNA|	0	0	0	0.0918237	0.0395292	0.0413523	0	0.0192354	0.0250513	0.0306029	0.155974	0
ENST00000645890.1|ENSG00000237505.8|OTTHUMG00000010024.8|OTTHUMT00000496143.1|PKN2-AS1-209|PKN2-AS1|2593|lncRNA|	0.0847952	0.0392977	0.0785442	0.0753222	0.0111716	0.16713	0.0324815	0.0718958	0.0607216	0.0647912	0.261163	0.153392
ENST00000458097.5|ENSG00000237505.8|OTTHUMG00000010024.8|OTTHUMT00000027733.2|PKN2-AS1-203|PKN2-AS1|3542|lncRNA|	0	0.0293384	0	0	0.0365614	0	0.0245439	0	0	0	0	0.169171
ENST00000657030.1|ENSG00000237505.8|OTTHUMG00000010024.8|OTTHUMT00000528559.1|PKN2-AS1-211|PKN2-AS1|3363|lncRNA|	0.0337369	0	0.0102679	0.0364929	0.0229699	0.0621538	0	0.0068822	0.0620261	0.0105138	0.0495883	0
ENST00000425750.2|ENSG00000237505.8|OTTHUMG00000010024.8|OTTHUMT00000027734.2|PKN2-AS1-201|PKN2-AS1|762|lncRNA|	0	0.00951465	0.0317895	0.20892	0.0196207	0	0	0	0.034392	0	0.0143971	0
ENST00000662514.1|ENSG00000286758.1|OTTHUMG00000195772.1|OTTHUMT00000528664.1|AL445438.1-201|AL445438.1|599|lncRNA|	0	0.0337274	0.235857	0.0571015	0.0460764	0.152201	0	0	0.179733	0	0	0
ENST00000654891.1|ENSG00000286802.1|OTTHUMG00000195620.1|OTTHUMT00000527873.1|AC104459.1-201|AC104459.1|3491|lncRNA|	0.204897	0.325658	0.235826	0.265735	0.1266	0.229522	0.124112	0.132665	0.255564	0.282852	1.3766	1.05152
ENST00000641099.1|ENSG00000284734.1|OTTHUMG00000192339.1|OTTHUMT00000493229.1|AC099063.4-201|AC099063.4|1602|lncRNA|	0.387243	0.557019	0.325176	0.416939	0.350305	0.317373	0.458738	0.257739	0.463492	0.356543	1.17895	1.28143
ENST00000437128.1|ENSG00000237568.1|OTTHUMG00000010124.1|OTTHUMT00000028003.1|AC099063.1-201|AC099063.1|324|lncRNA|	0	0	0	0	0	0	0	0	0	0	0	0
ENST00000671515.1|ENSG00000286548.1|OTTHUMG00000195761.1|OTTHUMT00000528624.1|AL596214.1-201|AL596214.1|3794|lncRNA|	0.580631	0.785783	0.522206	0.522944	0.353733	0.524742	0.328346	0.428264	0.724264	0.384565	1.94417	1.83331
ENST00000655391.1|ENSG00000286548.1|OTTHUMG00000195761.1|OTTHUMT00000528625.1|AL596214.1-202|AL596214.1|1998|lncRNA|	0.0559945	0.112388	0.035857	0.0357715	0	0	0	0.0722921	0.0558303	0	0.0596685	0
ENST00000662176.1|ENSG00000286548.1|OTTHUMG00000195761.1|OTTHUMT00000528626.1|AL596214.1-203|AL596214.1|4186|lncRNA|	0.0407603	0.0305563	0.100977	0.0199568	0	0.0937764	0.0147062	0.0555145	0.0553746	0.0279058	0.269032	0.11783
ENST00000660444.1|ENSG00000231999.7|OTTHUMG00000010130.7|OTTHUMT00000528230.1|LRRC8C-DT-208|LRRC8C-DT|3774|lncRNA|	0.264387	0.217437	0.262901	0.122053	0.0882312	0.103352	0.152455	0.13744	0.212006	0.227079	0.845297	0.793985
ENST00000443562.2|ENSG00000231999.7|OTTHUMG00000010130.7|OTTHUMT00000028010.3|LRRC8C-DT-202|LRRC8C-DT|2720|lncRNA|	0.0529291	0.0376994	0	0.0845738	0	0.0278147	0	0	0.0704945	0	0.104769	0.114695
ENST00000666228.1|ENSG00000231999.7|OTTHUMG00000010130.7|OTTHUMT00000528228.1|LRRC8C-DT-210|LRRC8C-DT|2535|lncRNA|	0	0	0	0	0	0	0	0	0	2.42762e-07	0	0
ENST00000655657.1|ENSG00000231999.7|OTTHUMG00000010130.7|OTTHUMT00000528229.1|LRRC8C-DT-205|LRRC8C-DT|2710|lncRNA|	0	0	0	0.0326584	0	0.0338447	0	0	7.91731e-06	0	0	0
ENST00000666079.1|ENSG00000231999.7|OTTHUMG00000010130.7|OTTHUMT00000528231.1|LRRC8C-DT-209|LRRC8C-DT|1493|lncRNA|	0.0593946	0.120309	0.143606	0.158123	0.0722479	0.105	0.0567994	0.142602	0.214823	0.20974	0.543839	0.462847
ENST00000660266.1|ENSG00000231999.7|OTTHUMG00000010130.7|OTTHUMT00000528232.1|LRRC8C-DT-207|LRRC8C-DT|536|lncRNA|	0	0.0132603	0	0	0	0	0	0.0458117	0	0	0	0
ENST00000415584.7|ENSG00000231999.7|OTTHUMG00000010130.7|OTTHUMT00000028432.3|LRRC8C-DT-201|LRRC8C-DT|790|lncRNA|	0.130626	0.42601	0	0	0.0822004	0.295057	0.26733	0	0.185748	0	0.229032	0.0567325
ENST00000655898.1|ENSG00000231999.7|OTTHUMG00000010130.7|OTTHUMT00000505923.1|LRRC8C-DT-206|LRRC8C-DT|1295|lncRNA|	0	0	0	0	0	0	0	0	0	0	0	0
ENST00000526694.2|ENSG00000231999.7|OTTHUMG00000010130.7|OTTHUMT00000387139.2|LRRC8C-DT-203|LRRC8C-DT|1305|lncRNA|	0.316723	0	0	0.084728	0.104019	0.276476	0.151256	0.206705	0.565713	0.0621499	0.47047	0.0522636
ENST00000666432.1|ENSG00000231999.7|OTTHUMG00000010130.7|OTTHUMT00000528233.1|LRRC8C-DT-211|LRRC8C-DT|6447|lncRNA|	0.10999	0.112165	0.0545474	0.109308	0.0402362	0.0847612	0.0915997	0.0538279	0.149241	0.0563042	0.446579	0.35694
ENST00000528692.1|ENSG00000231999.7|OTTHUMG00000010130.7|OTTHUMT00000387140.1|LRRC8C-DT-204|LRRC8C-DT|439|lncRNA|	0	0	0.157982	0	0	0.379574	0	0.143659	0.1903	0.154492	0	0
ENST00000429074.1|ENSG00000230735.1|OTTHUMG00000040465.1|OTTHUMT00000097364.1|AC093423.2-201|AC093423.2|437|lncRNA|	0.501949	0.487759	0.0976419	0.287371	0.362071	0.251573	0.412033	0	0.482289	0.22661	1.16401	0.422061
ENST00000432395.1|ENSG00000231613.1|OTTHUMG00000010584.1|OTTHUMT00000029205.1|AC099568.1-201|AC099568.1|509|lncRNA|	0.153955	0.128204	0	0	0	0.0651046	0.0522594	0	0.0759093	0.0902047	0.092423	0.198642
ENST00000609194.1|ENSG00000272931.1|OTTHUMG00000186155.1|OTTHUMT00000472333.1|AC099568.2-201|AC099568.2|695|lncRNA|	1.04824	0.413026	0.476783	0.413939	0.303073	0.574885	0.834869	0.601677	1.22158	0.235594	0.963053	0.763433
ENST00000608671.1|ENSG00000272672.1|OTTHUMG00000186158.1|OTTHUMT00000472336.1|AL391497.1-201|AL391497.1|547|lncRNA|	0.0683984	0.115225	0.270505	0	0.0521895	0.116334	0.185377	0.210488	0.20475	0.244152	0.333342	0.118823
ENST00000667592.1|ENSG00000287015.1|OTTHUMG00000194364.1|OTTHUMT00000515219.1|AL161797.1-201|AL161797.1|719|lncRNA|	0.188909	0.0266816	0.137256	0.176175	0.109238	0.079974	0	0	0.193186	0.057171	0.421483	0.324744
ENST00000663908.1|ENSG00000287406.1|OTTHUMG00000194647.1|OTTHUMT00000520287.1|AC098656.1-201|AC098656.1|968|lncRNA|	0.732876	0.542654	0.524764	0.0592135	0.12581	0.106395	0.778619	0.541897	0.897689	0.468088	1.23355	0.277504
ENST00000653744.1|ENSG00000287372.1|OTTHUMG00000195795.1|OTTHUMT00000528791.1|AL627316.1-201|AL627316.1|2674|lncRNA|	0.0446485	0.0573424	0.0321137	0.0114976	0.025853	0.0132959	0.0549549	0	0.0590639	0	0.222828	0.284533
ENST00000661553.1|ENSG00000287372.1|OTTHUMG00000195795.1|OTTHUMT00000528792.1|AL627316.1-202|AL627316.1|802|lncRNA|	0	0.0228556	0	0	0	0	0	0	0	0	0	0
ENST00000655087.1|ENSG00000287372.1|OTTHUMG00000195795.1|OTTHUMT00000528793.1|AL627316.1-203|AL627316.1|2123|lncRNA|	0.0395145	0.100143	0.193137	0.109234	0.0643266	0.139147	0.0386922	0.115783	0.186967	0.0672251	0.399611	0.590338
ENST00000435832.1|ENSG00000229201.1|OTTHUMG00000010017.1|OTTHUMT00000027723.1|LINC02787-201|LINC02787|231|lncRNA|	0	0	0	0	0	0	0	0	0	0	0	0
ENST00000660766.1|ENSG00000287076.1|OTTHUMG00000195763.1|OTTHUMT00000528631.1|AC092805.1-201|AC092805.1|2306|lncRNA|	0	0.0202343	0	0	0	0.00975596	0	0	0.0119348	0	0.0299073	0
ENST00000659815.1|ENSG00000287076.1|OTTHUMG00000195763.1|OTTHUMT00000528632.1|AC092805.1-202|AC092805.1|2626|lncRNA|	0	0	0	0	0	0	0	0	0	0	0	0
ENST00000662386.1|ENSG00000287076.1|OTTHUMG00000195763.1|OTTHUMT00000528633.1|AC092805.1-203|AC092805.1|2571|lncRNA|	0	0	0	0	0	0	0	0	0	0	0	0
ENST00000671059.1|ENSG00000233593.10|OTTHUMG00000010018.21|OTTHUMT00000527913.1|LINC02609-224|LINC02609|2118|lncRNA|	0.13372	0.0891817	0.087419	0.106806	0.0736481	0.0536422	0.048813	0.150741	0.0393915	0.0323008	0.412469	0.484592
ENST00000659034.1|ENSG00000233593.10|OTTHUMG00000010018.21|OTTHUMT00000488753.3|LINC02609-215|LINC02609|5238|lncRNA|	0.0240928	0.0105668	0	0.0109451	0.0106346	0.0349907	0.00774587	0.00485049	0.0503113	0	0.00777248	0.0164441
ENST00000657053.1|ENSG00000233593.10|OTTHUMG00000010018.21|OTTHUMT00000510296.1|LINC02609-213|LINC02609|1358|lncRNA|	0	0	0	0.0462352	0	0	0.0140367	0	0	0	0	0
ENST00000669273.1|ENSG00000233593.10|OTTHUMG00000010018.21|OTTHUMT00000511526.1|LINC02609-220|LINC02609|1114|lncRNA|	0.191815	0.21328	0.111421	0	0.206473	0.224866	0.1018	0.0528674	0.320765	0.115262	0.265889	0.872119
ENST00000664159.1|ENSG00000233593.10|OTTHUMG00000010018.21|OTTHUMT00000518950.1|LINC02609-216|LINC02609|715|lncRNA|	0.621752	0.455696	0.509022	0.758335	0.270644	0.596044	0.474337	0.217246	0.722452	0.24784	1.20031	0.753866
ENST00000435649.3|ENSG00000233593.10|OTTHUMG00000010018.21|OTTHUMT00000525935.1|LINC02609-201|LINC02609|802|lncRNA|	0	0	0	0.00015403	0	0	0	0	0	0	0	0.11408
ENST00000668679.1|ENSG00000233593.10|OTTHUMG00000010018.21|OTTHUMT00000509114.1|LINC02609-219|LINC02609|856|lncRNA|	0	0	0	0	0	0	0	0.0496022	0	0	0.0176961	0
ENST00000634619.2|ENSG00000233593.10|OTTHUMG00000010018.21|OTTHUMT00000488754.2|LINC02609-205|LINC02609|1178|lncRNA|	0	0.0559993	0	0	0.130319	0.0468402	0.0341983	0	0	0	0.0910181	0
ENST00000635581.2|ENSG00000233593.10|OTTHUMG00000010018.21|OTTHUMT00000470185.2|LINC02609-206|LINC02609|973|lncRNA|	0.27561	0.135983	0	0	0.109296	0.080445	0.0743316	0	0.271059	0	0	0.040322
ENST00000653770.1|ENSG00000233593.10|OTTHUMG00000010018.21|OTTHUMT00000508427.1|LINC02609-211|LINC02609|1105|lncRNA|	0	0.0848861	0	0.0355705	0	0.111833	0	0	0.040196	0	0	0
ENST00000658618.1|ENSG00000233593.10|OTTHUMG00000010018.21|OTTHUMT00000527914.1|LINC02609-214|LINC02609|3818|lncRNA|	0	0.0420359	0	0	0.0198326	0.039141	0	0	0.0246498	0.0368506	0.028019	0.0107518
ENST00000655784.1|ENSG00000233593.10|OTTHUMG00000010018.21|OTTHUMT00000507012.1|LINC02609-212|LINC02609|2292|lncRNA|	1.02168e-06	0	0	0	0.0119105	0	0	0.0855556	0	0	0	0
ENST00000670437.1|ENSG00000233593.10|OTTHUMG00000010018.21|OTTHUMT00000511027.1|LINC02609-223|LINC02609|2467|lncRNA|	0.0419711	0.0359076	0	0	0	0.0902865	0	0	0	0	0	0
ENST00000670363.1|ENSG00000233593.10|OTTHUMG00000010018.21|OTTHUMT00000527915.1|LINC02609-222|LINC02609|2487|lncRNA|	0	0.0350334	0	0	0.0503377	0	0	0	0	0.0295968	0	0.0520788
ENST00000664774.1|ENSG00000233593.10|OTTHUMG00000010018.21|OTTHUMT00000507775.1|LINC02609-217|LINC02609|2108|lncRNA|	0.119706	0	0.117353	0.0977658	0	0	0.0412023	0.100485	0.129681	0	0	0
ENST00000635959.1|ENSG00000233593.10|OTTHUMG00000010018.21|OTTHUMT00000488755.1|LINC02609-207|LINC02609|478|lncRNA|	0.119062	0.354361	0.0504371	0	0.208521	0.00485433	0	0.159345	0.163535	0	0.462007	0
ENST00000671243.1|ENSG00000233593.10|OTTHUMG00000010018.21|OTTHUMT00000514758.1|LINC02609-225|LINC02609|1501|lncRNA|	0.0420109	0	0	0	0.0234041	0	0	0.0190601	0	0	0	0.0165678
ENST00000636917.1|ENSG00000233593.10|OTTHUMG00000010018.21|OTTHUMT00000488756.1|LINC02609-208|LINC02609|627|lncRNA|	0	0.0813717	0	0	0.049677	0	0	0	0.0607672	0	0.301184	0
ENST00000637260.1|ENSG00000233593.10|OTTHUMG00000010018.21|OTTHUMT00000488757.1|LINC02609-209|LINC02609|499|lncRNA|	0	0	0	0	0	0	0	0	0	0	0	0
ENST00000652632.1|ENSG00000233593.10|OTTHUMG00000010018.21|OTTHUMT00000502884.1|LINC02609-210|LINC02609|472|lncRNA|	0	0	0	0	0	0	0	0	0	0.155203	0	0
ENST00000666920.1|ENSG00000233593.10|OTTHUMG00000010018.21|OTTHUMT00000507096.1|LINC02609-218|LINC02609|1378|lncRNA|	0.0198343	0	0	0	0	0	0	0.0324504	0.0462815	0	0.10548	0
ENST00000670028.1|ENSG00000233593.10|OTTHUMG00000010018.21|OTTHUMT00000511232.1|LINC02609-221|LINC02609|717|lncRNA|	0.295883	0.261266	0	0.0440294	0	0	0	0.0448217	0	0	0	0.106234
ENST00000662449.1|ENSG00000285532.2|OTTHUMG00000193036.3|OTTHUMT00000507046.1|LINC02788-202|LINC02788|944|lncRNA|	0	0	0	0	0	0	0	0	0.0874721	0	0	0
ENST00000650406.1|ENSG00000285532.2|OTTHUMG00000193036.3|OTTHUMT00000499966.2|LINC02788-201|LINC02788|754|lncRNA|	0.0425026	0.123709	0.0853159	0	0.0683046	0.110234	0	0.0337618	0.000357394	0.0530519	0.162562	0
ENST00000655113.1|ENSG00000225446.3|OTTHUMG00000010019.4|OTTHUMT00000521417.1|LINC01763-202|LINC01763|675|lncRNA|	0	0.0572615	0	0	0.236048	0.0427627	0	0.039114	0.0508155	0.0611842	0	0.0441164
ENST00000425185.2|ENSG00000225446.3|OTTHUMG00000010019.4|OTTHUMT00000027727.2|LINC01763-201|LINC01763|1547|lncRNA|	0.0346613	0	0	0	0	0.0152247	0	0.0142242	0	0	0	0.016011
ENST00000606898.1|ENSG00000272094.1|OTTHUMG00000185352.1|OTTHUMT00000470300.1|AC091614.1-201|AC091614.1|879|lncRNA|	0.407853	0.259591	0.381982	0.212412	0.0982816	0.436862	0.260616	0.291814	0.461165	0.270894	1.14957	1.10522
ENST00000609675.1|ENSG00000273487.1|OTTHUMG00000186163.1|OTTHUMT00000472344.1|AC104836.1-201|AC104836.1|1293|lncRNA|	0.215492	0.0824715	0.28951	0.147992	0.0379014	0.152115	0.04409	0.124933	0.307747	0.223001	0.531274	0.383712
ENST00000664771.1|ENSG00000287797.1|OTTHUMG00000195639.1|OTTHUMT00000527934.1|AC093577.2-201|AC093577.2|2446|lncRNA|	0.331368	0.394021	0.41131	0.22897	0.238547	0.36515	0.261985	0.33322	0.488245	0.412727	1.3767	1.61435
ENST00000413606.5|ENSG00000223745.8|OTTHUMG00000010705.14|OTTHUMT00000029565.1|CCDC18-AS1-202|CCDC18-AS1|770|lncRNA|	1.15826	0.90657	0.750526	2.02607	1.33011	2.24186	1.2283	0.732127	1.2392	0.605923	2.8737	1.52484
ENST00000602488.5|ENSG00000223745.8|OTTHUMG00000010705.14|OTTHUMT00000467331.1|CCDC18-AS1-224|CCDC18-AS1|321|lncRNA|	0.541864	0.355547	0.316313	1.06765	0	0.482733	1.80067	0.184072	0	0.489199	1.13232	1.42488
ENST00000457025.5|ENSG00000223745.8|OTTHUMG00000010705.14|OTTHUMT00000029969.1|CCDC18-AS1-222|CCDC18-AS1|413|lncRNA|	0	0.1499	0	0.24193	0	0	0	0	0.641426	0	0	0
ENST00000446528.6|ENSG00000223745.8|OTTHUMG00000010705.14|OTTHUMT00000029568.2|CCDC18-AS1-215|CCDC18-AS1|489|lncRNA|	0.119582	0.0465551	0.467643	0.41959	0.151574	1.38918	0.632637	0.129948	0	0.270039	0	0.521539
ENST00000668257.1|ENSG00000223745.8|OTTHUMG00000010705.14|OTTHUMT00000508996.1|CCDC18-AS1-230|CCDC18-AS1|773|lncRNA|	0	0	0	0	0	0.112246	0	0	0	0	0.130606	0
ENST00000451302.6|ENSG00000223745.8|OTTHUMG00000010705.14|OTTHUMT00000029559.2|CCDC18-AS1-219|CCDC18-AS1|1212|lncRNA|	0	0.149401	0.255707	0	0	0.136805	0.149915	0.119575	0.144673	0.0622309	0.0763574	0.275572
ENST00000415150.5|ENSG00000223745.8|OTTHUMG00000010705.14|OTTHUMT00000029574.1|CCDC18-AS1-204|CCDC18-AS1|448|lncRNA|	0	0.561443	0	0.194059	0.888865	0	0	0	0.3146	0	0.227683	0
ENST00000455474.5|ENSG00000223745.8|OTTHUMG00000010705.14|OTTHUMT00000029968.1|CCDC18-AS1-221|CCDC18-AS1|299|lncRNA|	0.953001	0	0	0	0.279246	0	0	0	0	0.0196918	0	0
ENST00000447577.5|ENSG00000223745.8|OTTHUMG00000010705.14|OTTHUMT00000029567.1|CCDC18-AS1-216|CCDC18-AS1|431|lncRNA|	0	0	0	0.193782	0	0.116808	0	0	0	0	0.137222	0
ENST00000442860.5|ENSG00000223745.8|OTTHUMG00000010705.14|OTTHUMT00000029967.1|CCDC18-AS1-213|CCDC18-AS1|358|lncRNA|	0.532874	0.139402	0	0	0	0	0	0	0.0916648	0	0	1.51939
ENST00000414430.5|ENSG00000223745.8|OTTHUMG00000010705.14|OTTHUMT00000029965.1|CCDC18-AS1-203|CCDC18-AS1|427|lncRNA|	0	0.123057	0.733693	0	0.166858	0	0.150917	0.258077	0.107655	0.950408	1.09406	0.116475
ENST00000429859.5|ENSG00000223745.8|OTTHUMG00000010705.14|OTTHUMT00000029569.1|CCDC18-AS1-208|CCDC18-AS1|418|lncRNA|	0	0	0	0	0.131756	0	0.156308	0	0	0	0.321593	0
ENST00000427669.5|ENSG00000223745.8|OTTHUMG00000010705.14|OTTHUMT00000029964.1|CCDC18-AS1-207|CCDC18-AS1|383|lncRNA|	0.496798	0.110221	0.40017	0.371853	0.266025	0.250706	0.0949459	0.170931	0.369682	0	0.152609	1.40262
ENST00000424517.3|ENSG00000223745.8|OTTHUMG00000010705.14|OTTHUMT00000029966.3|CCDC18-AS1-206|CCDC18-AS1|270|lncRNA|	0.227426	1.27324	0.221796	0.324944	0	1.73745	0	0	0.229454	0.251044	0	2.10347
ENST00000661111.1|ENSG00000223745.8|OTTHUMG00000010705.14|OTTHUMT00000029560.2|CCDC18-AS1-229|CCDC18-AS1|2062|lncRNA|	0	0.139917	0	0.276349	0.147935	0.00117693	0.144414	0	0.0755637	0	0.16383	0.0539851
ENST00000450843.5|ENSG00000223745.8|OTTHUMG00000010705.14|OTTHUMT00000029571.3|CCDC18-AS1-218|CCDC18-AS1|600|lncRNA|	0.104368	0.157996	0.200316	0.0788379	0.337746	0.160771	0.394774	0	0.507587	0	0.534794	0.835314
ENST00000440778.5|ENSG00000223745.8|OTTHUMG00000010705.14|OTTHUMT00000100384.1|CCDC18-AS1-212|CCDC18-AS1|596|lncRNA|	0	0	0	0.186859	0	0.169591	0	0	0.167152	0.103556	0.127203	0
ENST00000659026.1|ENSG00000223745.8|OTTHUMG00000010705.14|OTTHUMT00000527715.1|CCDC18-AS1-228|CCDC18-AS1|2194|lncRNA|	0.149103	0.152451	0.260347	0	0.0693509	0.0746331	0	0	0.192965	0	0.698396	0.118355
ENST00000657560.1|ENSG00000223745.8|OTTHUMG00000010705.14|OTTHUMT00000527716.1|CCDC18-AS1-227|CCDC18-AS1|2056|lncRNA|	0.000469454	0.00681326	0	0	0	0	0	0	0	0	0	0
ENST00000669506.1|ENSG00000223745.8|OTTHUMG00000010705.14|OTTHUMT00000527717.1|CCDC18-AS1-231|CCDC18-AS1|1808|lncRNA|	0.681651	1.03906	1.13051	0.788211	0.373913	0.798334	0.799854	0.723964	1.21671	1.05057	4.11985	4.342
ENST00000421202.6|ENSG00000223745.8|OTTHUMG00000010705.14|OTTHUMT00000029573.2|CCDC18-AS1-205|CCDC18-AS1|3014|lncRNA|	1.51545	1.01023	0.31607	0.160593	0.112201	1.44198	1.23348	0.42008	1.49246	0.38324	3.16698	1.9246
ENST00000436200.2|ENSG00000223745.8|OTTHUMG00000010705.14|OTTHUMT00000029570.2|CCDC18-AS1-210|CCDC18-AS1|492|lncRNA|	0	0	0	0	0	0	0	0	0	0	0	0.146859
ENST00000670231.1|ENSG00000223745.8|OTTHUMG00000010705.14|OTTHUMT00000527718.1|CCDC18-AS1-232|CCDC18-AS1|618|lncRNA|	0.0676063	0	0	0	0	0	0.0860359	0	0	0	0	0
ENST00000432741.5|ENSG00000223745.8|OTTHUMG00000010705.14|OTTHUMT00000029572.1|CCDC18-AS1-209|CCDC18-AS1|535|lncRNA|	0.25655	0.0272657	0.322347	0	0	0	0	0	0	0	0	0.22474
ENST00000411670.5|ENSG00000223745.8|OTTHUMG00000010705.14|OTTHUMT00000029566.1|CCDC18-AS1-201|CCDC18-AS1|675|lncRNA|	0	0	0	0	0	0	0	0.0680475	0	0	0	0
ENST00000452347.6|ENSG00000223745.8|OTTHUMG00000010705.14|OTTHUMT00000029562.2|CCDC18-AS1-220|CCDC18-AS1|1600|lncRNA|	0	0	0	0.130799	0	0.104456	0	0.0737235	0	0.0822907	0	0.236357
ENST00000653362.1|ENSG00000223745.8|OTTHUMG00000010705.14|OTTHUMT00000526408.2|CCDC18-AS1-225|CCDC18-AS1|2871|lncRNA|	0.389355	0.225996	0.181274	0.129993	0.118641	0.194724	0.0591109	0.092767	0.154223	0.158143	0.829204	0.861605
ENST00000655606.1|ENSG00000223745.8|OTTHUMG00000010705.14|OTTHUMT00000527719.1|CCDC18-AS1-226|CCDC18-AS1|2599|lncRNA|	0	0	0	0	0	0	0	0	0	0	0	0
ENST00000445076.2|ENSG00000223745.8|OTTHUMG00000010705.14|OTTHUMT00000521011.2|CCDC18-AS1-214|CCDC18-AS1|2376|lncRNA|	0	0	0	0.14281	0	0	0	0.081043	0	0	0	0.196125
ENST00000457387.2|ENSG00000223745.8|OTTHUMG00000010705.14|OTTHUMT00000029561.2|CCDC18-AS1-223|CCDC18-AS1|1613|lncRNA|	0.175819	0.216499	0.170927	0.373976	0	0.152802	0.221834	0.0673948	0.27445	0.178088	0.325955	1.19959
ENST00000438777.5|ENSG00000223745.8|OTTHUMG00000010705.14|OTTHUMT00000029563.1|CCDC18-AS1-211|CCDC18-AS1|752|lncRNA|	0.0937684	0	0.474785	0	5.59059e-05	0	0.0549941	0	0.224195	0	0	0
ENST00000449305.5|ENSG00000223745.8|OTTHUMG00000010705.14|OTTHUMT00000029564.1|CCDC18-AS1-217|CCDC18-AS1|748|lncRNA|	0	0.00425154	0	0	0.151807	0	0	0	0	0	0	0
ENST00000431770.1|ENSG00000224093.5|OTTHUMG00000010302.1|OTTHUMT00000028428.1|BCAR3-AS1-204|BCAR3-AS1|722|lncRNA|	2.16321	2.6739	2.02256	1.69825	1.12064	1.40992	4.30279	1.62526	1.38616	1.45186	2.826	2.40149
ENST00000427243.5|ENSG00000224093.5|OTTHUMG00000010302.1|OTTHUMT00000028429.1|BCAR3-AS1-203|BCAR3-AS1|639|lncRNA|	3.68215	4.09728	3.51992	2.17291	1.60525	1.64122	7.61313	6.03837	4.4039	3.41528	4.12296	3.48946
ENST00000417401.1|ENSG00000224093.5|OTTHUMG00000010302.1|OTTHUMT00000028427.1|BCAR3-AS1-202|BCAR3-AS1|504|lncRNA|	1.70052	1.12896	2.08591	0.495218	0.779714	2.03958	4.43954	0.61569	1.70065	1.66566	2.9087	2.11381
ENST00000412628.1|ENSG00000224093.5|OTTHUMG00000010302.1|OTTHUMT00000028431.1|BCAR3-AS1-201|BCAR3-AS1|172|lncRNA|	6.64767	6.45147	5.22311	3.86895	0.931626	4.29755	6.714	3.71551	5.87318	2.18153	9.13331	7.48506
ENST00000446684.1|ENSG00000224093.5|OTTHUMG00000010302.1|OTTHUMT00000028430.1|BCAR3-AS1-205|BCAR3-AS1|714|lncRNA|	1.14646	1.22427	0.734997	0.664309	0.184442	0.75175	1.27462	1.16401	0.901673	0.682558	1.69015	2.16816
ENST00000565336.1|ENSG00000260464.1|OTTHUMG00000175883.1|OTTHUMT00000431234.1|AL049796.1-201|AL049796.1|1766|lncRNA|	0.119155	0.117394	0.0912106	0.377076	0.076186	0.235891	0.0995709	0.134906	0.351658	0.0981474	0.0399788	0.331259
ENST00000439455.1|ENSG00000233482.1|OTTHUMG00000010623.1|OTTHUMT00000029326.1|AC093579.1-201|AC093579.1|352|lncRNA|	0	0	0	0	0	0	0	0	0	0	0.166293	0
ENST00000660441.1|ENSG00000226835.3|OTTHUMG00000010648.14|OTTHUMT00000503007.2|ARHGAP29-AS1-207|ARHGAP29-AS1|767|lncRNA|	0	0	0	0	0	0	0	0	0.0901947	0	0	0.0852326
ENST00000418242.3|ENSG00000226835.3|OTTHUMG00000010648.14|OTTHUMT00000029385.3|ARHGAP29-AS1-202|ARHGAP29-AS1|861|lncRNA|	0	0	0	0	0	0	0	0	0	0	0	0
ENST00000654754.1|ENSG00000226835.3|OTTHUMG00000010648.14|OTTHUMT00000513848.1|ARHGAP29-AS1-204|ARHGAP29-AS1|996|lncRNA|	0	0	0	0	0	0	0	0	0	0	0	0
ENST00000657152.1|ENSG00000226835.3|OTTHUMG00000010648.14|OTTHUMT00000507219.1|ARHGAP29-AS1-206|ARHGAP29-AS1|952|lncRNA|	0	0	0	0	0	0	0	0	0	0	0	0
ENST00000662164.1|ENSG00000226835.3|OTTHUMG00000010648.14|OTTHUMT00000510841.1|ARHGAP29-AS1-209|ARHGAP29-AS1|939|lncRNA|	0	0	0	0	0	0	0	0	0	0	0	0
ENST00000413103.3|ENSG00000226835.3|OTTHUMG00000010648.14|OTTHUMT00000029383.3|ARHGAP29-AS1-201|ARHGAP29-AS1|887|lncRNA|	0	0	0	0	0	0	0	0	0	0	0	0
ENST00000666276.1|ENSG00000226835.3|OTTHUMG00000010648.14|OTTHUMT00000507734.1|ARHGAP29-AS1-211|ARHGAP29-AS1|1603|lncRNA|	0	0	0	0	0	0	0	0	0	0	0	0
ENST00000656153.1|ENSG00000226835.3|OTTHUMG00000010648.14|OTTHUMT00000520034.1|ARHGAP29-AS1-205|ARHGAP29-AS1|1444|lncRNA|	0	0.02996	0	0	0	0	0	0	0	0	0.0543456	0.0469194
ENST00000665417.1|ENSG00000226835.3|OTTHUMG00000010648.14|OTTHUMT00000511368.1|ARHGAP29-AS1-210|ARHGAP29-AS1|852|lncRNA|	0.207333	0.161174	0.146446	0	0.178273	0	0.0750573	0.088548	0	0.27468	0.818219	0.456068
ENST00000660527.1|ENSG00000226835.3|OTTHUMG00000010648.14|OTTHUMT00000508746.1|ARHGAP29-AS1-208|ARHGAP29-AS1|808|lncRNA|	0	0	0	0	0	0	0	0	0	0	0.0586663	0
ENST00000654057.1|ENSG00000226835.3|OTTHUMG00000010648.14|OTTHUMT00000518570.1|ARHGAP29-AS1-203|ARHGAP29-AS1|489|lncRNA|	0.211016	0.41611	0.082894	0.48282	0.125177	0.280712	0.111994	0.131623	0	0.289253	0.400123	0.854269
ENST00000414039.1|ENSG00000236098.1|OTTHUMG00000010651.1|OTTHUMT00000029386.1|AC097059.1-201|AC097059.1|592|lncRNA|	0.12082	0.218094	0.239977	0.241567	0	0.270508	0.223121	0	0.255468	0.0737681	0.72074	1.10408
ENST00000659885.1|ENSG00000286692.1|OTTHUMG00000193931.1|OTTHUMT00000507231.1|AC118469.2-201|AC118469.2|486|lncRNA|	0	0.0458441	0.408138	0	0	0	0.0566067	0	0	0	0.296841	0.14226
ENST00000413541.1|ENSG00000223675.1|OTTHUMG00000010718.1|OTTHUMT00000029603.1|AC093117.1-201|AC093117.1|2171|lncRNA|	0.0472845	0.0504026	0.0846167	0.0345607	0.0202934	0.0208436	0.00789687	0.0488682	0.0391581	0.0313539	0.0797937	0.223006
ENST00000659966.1|ENSG00000235501.6|OTTHUMG00000010780.4|OTTHUMT00000528803.1|AC105942.1-204|AC105942.1|1418|lncRNA|	1.70919	0.938639	1.00053	1.31954	1.78082	2.69476	1.92656	0.540521	5.2606	1.23603	0.621905	1.68093
ENST00000438509.2|ENSG00000235501.6|OTTHUMG00000010780.4|OTTHUMT00000029697.3|AC105942.1-202|AC105942.1|1614|lncRNA|	0.963608	0.527377	0.755743	1.35917	0.478641	3.00147	0.846544	0.32551	2.49256	0.239831	0.788926	0.775789
ENST00000659935.1|ENSG00000235501.6|OTTHUMG00000010780.4|OTTHUMT00000095405.2|AC105942.1-203|AC105942.1|1514|lncRNA|	0	0	0.518808	0.864945	0.28356	0	1.79004e-07	0.186191	1.11576	0.0326476	0	2.17893e-05
ENST00000664672.1|ENSG00000235501.6|OTTHUMG00000010780.4|OTTHUMT00000528804.1|AC105942.1-205|AC105942.1|1479|lncRNA|	0.120772	0.0584268	0.243251	0.207375	0.074579	0.302512	0.764824	0.122703	0.338768	0.221042	0.540449	0
ENST00000657603.1|ENSG00000235501.6|OTTHUMG00000010780.4|OTTHUMT00000528806.1|AC105942.1-207|AC105942.1|1334|lncRNA|	0	0.145589	0	0	0	0	1.50078e-06	0	0.772442	0.0342153	4.37718e-05	0
ENST00000666627.1|ENSG00000235501.6|OTTHUMG00000010780.4|OTTHUMT00000528805.1|AC105942.1-206|AC105942.1|1662|lncRNA|	0	0.0339127	0.118933	0.128663	0	0.0514495	0.0422446	0	0	0	0.252844	0
ENST00000664573.1|ENSG00000235501.6|OTTHUMG00000010780.4|OTTHUMT00000528807.1|AC105942.1-208|AC105942.1|1362|lncRNA|	0.239281	0	0	0.156458	0	0.397928	0.191327	0	0.187506	0	0.182652	0.176401
ENST00000452846.5|ENSG00000235501.6|OTTHUMG00000010780.4|OTTHUMT00000029698.1|AC105942.1-201|AC105942.1|518|lncRNA|	0	0	0	0	0	0	0	0	0	0	0	0
ENST00000456582.2|ENSG00000235501.6|OTTHUMG00000010780.4|OTTHUMT00000528808.1|AC105942.1-209|AC105942.1|874|lncRNA|	0.441914	0.485589	0.203676	0.595829	0.15918	1.0552	0.275634	0.0773835	1.12572	0.295123	1.5045	1.32438
ENST00000451611.1|ENSG00000230427.1|OTTHUMG00000010779.1|OTTHUMT00000029696.1|ALG14-AS1-201|ALG14-AS1|1096|lncRNA|	0.0784022	0.0779075	0.0794687	0.0507379	0	0	0.0350353	0.0424043	0	0	0.206015	0.143278
ENST00000434207.1|ENSG00000231992.1|OTTHUMG00000010848.1|OTTHUMT00000029939.1|AC092802.4-201|AC092802.4|420|lncRNA|	0.647711	1.09889	1.36152	0.82309	0.539194	0.359714	0.963562	0.637204	0.617601	1.20539	6.07458	3.60705
ENST00000663020.1|ENSG00000226026.6|OTTHUMG00000010849.2|OTTHUMT00000528336.1|AC092802.2-203|AC092802.2|3991|lncRNA|	2.51402	2.99798	2.62266	1.71497	1.21161	2.45863	1.46904	1.55652	2.88582	2.16729	10.9946	9.23441
ENST00000421762.5|ENSG00000226026.6|OTTHUMG00000010849.2|OTTHUMT00000029940.1|AC092802.2-201|AC092802.2|2447|lncRNA|	0	0.0902988	0.0867564	0.0269232	0.0466014	0	0.0125891	0	0.0672015	0	0.0615262	0.0196829
ENST00000419846.1|ENSG00000226026.6|OTTHUMG00000010849.2|OTTHUMT00000029941.1|AC092802.2-202|AC092802.2|522|lncRNA|	0.691802	0	0.0789467	0.252357	0.0870247	0.259242	0.0555037	0	0.226354	0	0.645443	0.142944
ENST00000624604.3|ENSG00000228852.6|OTTHUMG00000010851.4|OTTHUMT00000479087.1|AC092802.3-201|AC092802.3|498|lncRNA|	0.573761	0.115794	0.388753	0	0	0.167807	0.1085	0.424323	0	0.505628	0.768914	0.958769
ENST00000444665.5|ENSG00000228852.6|OTTHUMG00000010851.4|OTTHUMT00000029947.2|AC092802.3-202|AC092802.3|371|lncRNA|	0.249216	0.455456	0.531765	0.129683	0.0939423	0.170466	0	0	1.22288	0.08411	1.75643	0
ENST00000630835.1|ENSG00000228852.6|OTTHUMG00000010851.4|OTTHUMT00000480386.1|AC092802.3-203|AC092802.3|213|lncRNA|	0	0	0	0	0	0	0	0	0	0	0.61259	0
ENST00000598739.1|ENSG00000228852.6|OTTHUMG00000010851.4|OTTHUMT00000447489.1|AC092802.3-204|AC092802.3|262|lncRNA|	0	0.412153	0	0	0	0.230861	0	0.194807	0.736261	0	0.865352	0
ENST00000624135.3|ENSG00000228852.6|OTTHUMG00000010851.4|OTTHUMT00000479088.1|AC092802.3-205|AC092802.3|526|lncRNA|	0.583057	0.16274	0.287562	0.139774	0.165416	0.247221	0	0.0557671	0.461527	0	0.528781	0.125983
ENST00000623609.1|ENSG00000228852.6|OTTHUMG00000010851.4|OTTHUMT00000479089.1|AC092802.3-206|AC092802.3|355|lncRNA|	0	0.0772532	0	0	0.101171	0.122656	0.10435	0	0.137448	0	0.327751	0.242963
ENST00000661535.1|ENSG00000287919.1|OTTHUMG00000195797.1|OTTHUMT00000528798.1|AC092802.5-201|AC092802.5|2726|lncRNA|	0.00921544	0.00563541	0.00943878	0	0.00795631	0.00813832	0.0123048	0	0	0.0122867	0.0750223	0.0086015
ENST00000423410.1|ENSG00000228504.1|OTTHUMG00000010911.1|OTTHUMT00000030082.1|LINC01760-201|LINC01760|382|lncRNA|	0	0.06783	0	0	0	0	0	0	0	0	0	0
ENST00000438093.1|ENSG00000230434.3|OTTHUMG00000010912.3|OTTHUMT00000030083.1|LINC01650-201|LINC01650|602|lncRNA|	0	0.00736978	0	0	0	0	0	0	0	0	0	0
ENST00000664351.1|ENSG00000230434.3|OTTHUMG00000010912.3|OTTHUMT00000520814.1|LINC01650-203|LINC01650|1024|lncRNA|	0	0	0	0	0	0	0	0	0	0	0	0
ENST00000650223.1|ENSG00000230434.3|OTTHUMG00000010912.3|OTTHUMT00000499930.1|LINC01650-202|LINC01650|1153|lncRNA|	0	0.0261221	0	0.0238488	0	0	0	0	0	0	0.03236	0
ENST00000426881.6|ENSG00000237954.7|OTTHUMG00000010913.4|OTTHUMT00000030084.2|AL445218.1-201|AL445218.1|803|lncRNA|	0.171531	0.0363779	0.0651511	0.0814666	0.0359989	0.293006	0.149671	0	0.142428	0	0	0.309279
ENST00000427695.3|ENSG00000237954.7|OTTHUMG00000010913.4|OTTHUMT00000030085.3|AL445218.1-202|AL445218.1|845|lncRNA|	0	0	0	0	0	0	0	0	0	0	0.52506	0
ENST00000424943.1|ENSG00000233907.1|OTTHUMG00000010909.1|OTTHUMT00000030074.1|LINC01761-201|LINC01761|2755|lncRNA|	0.907861	0.891132	0.631199	0.639463	0.400311	0.742658	0.38688	0.445968	0.924274	0.560414	3.47856	3.53447
ENST00000653589.1|ENSG00000228971.3|OTTHUMG00000010665.12|OTTHUMT00000521069.1|LINC02607-204|LINC02607|1732|lncRNA|	0	0	0	0.0901213	0	0.027693	0	0	0.0836828	0.0400256	0	0
ENST00000655217.1|ENSG00000228971.3|OTTHUMG00000010665.12|OTTHUMT00000527918.1|LINC02607-206|LINC02607|4396|lncRNA|	0	0	0.00730501	0.0851584	0.00558726	0.0928582	0.00739156	0	0.0286471	0.0118364	0	0.0133948
ENST00000440116.2|ENSG00000228971.3|OTTHUMG00000010665.12|OTTHUMT00000030151.2|LINC02607-202|LINC02607|826|lncRNA|	0	0	0	0.151794	0	0	0	0	0.00478948	0	0	0
ENST00000411798.2|ENSG00000228971.3|OTTHUMG00000010665.12|OTTHUMT00000030152.1|LINC02607-201|LINC02607|1613|lncRNA|	0	0	0	0	0	0	0	0	0	0	0	0
ENST00000456933.1|ENSG00000228971.3|OTTHUMG00000010665.12|OTTHUMT00000029413.1|LINC02607-203|LINC02607|714|lncRNA|	0.0489933	0.129468	0	0	0.0593409	0.0428503	0	0.0365432	0.152635	0	0.198954	0.0953449
ENST00000667517.1|ENSG00000228971.3|OTTHUMG00000010665.12|OTTHUMT00000526111.1|LINC02607-211|LINC02607|1424|lncRNA|	0	0	0	0	0.0296864	0	0	0	0	0	0	0
ENST00000654040.1|ENSG00000228971.3|OTTHUMG00000010665.12|OTTHUMT00000516617.1|LINC02607-205|LINC02607|1124|lncRNA|	0.0506702	0.075615	0.172541	0	0	0	0	0.102878	0	0.111625	0.233352	0.284846
ENST00000669804.1|ENSG00000228971.3|OTTHUMG00000010665.12|OTTHUMT00000513273.1|LINC02607-212|LINC02607|1353|lncRNA|	0	0	0	0	0	0	0	0	0	0	0	0.0956936
ENST00000664663.1|ENSG00000228971.3|OTTHUMG00000010665.12|OTTHUMT00000526110.1|LINC02607-208|LINC02607|1588|lncRNA|	0	0.0101659	0	0	0	0.0147772	0	0	0	0	0	0
ENST00000665349.1|ENSG00000228971.3|OTTHUMG00000010665.12|OTTHUMT00000527030.1|LINC02607-210|LINC02607|765|lncRNA|	0	0	0	0	0	0	0	0	0	0	0	0
ENST00000664740.1|ENSG00000228971.3|OTTHUMG00000010665.12|OTTHUMT00000524784.1|LINC02607-209|LINC02607|970|lncRNA|	0	0	0	0	0	0	0	0	0	0	0	0
ENST00000656764.1|ENSG00000228971.3|OTTHUMG00000010665.12|OTTHUMT00000524108.1|LINC02607-207|LINC02607|941|lncRNA|	0	0	0	0	0	0	0	0	0	0	0	0
ENST00000603401.1|ENSG00000271252.1|OTTHUMG00000184190.1|OTTHUMT00000468262.1|AL683887.1-201|AL683887.1|287|lncRNA|	0.234201	0.229736	1.95385	0.646687	0.147077	1.13193	0	0.322543	0.410035	0.232596	1.93034	1.47976
ENST00000442558.5|ENSG00000237435.10|OTTHUMG00000010691.22|OTTHUMT00000029471.2|LINC02790-203|LINC02790|479|lncRNA|	0	0	0	0	0.0127072	0	0	0	0	0	0	0
ENST00000671269.1|ENSG00000237435.10|OTTHUMG00000010691.22|OTTHUMT00000516565.1|LINC02790-226|LINC02790|885|lncRNA|	0	0	0	0	0.0504038	0	0	0	0	0	0	0
ENST00000413825.7|ENSG00000237435.10|OTTHUMG00000010691.22|OTTHUMT00000447488.4|LINC02790-202|LINC02790|961|lncRNA|	0	0	0	0	0	0	0	0	0	0	0	0
ENST00000655418.1|ENSG00000237435.10|OTTHUMG00000010691.22|OTTHUMT00000520630.1|LINC02790-220|LINC02790|1030|lncRNA|	0	0	0	0	0	0	0	0	0	0	0	0
ENST00000451675.6|ENSG00000237435.10|OTTHUMG00000010691.22|OTTHUMT00000029472.2|LINC02790-204|LINC02790|902|lncRNA|	0	0	0	0	0	0	0	0	0	0	0	0
ENST00000593954.6|ENSG00000237435.10|OTTHUMG00000010691.22|OTTHUMT00000466480.3|LINC02790-205|LINC02790|793|lncRNA|	0	0	0	0	0	0	0	0	0	0	0	0
ENST00000634962.1|ENSG00000237435.10|OTTHUMG00000010691.22|OTTHUMT00000488762.1|LINC02790-218|LINC02790|967|lncRNA|	0	0.0181112	0	0.118582	0	0	0	0	0	0	0.119524	0
ENST00000659691.1|ENSG00000237435.10|OTTHUMG00000010691.22|OTTHUMT00000521267.1|LINC02790-221|LINC02790|651|lncRNA|	0	0	0	0	0	0	0	0	0	0	0	0
ENST00000609411.6|ENSG00000237435.10|OTTHUMG00000010691.22|OTTHUMT00000472627.2|LINC02790-210|LINC02790|1103|lncRNA|	0	0	0	0	0	0	0	0	0	0	0	0
ENST00000654486.1|ENSG00000237435.10|OTTHUMG00000010691.22|OTTHUMT00000525101.1|LINC02790-219|LINC02790|1178|lncRNA|	0	0	0	0	0	0	0	0	0	0	0	0
ENST00000667522.1|ENSG00000237435.10|OTTHUMG00000010691.22|OTTHUMT00000524600.1|LINC02790-224|LINC02790|1161|lncRNA|	0	0	0	0	0	0	0	0	0	0	0	0
ENST00000624750.3|ENSG00000237435.10|OTTHUMG00000010691.22|OTTHUMT00000479083.1|LINC02790-214|LINC02790|766|lncRNA|	0	0	0	0	0	0	0	0	0	0	0	0
ENST00000660327.1|ENSG00000237435.10|OTTHUMG00000010691.22|OTTHUMT00000506204.1|LINC02790-222|LINC02790|1034|lncRNA|	0	0	0	0	0	0	0	0	0	0	0	0
ENST00000595613.5|ENSG00000237435.10|OTTHUMG00000010691.22|OTTHUMT00000461109.2|LINC02790-207|LINC02790|670|lncRNA|	0	0	0	0	0	0	0	0	0	0	0	0
ENST00000623830.3|ENSG00000237435.10|OTTHUMG00000010691.22|OTTHUMT00000479084.1|LINC02790-213|LINC02790|868|lncRNA|	0	0	0	0	0	0	0	0	0	0	0	0
ENST00000625774.2|ENSG00000237435.10|OTTHUMG00000010691.22|OTTHUMT00000480383.2|LINC02790-215|LINC02790|733|lncRNA|	0	0	0	0	0	0	0	0	0	0	0	0
ENST00000627733.2|ENSG00000237435.10|OTTHUMG00000010691.22|OTTHUMT00000480384.1|LINC02790-216|LINC02790|569|lncRNA|	0	0	0	0	0	0	0	0	0	0	0	0
ENST00000595188.5|ENSG00000237435.10|OTTHUMG00000010691.22|OTTHUMT00000461110.3|LINC02790-206|LINC02790|737|lncRNA|	0	0	0	0	0	0	0	0	0	0	0.0557907	0
ENST00000668462.1|ENSG00000237435.10|OTTHUMG00000010691.22|OTTHUMT00000029474.2|LINC02790-225|LINC02790|1027|lncRNA|	0	0	0	0	0	0	0	0	0	0	0	0
ENST00000662075.1|ENSG00000237435.10|OTTHUMG00000010691.22|OTTHUMT00000510128.1|LINC02790-223|LINC02790|1220|lncRNA|	0	0	0	0	0	0	0	0	0	0.0594741	0.0909295	0.0210371
ENST00000412513.4|ENSG00000237435.10|OTTHUMG00000010691.22|OTTHUMT00000509023.1|LINC02790-201|LINC02790|952|lncRNA|	0	0	0	0	0	0	0	0	0	0	0	0
ENST00000623085.3|ENSG00000237435.10|OTTHUMG00000010691.22|OTTHUMT00000479085.1|LINC02790-211|LINC02790|750|lncRNA|	0	0	0	0	0	0	0	0	0	0	0	0
ENST00000623349.3|ENSG00000237435.10|OTTHUMG00000010691.22|OTTHUMT00000479086.1|LINC02790-212|LINC02790|627|lncRNA|	0	0	0	0	0	0	0	0	0	0	0	0
ENST00000598129.5|ENSG00000237435.10|OTTHUMG00000010691.22|OTTHUMT00000461111.1|LINC02790-208|LINC02790|718|lncRNA|	0	0	0	0	0	0	0	0	0	0	0	0
ENST00000598612.5|ENSG00000237435.10|OTTHUMG00000010691.22|OTTHUMT00000461112.1|LINC02790-209|LINC02790|709|lncRNA|	0	0	0	0	0	0	0	0	0	0	0	0
ENST00000631091.1|ENSG00000237435.10|OTTHUMG00000010691.22|OTTHUMT00000480385.1|LINC02790-217|LINC02790|159|lncRNA|	0	0	0	0	0	0	0	0	0	0	0	0
ENST00000435311.1|ENSG00000231987.1|OTTHUMG00000010690.2|OTTHUMT00000029470.2|LINC01787-201|LINC01787|1994|lncRNA|	0.0389783	0.0402196	0.172595	0.179886	0.0223065	0.0458692	0.00871801	0.0750788	0.155187	0.0171897	0.353569	0.338293
ENST00000422980.1|ENSG00000232878.3|OTTHUMG00000039682.2|OTTHUMT00000095697.1|DPYD-AS1-201|DPYD-AS1|533|lncRNA|	0.0739479	0.0804669	0.0704082	0.478928	0.222217	0.484327	0.0967205	0.109344	0.215461	0	0.872474	0.257151
ENST00000629811.2|ENSG00000232878.3|OTTHUMG00000039682.2|OTTHUMT00000480448.1|DPYD-AS1-202|DPYD-AS1|286|lncRNA|	0	0	0	0	0	0.190104	0.167601	0	0.206506	0.234104	0.48594	0.37293
ENST00000630798.1|ENSG00000232878.3|OTTHUMG00000039682.2|OTTHUMT00000480449.1|DPYD-AS1-203|DPYD-AS1|724|lncRNA|	0.809451	0.706039	0.27537	0.393414	0.399794	0.194757	0.212001	0.171238	0.464523	0.274289	1.09516	1.97668
ENST00000424982.1|ENSG00000232542.1|OTTHUMG00000039679.1|OTTHUMT00000095693.1|DPYD-IT1-201|DPYD-IT1|401|lncRNA|	0.306332	0.396339	0.527629	0.584532	0.385003	1.02429	0.179466	0.105678	1.07878	0.4528	2.71255	1.43029
ENST00000431362.1|ENSG00000235777.1|OTTHUMG00000039680.1|OTTHUMT00000095694.1|DPYD-AS2-202|DPYD-AS2|776|lncRNA|	0.184328	0.0953605	0.205232	0.592586	0.131769	0.384531	0.111102	0	0.355608	0.0771073	0.899401	1.29006
ENST00000422259.1|ENSG00000235777.1|OTTHUMG00000039680.1|OTTHUMT00000095695.1|DPYD-AS2-201|DPYD-AS2|788|lncRNA|	0.0595504	0	0	0	0.0323177	0.0736108	0.106509	0.0637683	0.148837	0.0749091	0.245178	0.676272
ENST00000602672.2|ENSG00000225206.10|OTTHUMG00000010680.6|OTTHUMT00000496156.1|MIR137HG-203|MIR137HG|1306|lncRNA|	0	0	0	0	0	0	0	0	0.0282106	0	0.0473766	0
ENST00000634594.1|ENSG00000225206.10|OTTHUMG00000010680.6|OTTHUMT00000488758.1|MIR137HG-206|MIR137HG|3586|lncRNA|	0.0531033	0.105596	0.0803135	0.030273	0.0383489	0.0708468	0.0820262	0.0415688	0.0818446	0.0879732	0.184508	0.113318
ENST00000424528.2|ENSG00000225206.10|OTTHUMG00000010680.6|OTTHUMT00000029437.4|MIR137HG-202|MIR137HG|2639|lncRNA|	0	0	0	0	0	0.10461	0	0	0.0440144	0	0.00480148	0.0317806
ENST00000667128.1|ENSG00000225206.10|OTTHUMG00000010680.6|OTTHUMT00000528787.1|MIR137HG-208|MIR137HG|4523|lncRNA|	0	0	0	0	0.0248948	0.118738	0.00627064	0	0.143114	0	0.0164649	0.00889
ENST00000659427.1|ENSG00000225206.10|OTTHUMG00000010680.6|OTTHUMT00000507036.1|MIR137HG-207|MIR137HG|2058|lncRNA|	0	0.00763188	0	0.0122215	0.00623634	0	0.00295755	0	0	0	0	0.0295103
ENST00000413670.2|ENSG00000225206.10|OTTHUMG00000010680.6|OTTHUMT00000467511.1|MIR137HG-201|MIR137HG|2107|lncRNA|	0	0	0	0	0	0.192507	0	0	0	0	0	0
ENST00000602852.1|ENSG00000225206.10|OTTHUMG00000010680.6|OTTHUMT00000467512.1|MIR137HG-204|MIR137HG|999|lncRNA|	0	0	0	0	0	0	0	0	0	0	0	0
ENST00000602984.1|ENSG00000225206.10|OTTHUMG00000010680.6|OTTHUMT00000467513.1|MIR137HG-205|MIR137HG|968|lncRNA|	0	0	0	0	0	0	0	0.00769455	0.00325645	0.0312334	0	0
ENST00000561881.1|ENSG00000259946.1|OTTHUMG00000175887.1|OTTHUMT00000431238.1|BX005019.1-201|BX005019.1|1810|lncRNA|	0	0	0	0	0	0.0127485	0	0	0.0155544	0	0	0
ENST00000648602.1|ENSG00000285922.1|OTTHUMG00000192944.1|OTTHUMT00000499656.1|AC104453.1-201|AC104453.1|1784|lncRNA|	0.0596545	0.0735963	0.0468469	0.0910402	0.0259226	0.0138036	0.0210361	0.0245303	0.0491939	0.0398343	0.165898	0.144819
ENST00000418344.1|ENSG00000226053.1|OTTHUMG00000010681.1|OTTHUMT00000029438.1|LINC01776-201|LINC01776|2229|lncRNA|	0.960801	1.13638	1.00036	0.680626	0.495191	1.16492	0.602585	0.727784	0.723569	0.739978	2.82213	3.0355
ENST00000425113.1|ENSG00000232825.3|OTTHUMG00000010766.4|OTTHUMT00000029675.2|AL445433.2-201|AL445433.2|2544|lncRNA|	0	0.00606789	0	0.00968564	0	0.00948318	0	0.00823369	0.0219325	0	0.0672963	0.0185265
ENST00000660510.1|ENSG00000232825.3|OTTHUMG00000010766.4|OTTHUMT00000528219.1|AL445433.2-203|AL445433.2|1129|lncRNA|	0	0	0	0	0	0.0271673	0	0	0.0281176	0	0.0331635	0
ENST00000647692.1|ENSG00000232825.3|OTTHUMG00000010766.4|OTTHUMT00000499149.1|AL445433.2-202|AL445433.2|716|lncRNA|	0	0	0	0	0	0	0	0	0	0	0	0
ENST00000658279.1|ENSG00000232825.3|OTTHUMG00000010766.4|OTTHUMT00000528220.1|AL445433.2-204|AL445433.2|2389|lncRNA|	0	0	0.0219868	0	0	0	0.0155687	0	0	0	0.0437448	0.0202312
ENST00000662973.1|ENSG00000232825.3|OTTHUMG00000010766.4|OTTHUMT00000528221.1|AL445433.2-205|AL445433.2|1092|lncRNA|	0.0262524	0.0312986	0.0798225	0.0509659	0	0.02293	0	0	0	0.0338195	0.137934	0.0959368
ENST00000634316.1|ENSG00000224445.3|OTTHUMG00000010769.3|OTTHUMT00000488775.1|LINC01708-202|LINC01708|859|lncRNA|	0.0356465	0	0	0	0	0	0.0823891	0	0	0	0.0460188	0
ENST00000635551.1|ENSG00000224445.3|OTTHUMG00000010769.3|OTTHUMT00000488776.1|LINC01708-203|LINC01708|611|lncRNA|	0	0	0	0	0	0	0	0	0.0582643	0	0	0
ENST00000438829.2|ENSG00000224445.3|OTTHUMG00000010769.3|OTTHUMT00000029680.3|LINC01708-201|LINC01708|442|lncRNA|	0	0	0	0	0	0	0.104876	0	0	0	0	0
ENST00000454219.1|ENSG00000228084.1|OTTHUMG00000010804.1|OTTHUMT00000029782.1|AC118553.1-201|AC118553.1|655|lncRNA|	0.121367	0.255705	0.337687	0.0637984	0.0621653	0.214553	0.383175	0	0.59081	0.320039	0.684802	0.520462
ENST00000432294.1|ENSG00000241073.1|OTTHUMG00000010753.1|OTTHUMT00000029655.1|AC093019.2-201|AC093019.2|384|lncRNA|	0.419902	0.344125	0.287055	0	0	0.290242	0	0.119011	0.283974	0.218427	1.42625	1.48821
ENST00000648283.1|ENSG00000285530.1|OTTHUMG00000192916.1|OTTHUMT00000499580.1|AL445928.2-201|AL445928.2|3788|lncRNA|	0.0806777	0.0593097	0.0490944	0.0699809	0.0676945	0.0544508	0.0553157	0.0360009	0.145943	0.0262798	0.311355	0.272181
ENST00000650038.1|ENSG00000224616.3|OTTHUMG00000040490.5|OTTHUMT00000498991.1|RTCA-AS1-202|RTCA-AS1|2668|lncRNA|	0.0276128	0.0080483	0.0389534	0.0207006	0.0120433	0.0181627	0	0.0125856	0.0598344	0	0.107207	0.111008
ENST00000670421.1|ENSG00000224616.3|OTTHUMG00000040490.5|OTTHUMT00000528556.1|RTCA-AS1-206|RTCA-AS1|7681|lncRNA|	0.314479	0.278685	0.318633	0.492619	0.192284	0.904089	0.288171	0.139781	0.969925	0.254974	1.13198	1.22001
ENST00000653267.1|ENSG00000224616.3|OTTHUMG00000040490.5|OTTHUMT00000528557.1|RTCA-AS1-203|RTCA-AS1|3194|lncRNA|	1.55904	1.98537	1.31839	1.41949	1.173	1.7829	1.01344	1.23093	1.99869	1.40859	7.78908	5.39243
ENST00000665523.1|ENSG00000224616.3|OTTHUMG00000040490.5|OTTHUMT00000528558.1|RTCA-AS1-204|RTCA-AS1|3637|lncRNA|	0.0399244	0	0	0.072578	0	0.100548	0.15671	0	2.24075e-06	0	0	0
ENST00000666916.1|ENSG00000224616.3|OTTHUMG00000040490.5|OTTHUMT00000510644.2|RTCA-AS1-205|RTCA-AS1|2663|lncRNA|	0.47818	0.553175	0.387029	0.474745	0.208209	0.673567	0.0586773	0.392444	0.636497	0.14152	1.34409	1.16993
ENST00000421185.1|ENSG00000224616.3|OTTHUMG00000040490.5|OTTHUMT00000097434.1|RTCA-AS1-201|RTCA-AS1|423|lncRNA|	0	0.0543623	0	0	0	0.274651	0	0	1.12136	0	0.141768	0
ENST00000446055.1|ENSG00000223906.1|OTTHUMG00000010984.1|OTTHUMT00000030217.1|AC104457.2-201|AC104457.2|467|lncRNA|	0	0	0	0	0	0	0	0	0	0	0	0
ENST00000432210.1|ENSG00000228086.1|OTTHUMG00000010986.1|OTTHUMT00000030219.1|AL589990.1-201|AL589990.1|592|lncRNA|	0.192566	0	0.381276	0.124724	0	0.121882	0	0	0.476279	0	0.768355	0.532573
ENST00000416343.2|ENSG00000230402.2|OTTHUMG00000040491.3|OTTHUMT00000097435.2|LINC01349-201|LINC01349|497|lncRNA|	0	0	0	0	0	0	0	0	0	0	0	0
ENST00000648946.1|ENSG00000285525.1|OTTHUMG00000193038.1|OTTHUMT00000499973.1|AC099670.3-201|AC099670.3|1414|lncRNA|	0.211663	0.139087	0.23504	0	0.0487438	0.0506491	0.0643846	0.0630125	0.0410479	0.226241	0.179281	0.478825
ENST00000609247.1|ENSG00000273204.1|OTTHUMG00000186355.1|OTTHUMT00000472995.1|AC104506.1-201|AC104506.1|429|lncRNA|	0.71038	1.17161	0.302544	0.861115	0.386008	1.54096	1.55685	1.62665	1.37513	0.66088	1.16517	2.74748
ENST00000414686.1|ENSG00000235795.1|OTTHUMG00000010830.1|OTTHUMT00000029895.1|AC093157.2-201|AC093157.2|671|lncRNA|	0.451057	0.634929	0.600908	0.676838	0.317171	0.301843	0.473134	0.473166	0.973271	0.246651	1.44958	1.06739
ENST00000663958.1|ENSG00000233184.7|OTTHUMG00000010831.10|OTTHUMT00000528391.1|AC093157.1-213|AC093157.1|3443|lncRNA|	0	0.00425009	0.0293162	0.173323	0.105308	0.0667457	0	0.0129427	0.0376538	0.0752075	0.0319537	7.95601e-11
ENST00000656060.1|ENSG00000233184.7|OTTHUMG00000010831.10|OTTHUMT00000510563.1|AC093157.1-210|AC093157.1|1087|lncRNA|	0	0	0	0	0	0	0	0	0	0	0.314773	0
ENST00000654574.1|ENSG00000233184.7|OTTHUMG00000010831.10|OTTHUMT00000512110.1|AC093157.1-212|AC093157.1|619|lncRNA|	1.29737	1.1795	0.0949044	1.55195	0.120085	0.595247	0.685224	0.33943	0.831665	0.513041	0.381803	1.03447
ENST00000664684.1|ENSG00000233184.7|OTTHUMG00000010831.10|OTTHUMT00000506172.1|AC093157.1-208|AC093157.1|1472|lncRNA|	0.353657	0.0609789	0	0	0.0626267	0	0.0842238	0.0511489	0	0	0	0
ENST00000453011.5|ENSG00000233184.7|OTTHUMG00000010831.10|OTTHUMT00000029900.1|AC093157.1-201|AC093157.1|794|lncRNA|	0.305239	0.479428	0.135456	0.342444	0.22208	0.424095	0.801484	0.0164939	0.244029	0	0.13513	0.239642
ENST00000454721.6|ENSG00000233184.7|OTTHUMG00000010831.10|OTTHUMT00000029902.2|AC093157.1-204|AC093157.1|1268|lncRNA|	0.177763	0.158147	0	0	0	0.508706	0.176198	0.0091352	0.286348	0.495789	0.0484182	0
ENST00000656047.1|ENSG00000233184.7|OTTHUMG00000010831.10|OTTHUMT00000528393.1|AC093157.1-215|AC093157.1|1693|lncRNA|	0.0998187	0.0398084	0	0	0	0	0.149926	0	0.0449614	0	0	0.0672233
ENST00000654544.1|ENSG00000233184.7|OTTHUMG00000010831.10|OTTHUMT00000528392.1|AC093157.1-214|AC093157.1|1513|lncRNA|	0	0	0.159631	0.482206	0	0.235165	0.0452123	0.00854193	0.167377	0	0.381055	0
ENST00000655226.1|ENSG00000233184.7|OTTHUMG00000010831.10|OTTHUMT00000528394.1|AC093157.1-216|AC093157.1|1321|lncRNA|	0	0	0.235068	0	0	0	0	0	0	0	0	0
ENST00000659528.1|ENSG00000233184.7|OTTHUMG00000010831.10|OTTHUMT00000528395.1|AC093157.1-217|AC093157.1|3944|lncRNA|	0.0280331	0.0304743	0.0147029	0.0205256	0.00585582	0.0309113	0.0233357	0.0120634	0.0218398	0.0436275	0.0991148	0.149181
ENST00000656671.1|ENSG00000233184.7|OTTHUMG00000010831.10|OTTHUMT00000509182.1|AC093157.1-209|AC093157.1|1224|lncRNA|	0.368038	0.359184	0.394377	0.201712	0.0612414	0.243404	0.153774	0.130277	0.328335	0.325878	1.18977	0.356262
ENST00000658370.1|ENSG00000233184.7|OTTHUMG00000010831.10|OTTHUMT00000506044.1|AC093157.1-207|AC093157.1|1266|lncRNA|	0.10068	0	0	0.318611	0	0	0	0	0	0	0	0
ENST00000666646.1|ENSG00000233184.7|OTTHUMG00000010831.10|OTTHUMT00000528396.1|AC093157.1-218|AC093157.1|3673|lncRNA|	0.0591309	0.0438705	0	0	0.0342058	0	0	0	1.61623e-10	0	0	0
ENST00000446527.5|ENSG00000233184.7|OTTHUMG00000010831.10|OTTHUMT00000029899.1|AC093157.1-202|AC093157.1|1045|lncRNA|	0	0	0	0.476819	0	0.600309	0.486308	0	0.368682	0	0	0.0977807
ENST00000669687.1|ENSG00000233184.7|OTTHUMG00000010831.10|OTTHUMT00000528397.1|AC093157.1-219|AC093157.1|1025|lncRNA|	0	0.0293394	0.0463666	0.12337	0.0285249	0.0844665	0	0.0651205	0.127439	0	0.304532	0.338166
ENST00000656224.1|ENSG00000233184.7|OTTHUMG00000010831.10|OTTHUMT00000528398.1|AC093157.1-220|AC093157.1|587|lncRNA|	0	0	0	0	0	0	0	0.0829276	0	0	0	0
ENST00000666988.1|ENSG00000233184.7|OTTHUMG00000010831.10|OTTHUMT00000511546.1|AC093157.1-211|AC093157.1|1396|lncRNA|	0.0418933	0.133302	0	0	0	0	0.0326241	0	0	0	0.192584	0.080361
ENST00000416329.5|ENSG00000233184.7|OTTHUMG00000010831.10|OTTHUMT00000029901.1|AC093157.1-203|AC093157.1|713|lncRNA|	0	0	0.0400344	0	0	0	0.0903931	0	0	0.286935	0.100926	0.0531865
ENST00000449473.2|ENSG00000233184.7|OTTHUMG00000010831.10|OTTHUMT00000029896.2|AC093157.1-205|AC093157.1|1298|lncRNA|	0.158696	0	0	0	0	0	0	0	0.0561589	0	0	0
ENST00000432195.1|ENSG00000225938.1|OTTHUMG00000010942.1|OTTHUMT00000030146.1|AL109741.1-201|AL109741.1|403|lncRNA|	1.63495	2.29285	0.450938	0.99916	1.2338	1.45258	0.722699	0.512836	2.53551	0.128784	0.927244	1.35532
ENST00000454466.1|ENSG00000231671.1|OTTHUMG00000010834.1|OTTHUMT00000029907.1|LINC01307-203|LINC01307|260|lncRNA|	0	0	0	0	0	0	0	0	0	0	0	0
ENST00000439146.1|ENSG00000231671.1|OTTHUMG00000010834.1|OTTHUMT00000029906.1|LINC01307-201|LINC01307|474|lncRNA|	0	0	0	0	0	0	0	0	0	0	0.205381	0
ENST00000444327.1|ENSG00000231671.1|OTTHUMG00000010834.1|OTTHUMT00000029905.1|LINC01307-202|LINC01307|771|lncRNA|	0.227269	0.232575	0.289813	0.0398527	0.0664193	0.534961	0.055464	0.0655923	0.298471	0.15473	1.31684	0.850409
ENST00000668955.1|ENSG00000226715.4|OTTHUMG00000010944.14|OTTHUMT00000519933.1|LINC01709-213|LINC01709|694|lncRNA|	0	0	0	0	0	0	0	0	0	0	0	0
ENST00000415532.2|ENSG00000226715.4|OTTHUMG00000010944.14|OTTHUMT00000030148.2|LINC01709-201|LINC01709|634|lncRNA|	0	0	0	0	0	0	0	0	0	0	0	0
ENST00000648951.1|ENSG00000226715.4|OTTHUMG00000010944.14|OTTHUMT00000499921.1|LINC01709-203|LINC01709|1726|lncRNA|	0	0	0	0	0	0	0	0	0	0.308405	0	0
ENST00000657394.1|ENSG00000226715.4|OTTHUMG00000010944.14|OTTHUMT00000524844.1|LINC01709-206|LINC01709|1373|lncRNA|	0.0847063	0.0686158	0.0765032	0	0	0	0.182925	0.230703	0	0.196109	0.00323915	0.12006
ENST00000665036.1|ENSG00000226715.4|OTTHUMG00000010944.14|OTTHUMT00000522716.1|LINC01709-211|LINC01709|1269|lncRNA|	0	0	0	0	0	0	0	0	0	0	0	0
ENST00000663157.1|ENSG00000226715.4|OTTHUMG00000010944.14|OTTHUMT00000516704.1|LINC01709-209|LINC01709|696|lncRNA|	0	0	0	0	0	0	0	0	0	0	0	0
ENST00000655157.1|ENSG00000226715.4|OTTHUMG00000010944.14|OTTHUMT00000521466.1|LINC01709-204|LINC01709|600|lncRNA|	0	0	0	0	0	0	0	0	0	0	0	0
ENST00000664322.1|ENSG00000226715.4|OTTHUMG00000010944.14|OTTHUMT00000514882.1|LINC01709-210|LINC01709|900|lncRNA|	0	0	0	0	0	0	0	0	0	0	0	0
ENST00000660911.1|ENSG00000226715.4|OTTHUMG00000010944.14|OTTHUMT00000526317.1|LINC01709-207|LINC01709|1072|lncRNA|	0	0	0	0	0	0	0	0	0	0.0362645	0	0
ENST00000669180.1|ENSG00000226715.4|OTTHUMG00000010944.14|OTTHUMT00000519301.1|LINC01709-214|LINC01709|825|lncRNA|	0.0429733	0	0	0	0.091613	0.0491011	0	0	0	0	0.290801	0.0844331
ENST00000666574.1|ENSG00000226715.4|OTTHUMG00000010944.14|OTTHUMT00000521188.1|LINC01709-212|LINC01709|1550|lncRNA|	0	0	0	0	0	0	0	0	0	0	0	0
ENST00000656484.1|ENSG00000226715.4|OTTHUMG00000010944.14|OTTHUMT00000525574.1|LINC01709-205|LINC01709|1271|lncRNA|	0	0	0	0	0	0	0	0	0	0	0	0
ENST00000662434.1|ENSG00000226715.4|OTTHUMG00000010944.14|OTTHUMT00000518291.1|LINC01709-208|LINC01709|1248|lncRNA|	0	0.169895	0.382572	0.652884	0	0.0487536	0	0	0.821379	0.212748	0.181741	0
ENST00000635702.1|ENSG00000226715.4|OTTHUMG00000010944.14|OTTHUMT00000488779.1|LINC01709-202|LINC01709|1204|lncRNA|	0	0.353372	0.221033	4.32732e-09	0	0	0.285144	0.7141	1.41346	0.717885	0	0
ENST00000447916.1|ENSG00000233359.2|OTTHUMG00000010865.2|OTTHUMT00000029981.1|AC114485.1-201|AC114485.1|657|lncRNA|	0.162197	0.223589	0.386542	0.105907	0	0.283714	0.149087	0.171907	0.0553185	0.126797	0.498289	0.479213
ENST00000656454.1|ENSG00000233359.2|OTTHUMG00000010865.2|OTTHUMT00000528831.1|AC114485.1-202|AC114485.1|1136|lncRNA|	0	0	0.0253651	0.0242828	0	0	0.016758	0	0.0529166	0	0.0658501	0
ENST00000414418.1|ENSG00000230864.1|OTTHUMG00000010873.2|OTTHUMT00000030002.2|AC099567.1-201|AC099567.1|931|lncRNA|	0.0962888	0.189708	0.0324175	0.0311089	0.0263618	0.139661	0.0430936	0.103359	0	0.0408784	0.250245	0.174687
ENST00000414923.1|ENSG00000230759.1|OTTHUMG00000041349.1|OTTHUMT00000099064.1|AC095032.2-201|AC095032.2|418|lncRNA|	0	0	0	0	0	0	0	0	0	0	0	0
ENST00000662345.1|ENSG00000224613.7|OTTHUMG00000041348.4|OTTHUMT00000099062.3|AC095032.1-201|AC095032.1|2647|lncRNA|	0	0	0	0	0	0	0	0	0	0	0	0.0328543
ENST00000668150.1|ENSG00000224613.7|OTTHUMG00000041348.4|OTTHUMT00000528132.1|AC095032.1-203|AC095032.1|2079|lncRNA|	0	0	0	0	0	0	0	0	0	0	0	0
ENST00000447322.3|ENSG00000224613.7|OTTHUMG00000041348.4|OTTHUMT00000528133.1|AC095032.1-204|AC095032.1|1980|lncRNA|	0.0785725	0.0577924	0.066903	0.242394	0	0.149964	0.105009	0.152293	0.270184	0.126635	0.514919	0.347626
ENST00000444810.6|ENSG00000224613.7|OTTHUMG00000041348.4|OTTHUMT00000099063.3|AC095032.1-202|AC095032.1|1731|lncRNA|	0	0.188404	0	0	0.0586362	0	0	0	0	0.013832	0.118924	0
ENST00000648518.1|ENSG00000285981.1|OTTHUMG00000193035.2|OTTHUMT00000499961.2|AL591888.1-201|AL591888.1|619|lncRNA|	0	0.0322172	0.0561918	0	0	0.0483678	0	0.0440659	0.0572159	0	0.140391	0.0497166
ENST00000600656.6|ENSG00000230768.9|OTTHUMG00000011003.18|OTTHUMT00000461113.2|LINC01676-207|LINC01676|771|lncRNA|	0	0	0	0	0	0	0	0	0	0	0	0
ENST00000652819.1|ENSG00000230768.9|OTTHUMG00000011003.18|OTTHUMT00000525968.1|LINC01676-216|LINC01676|794|lncRNA|	0	0	0	0	0	0	0	0	0	0	0	0
ENST00000597635.6|ENSG00000230768.9|OTTHUMG00000011003.18|OTTHUMT00000461114.2|LINC01676-205|LINC01676|884|lncRNA|	0	0	0	0	0	0	0	0	0	0	0	0
ENST00000595309.6|ENSG00000230768.9|OTTHUMG00000011003.18|OTTHUMT00000461115.3|LINC01676-204|LINC01676|900|lncRNA|	0	0	0	0	0	0	0	0	0	0	0	0
ENST00000624898.4|ENSG00000230768.9|OTTHUMG00000011003.18|OTTHUMT00000479090.2|LINC01676-215|LINC01676|436|lncRNA|	0	0	0	0	0	0	0	0	0	0	0	0
ENST00000657035.1|ENSG00000230768.9|OTTHUMG00000011003.18|OTTHUMT00000526046.1|LINC01676-218|LINC01676|477|lncRNA|	0	0	0	0	0	0	0	0	0	0	0	0
ENST00000624083.3|ENSG00000230768.9|OTTHUMG00000011003.18|OTTHUMT00000479091.1|LINC01676-211|LINC01676|385|lncRNA|	0	0	0	0	0	0	0	0	0	0	0	0
ENST00000624780.3|ENSG00000230768.9|OTTHUMG00000011003.18|OTTHUMT00000479092.1|LINC01676-214|LINC01676|165|lncRNA|	0	0	0	0	0	0	0	0	0	0	0	0
ENST00000420901.5|ENSG00000230768.9|OTTHUMG00000011003.18|OTTHUMT00000030257.2|LINC01676-201|LINC01676|410|lncRNA|	0	0	0	0	0	0	0	0	0	0	0	0
ENST00000659994.1|ENSG00000230768.9|OTTHUMG00000011003.18|OTTHUMT00000522278.1|LINC01676-219|LINC01676|792|lncRNA|	0	0	0	0	1.01003e-06	0	0	0	0	0	0	0
ENST00000669362.1|ENSG00000230768.9|OTTHUMG00000011003.18|OTTHUMT00000521903.1|LINC01676-222|LINC01676|507|lncRNA|	0	0	0	0	0	0	0	0	0	0	0	0
ENST00000610126.2|ENSG00000230768.9|OTTHUMG00000011003.18|OTTHUMT00000472628.2|LINC01676-208|LINC01676|752|lncRNA|	0	0	0	0	0	0	0	0	0	0	0	0
ENST00000669135.1|ENSG00000230768.9|OTTHUMG00000011003.18|OTTHUMT00000522462.1|LINC01676-221|LINC01676|786|lncRNA|	0	0	0	0	0.0689018	0	0	0	0	0	0	0
ENST00000597752.5|ENSG00000230768.9|OTTHUMG00000011003.18|OTTHUMT00000461116.1|LINC01676-206|LINC01676|663|lncRNA|	0	0	0	0	0	0	0	0	0	0	0	0
ENST00000624489.3|ENSG00000230768.9|OTTHUMG00000011003.18|OTTHUMT00000479093.1|LINC01676-213|LINC01676|391|lncRNA|	0	0	0	0	0	0	0	0	0	0	0	0
ENST00000623447.3|ENSG00000230768.9|OTTHUMG00000011003.18|OTTHUMT00000479094.1|LINC01676-210|LINC01676|652|lncRNA|	0	0.0484155	0.106272	0.172747	0	0.089853	0	0.109183	0.201324	0.0646185	0	0.179682
ENST00000594455.5|ENSG00000230768.9|OTTHUMG00000011003.18|OTTHUMT00000461117.1|LINC01676-203|LINC01676|444|lncRNA|	0	0	0	0	0	0.0816412	0	0	0	0	0	0
ENST00000624229.3|ENSG00000230768.9|OTTHUMG00000011003.18|OTTHUMT00000479095.1|LINC01676-212|LINC01676|694|lncRNA|	0	0	0	0	0	0	0	0	0	0	0	0
ENST00000654698.1|ENSG00000230768.9|OTTHUMG00000011003.18|OTTHUMT00000479096.2|LINC01676-217|LINC01676|1888|lncRNA|	0	0	0	0	0	0	0	0	0	0	0	0
ENST00000435253.5|ENSG00000230768.9|OTTHUMG00000011003.18|OTTHUMT00000030256.2|LINC01676-202|LINC01676|1849|lncRNA|	0	0	0	0	0	0	0	0	0	0	0	0
ENST00000661746.1|ENSG00000230768.9|OTTHUMG00000011003.18|OTTHUMT00000522255.1|LINC01676-220|LINC01676|1759|lncRNA|	0.0305886	0.0130007	0	0	0	0	0	0	0	0	0	0.0395932
ENST00000623043.2|ENSG00000230768.9|OTTHUMG00000011003.18|OTTHUMT00000520020.1|LINC01676-209|LINC01676|670|lncRNA|	0	0	0	0	0	0	0	0	0	0	0.545041	0
ENST00000417385.2|ENSG00000233047.7|OTTHUMG00000011006.5|OTTHUMT00000030261.2|LINC01677-201|LINC01677|1513|lncRNA|	0	0	0	0	0	0	0	0	0	0	0	0
ENST00000446693.5|ENSG00000233047.7|OTTHUMG00000011006.5|OTTHUMT00000030260.2|LINC01677-203|LINC01677|554|lncRNA|	0	0.075408	0.198939	0.296711	0	0.342241	0.0453962	0	0.133983	0.159879	0.491076	0.0583164
ENST00000635713.1|ENSG00000233047.7|OTTHUMG00000011006.5|OTTHUMT00000488783.1|LINC01677-206|LINC01677|966|lncRNA|	0	0	0	0	0	0	0	0	0	0	0	0
ENST00000429080.1|ENSG00000233047.7|OTTHUMG00000011006.5|OTTHUMT00000030357.1|LINC01677-202|LINC01677|459|lncRNA|	0	0	0	0	0	0	0	0	0	0	0.323557	0.233765
ENST00000635342.1|ENSG00000233047.7|OTTHUMG00000011006.5|OTTHUMT00000488784.1|LINC01677-204|LINC01677|1329|lncRNA|	0	0	0	0	0	0	0	0	0	0	0	0
ENST00000656436.1|ENSG00000233047.7|OTTHUMG00000011006.5|OTTHUMT00000518015.1|LINC01677-207|LINC01677|1182|lncRNA|	0	0	0	0	0	0	0	0	0	0	0	0
ENST00000635636.1|ENSG00000233047.7|OTTHUMG00000011006.5|OTTHUMT00000488785.1|LINC01677-205|LINC01677|2362|lncRNA|	0	0	0	0.0250985	0	0	0	0	0	0	0	0
ENST00000635570.1|ENSG00000237480.3|OTTHUMG00000011035.4|OTTHUMT00000488786.1|AL355306.2-201|AL355306.2|1542|lncRNA|	0	0.0118678	0	0	0	0	0.024644	0	0	0	0.0276389	0
ENST00000634380.1|ENSG00000237480.3|OTTHUMG00000011035.4|OTTHUMT00000488787.1|AL355306.2-202|AL355306.2|2281|lncRNA|	0.0225292	0.0205855	0.0458197	0.0109108	0.0400489	0.0197455	0	0	0.0372048	0.016591	0.134839	0.0558228
ENST00000635102.1|ENSG00000237480.3|OTTHUMG00000011035.4|OTTHUMT00000488788.1|AL355306.2-203|AL355306.2|1025|lncRNA|	0.1772	0.110556	0.287715	0.0881951	0.185642	0.173436	0.114303	0.0998929	0.246587	0.0924195	0.382266	0.224811
ENST00000634776.1|ENSG00000237480.3|OTTHUMG00000011035.4|OTTHUMT00000488789.1|AL355306.2-204|AL355306.2|2130|lncRNA|	0.191447	0.27216	0.484931	0.119256	0.213392	0.187505	0.107355	0.25919	0.17271	0.448693	0.850604	0.980332
ENST00000635395.1|ENSG00000237480.3|OTTHUMG00000011035.4|OTTHUMT00000488790.1|AL355306.2-205|AL355306.2|1646|lncRNA|	0	0.00976573	0	0	0	0.0141874	0	0	0.034576	0	0.0216063	0
ENST00000635233.1|ENSG00000237480.3|OTTHUMG00000011035.4|OTTHUMT00000488791.1|AL355306.2-206|AL355306.2|1903|lncRNA|	0	0	0	0	0	0.0120551	0	0	0	0.0361739	0.018416	0
ENST00000634740.1|ENSG00000237480.3|OTTHUMG00000011035.4|OTTHUMT00000488792.1|AL355306.2-207|AL355306.2|974|lncRNA|	0	0	0	0	0	0	0	0	0	0	0	0
ENST00000634868.1|ENSG00000237480.3|OTTHUMG00000011035.4|OTTHUMT00000488793.1|AL355306.2-208|AL355306.2|1251|lncRNA|	0	0.0133423	0.0226063	0.0216213	0	0.0389681	0	0.0181432	0.0236317	0	0.177827	0.0414245
ENST00000437803.1|ENSG00000237480.3|OTTHUMG00000011035.4|OTTHUMT00000030361.2|AL355306.2-209|AL355306.2|357|lncRNA|	0	0	0	0	0	0	0	0	0	0.140859	0	0
ENST00000657711.1|ENSG00000237480.3|OTTHUMG00000011035.4|OTTHUMT00000522289.1|AL355306.2-212|AL355306.2|607|lncRNA|	0	0	0	0	0	0	0	0	0	0	0	0
ENST00000655639.1|ENSG00000237480.3|OTTHUMG00000011035.4|OTTHUMT00000520581.1|AL355306.2-211|AL355306.2|492|lncRNA|	0.0817178	0	0	0	0	0.137582	0.0556551	0	0.0799574	0	0.218457	0.545433
ENST00000429608.1|ENSG00000237480.3|OTTHUMG00000011035.4|OTTHUMT00000030362.1|AL355306.2-210|AL355306.2|331|lncRNA|	0	0	0	0	0	0	0	0	0	0	0	0
ENST00000659929.1|ENSG00000237460.3|OTTHUMG00000000497.6|OTTHUMT00000001239.3|LINC01661-202|LINC01661|1487|lncRNA|	0	0	0	0	0	0	0	0	0	0	0	0
ENST00000662724.1|ENSG00000237460.3|OTTHUMG00000000497.6|OTTHUMT00000511099.1|LINC01661-203|LINC01661|1354|lncRNA|	0	0	0	0	0	0	0	0	0	0	0	0
ENST00000415910.3|ENSG00000237460.3|OTTHUMG00000000497.6|OTTHUMT00000516174.1|LINC01661-201|LINC01661|1137|lncRNA|	0	0.0155974	0	0.0249091	0	0	0	0	0	0	0.068604	0
ENST00000438318.1|ENSG00000230489.1|OTTHUMG00000010994.1|OTTHUMT00000030241.1|VAV3-AS1-201|VAV3-AS1|619|lncRNA|	0	0.0322172	0	0	0.0440901	0	0.114368	0	0	0	0.491369	0.0994332
ENST00000419428.2|ENSG00000226822.3|OTTHUMG00000011012.4|OTTHUMT00000030278.2|LINC02785-201|LINC02785|734|lncRNA|	0	0	0	0	0	0	0	0	0.045458	0	0.120236	0
ENST00000635340.2|ENSG00000226822.3|OTTHUMG00000011012.4|OTTHUMT00000488795.2|LINC02785-205|LINC02785|1722|lncRNA|	0.0153272	0.00983125	0	0.0149227	0	0.0134822	0	0	0.0164389	0	0.0258769	0.10086
ENST00000634635.1|ENSG00000226822.3|OTTHUMG00000011012.4|OTTHUMT00000488794.1|LINC02785-203|LINC02785|2439|lncRNA|	0.0530282	0.107864	0.133517	0.268089	0.0903765	0.293836	0.0213144	0.106317	0.252612	0.139609	0.563559	0.51917
ENST00000661268.1|ENSG00000226822.3|OTTHUMG00000011012.4|OTTHUMT00000520665.1|LINC02785-206|LINC02785|814|lncRNA|	0	0	0	0	0	0	0	0	0.0397722	0	0	0.101697
ENST00000634935.1|ENSG00000226822.3|OTTHUMG00000011012.4|OTTHUMT00000488796.1|LINC02785-204|LINC02785|834|lncRNA|	0.0741406	0.049984	0.170234	0	0	0.032159	0	0	0	0	0.151871	0.242566
ENST00000451023.1|ENSG00000226822.3|OTTHUMG00000011012.4|OTTHUMT00000030279.1|LINC02785-202|LINC02785|428|lncRNA|	0	0	0	0	0	0	0	0	0	0	0.0944207	0
ENST00000564063.1|ENSG00000260879.1|OTTHUMG00000175898.1|OTTHUMT00000431250.1|AL359258.2-201|AL359258.2|1566|lncRNA|	0.291094	0	0.0465572	0.308505	0	0.157536	0.315648	0.033743	0.394794	0.0474681	0	0
ENST00000438965.1|ENSG00000238122.1|OTTHUMG00000011319.2|OTTHUMT00000031256.2|AL359258.1-201|AL359258.1|2481|lncRNA|	0.0868219	0.0460821	0.052249	0.487764	0.107263	0.731567	0.206124	0.15641	0.060661	0.109912	0.307725	0.166725
ENST00000419814.1|ENSG00000224698.1|OTTHUMG00000039829.1|OTTHUMT00000096101.1|AL390038.1-201|AL390038.1|2481|lncRNA|	0.0868219	0.0460821	0.052249	0.487764	0.107263	0.731567	0.206124	0.15641	0.060661	0.109912	0.307725	0.166725
ENST00000648569.1|ENSG00000285923.1|OTTHUMG00000193071.1|OTTHUMT00000500071.1|AL160171.1-201|AL160171.1|946|lncRNA|	0.0943315	0.204632	0.158856	0.213374	0.0775856	0.465389	0.0844219	0.0760081	0.131898	0.0400986	0.286364	0.485276
ENST00000437400.2|ENSG00000232971.2|OTTHUMG00000011121.2|OTTHUMT00000030590.2|AL591719.2-201|AL591719.2|386|lncRNA|	0	0	0	0	0	0	0	0	0	0	0	0
ENST00000369989.2|ENSG00000203897.4|OTTHUMG00000011731.2|OTTHUMT00000032403.1|SPATA42-201|SPATA42|535|lncRNA|	0	0	0	0	0	0	0	0.0543672	0	0	0	0
ENST00000662170.1|ENSG00000203897.4|OTTHUMG00000011731.2|OTTHUMT00000509640.1|SPATA42-203|SPATA42|472|lncRNA|	0	0	0	0	0	0	0	0	0	0	0	0
ENST00000417241.1|ENSG00000203897.4|OTTHUMG00000011731.2|OTTHUMT00000032404.1|SPATA42-202|SPATA42|441|lncRNA|	0	0	0	0	0	0	0	0	0	0	0.114758	0
ENST00000608574.1|ENSG00000273382.1|OTTHUMG00000186359.1|OTTHUMT00000472999.1|AL356488.3-201|AL356488.3|2888|lncRNA|	0.286531	0.1719	0.112536	0.275649	0.125803	0.300345	0.340679	0.173545	0.485851	0.181639	0.864759	0.993546
ENST00000602755.1|ENSG00000270066.3|OTTHUMG00000184013.1|OTTHUMT00000467753.1|AL356488.2-201|AL356488.2|427|lncRNA|	70.0379	31.1764	3.48376	30.1388	2.94481	12.145	22.9188	42.8333	22.6178	45.5625	65.0791	79.3856
ENST00000526411.1|ENSG00000254942.1|OTTHUMG00000165650.1|OTTHUMT00000385578.1|AL355310.3-201|AL355310.3|582|lncRNA|	0	0	0	0.0342025	0.0769651	0	0	0	0.257767	0	0	0.0542724
ENST00000436416.1|ENSG00000225113.1|OTTHUMG00000011648.3|OTTHUMT00000032199.1|AL355310.1-201|AL355310.1|596|lncRNA|	0	0	0	0	0	0.0539219	0	0.0486478	0	0	0.167192	0.289389
ENST00000369843.3|ENSG00000228703.1|OTTHUMG00000011645.1|OTTHUMT00000032207.1|AL355310.2-201|AL355310.2|688|lncRNA|	0.430658	0.609391	0.0933691	0.155361	0.0795695	0.222695	0.0585041	0.24241	0.108558	0.238726	0.455121	1.52878
ENST00000562538.1|ENSG00000260246.1|OTTHUMG00000172930.1|OTTHUMT00000421369.1|AC000032.1-201|AC000032.1|491|lncRNA|	0	0	0	0	0	0	0.0760167	0.0908609	0	0	0.35745	0.105861
ENST00000431955.1|ENSG00000241720.2|OTTHUMG00000011632.1|OTTHUMT00000032147.1|AL158847.1-201|AL158847.1|808|lncRNA|	0.0402616	0.0260708	0.0798824	0.039514	0	0.144869	0	0	0.275045	0	0.0552443	0
ENST00000453347.1|ENSG00000228420.1|OTTHUMG00000011637.1|OTTHUMT00000032165.1|LINC01768-201|LINC01768|476|lncRNA|	0	0	0.0844795	0	0	0	0.234746	0	0	0	0.306171	0.588071
ENST00000415166.1|ENSG00000235005.1|OTTHUMG00000011641.1|OTTHUMT00000032186.1|AL450468.1-201|AL450468.1|450|lncRNA|	0	0	0	0.272711	0.0692551	0	0	0	0	0	0.111186	0.0804491
ENST00000565955.1|ENSG00000261055.1|OTTHUMG00000175953.1|OTTHUMT00000431309.1|AL450468.2-201|AL450468.2|1889|lncRNA|	0	0.0251498	0	0.0134457	0	0	0	0.0227665	0	0	0.0371307	0.0384301
ENST00000554749.1|ENSG00000258634.3|OTTHUMG00000170608.1|OTTHUMT00000409809.1|AL160006.1-201|AL160006.1|4216|lncRNA|	1.11932	1.31899	0.719024	1.50328	0.457449	1.91643	0.977084	0.709362	2.25969	0.901724	1.31734	1.79405
ENST00000554808.1|ENSG00000258673.1|OTTHUMG00000170609.1|OTTHUMT00000409810.1|LINC01397-201|LINC01397|579|lncRNA|	0.125053	0.0353861	0	0	0.0965002	0	0	0.0968838	0	0.0751752	0	0
ENST00000430098.2|ENSG00000227091.2|OTTHUMG00000011762.2|OTTHUMT00000032552.2|AL355990.1-201|AL355990.1|1155|lncRNA|	0	0	0	0	0	0	0	0	0	0	0	0
ENST00000443008.1|ENSG00000227091.2|OTTHUMG00000011762.2|OTTHUMT00000032554.1|AL355990.1-202|AL355990.1|797|lncRNA|	0	0.0700908	0	0	0	0	0	0	0	0	0	0.0308343
ENST00000418579.1|ENSG00000227091.2|OTTHUMG00000011762.2|OTTHUMT00000032553.1|AL355990.1-203|AL355990.1|184|lncRNA|	0	0	0	0	0	0	0	0	0	0	0	0
ENST00000440688.1|ENSG00000235526.1|OTTHUMG00000011763.1|OTTHUMT00000032555.1|AL355990.2-201|AL355990.2|508|lncRNA|	0.1563	0	0	0	0	0.0653108	0	0	0	0	0.196118	0
ENST00000455967.1|ENSG00000224965.1|OTTHUMG00000040850.1|OTTHUMT00000098110.1|LINC02586-201|LINC02586|748|lncRNA|	0.0429749	0.0499996	0.0431197	0.0830615	0.0344979	0	0.115702	0.0341164	0.0443485	0	0.109485	0.0769341
ENST00000449169.1|ENSG00000227963.1|OTTHUMG00000011283.1|OTTHUMT00000031113.1|RBM15-AS1-201|RBM15-AS1|2611|lncRNA|	0.258464	0.233766	0.142666	0.21482	0.100517	0.103068	0.161663	0.182221	0.108411	0.155475	0.37803	0.343286
ENST00000626572.2|ENSG00000224699.9|OTTHUMG00000019824.13|OTTHUMT00000479850.1|LAMTOR5-AS1-238|LAMTOR5-AS1|1044|lncRNA|	1.61008	1.37043	1.12438	1.13128	0.736344	1.30806	1.19134	0.966353	1.52141	0.998343	4.76332	4.05025
ENST00000590413.5|ENSG00000224699.9|OTTHUMG00000019824.13|OTTHUMT00000448951.1|LAMTOR5-AS1-206|LAMTOR5-AS1|831|lncRNA|	0.123764	0	0.0578851	0.0517605	0.0589653	0.0500029	0	0	0	0	0.534351	0.126379
ENST00000662452.1|ENSG00000224699.9|OTTHUMG00000019824.13|OTTHUMT00000511938.1|LAMTOR5-AS1-253|LAMTOR5-AS1|1353|lncRNA|	0.0302296	0.0361184	0.22743	0.0694289	0.0637633	0.0679284	0	0	0.0149492	0.0538481	0.10167	0.194956
ENST00000457535.5|ENSG00000224699.9|OTTHUMG00000019824.13|OTTHUMT00000052190.2|LAMTOR5-AS1-202|LAMTOR5-AS1|817|lncRNA|	0.0381383	0	0	0.0671922	0	0	0	0.245112	0	0	0.0418695	0
ENST00000625451.2|ENSG00000224699.9|OTTHUMG00000019824.13|OTTHUMT00000479851.1|LAMTOR5-AS1-233|LAMTOR5-AS1|470|lncRNA|	0	0	0	0	0	0	0	0	0	0	0	0
ENST00000585330.6|ENSG00000224699.9|OTTHUMG00000019824.13|OTTHUMT00000472662.2|LAMTOR5-AS1-203|LAMTOR5-AS1|1865|lncRNA|	0.0140043	0	0	0	0	0	0	0	0	0	0	0
ENST00000608067.6|ENSG00000224699.9|OTTHUMG00000019824.13|OTTHUMT00000527734.1|LAMTOR5-AS1-214|LAMTOR5-AS1|2726|lncRNA|	0.0711542	0.054637	0	0.112345	0.0293143	0	0	0.0453887	0.117304	0.0475777	0.28039	0.136468
ENST00000659565.1|ENSG00000224699.9|OTTHUMG00000019824.13|OTTHUMT00000472667.2|LAMTOR5-AS1-252|LAMTOR5-AS1|2524|lncRNA|	0	0	0	0	0.009931	0	0	0	0	0	0.0665206	0
ENST00000609512.6|ENSG00000224699.9|OTTHUMG00000019824.13|OTTHUMT00000448954.2|LAMTOR5-AS1-226|LAMTOR5-AS1|1821|lncRNA|	0	0.127148	0	0	0	0.0526271	0.071231	0.0579572	0.0531376	0	0	0.395457
ENST00000609244.6|ENSG00000224699.9|OTTHUMG00000019824.13|OTTHUMT00000472669.2|LAMTOR5-AS1-224|LAMTOR5-AS1|2418|lncRNA|	0	0	0	0	0	0	0	0	0	0	0	0
ENST00000608486.5|ENSG00000224699.9|OTTHUMG00000019824.13|OTTHUMT00000472663.1|LAMTOR5-AS1-219|LAMTOR5-AS1|745|lncRNA|	0	0	0	0	0	0	0	0	0	0.11759	0	0
ENST00000598454.5|ENSG00000224699.9|OTTHUMG00000019824.13|OTTHUMT00000461150.2|LAMTOR5-AS1-212|LAMTOR5-AS1|711|lncRNA|	0	0	0	0	0	0	0.0757366	0	0	0	0	0
ENST00000609709.5|ENSG00000224699.9|OTTHUMG00000019824.13|OTTHUMT00000472664.1|LAMTOR5-AS1-228|LAMTOR5-AS1|728|lncRNA|	0	0	0	0	0	0	0	0	0	0	0	0
ENST00000610148.5|ENSG00000224699.9|OTTHUMG00000019824.13|OTTHUMT00000472665.1|LAMTOR5-AS1-229|LAMTOR5-AS1|810|lncRNA|	0.193266	0.0429154	0	0	0.113143	0.0557109	0	0.139314	0	0	0.417384	0.0550419
ENST00000608253.2|ENSG00000224699.9|OTTHUMG00000019824.13|OTTHUMT00000472668.2|LAMTOR5-AS1-218|LAMTOR5-AS1|2126|lncRNA|	0	0	0	0	0	0	0	0	0	0	0	0
ENST00000587691.1|ENSG00000224699.9|OTTHUMG00000019824.13|OTTHUMT00000448952.1|LAMTOR5-AS1-205|LAMTOR5-AS1|441|lncRNA|	0	0	0	0	0	0	0	0.0416932	0	0	0	0
ENST00000622324.4|ENSG00000224699.9|OTTHUMG00000019824.13|OTTHUMT00000475948.1|LAMTOR5-AS1-232|LAMTOR5-AS1|448|lncRNA|	0.143074	0.32884	0.388076	0.30392	0.343252	0	0.368134	0.536457	0.256838	0.327068	0.827888	2.37894
ENST00000608499.5|ENSG00000224699.9|OTTHUMG00000019824.13|OTTHUMT00000472666.1|LAMTOR5-AS1-220|LAMTOR5-AS1|791|lncRNA|	0	0	0	0	0	0	0	0	0	0	0	0
ENST00000630179.2|ENSG00000224699.9|OTTHUMG00000019824.13|OTTHUMT00000479852.1|LAMTOR5-AS1-245|LAMTOR5-AS1|611|lncRNA|	0	0	0	0	0	0	0	0	0	0	0	0
ENST00000612551.4|ENSG00000224699.9|OTTHUMG00000019824.13|OTTHUMT00000475949.1|LAMTOR5-AS1-230|LAMTOR5-AS1|541|lncRNA|	0	0	0	0	0	0	0	0	0	0	0	0
ENST00000608602.5|ENSG00000224699.9|OTTHUMG00000019824.13|OTTHUMT00000472670.1|LAMTOR5-AS1-221|LAMTOR5-AS1|953|lncRNA|	0	0	0	0	0	0	0.0870309	0	0	0	0.392363	0.0442084
ENST00000590826.3|ENSG00000224699.9|OTTHUMG00000019824.13|OTTHUMT00000448953.2|LAMTOR5-AS1-207|LAMTOR5-AS1|574|lncRNA|	0.182367	0.0712971	0.628268	0	0.048826	0.23723	0	0.111601	0.237153	0.234631	0	0.311047
ENST00000631307.2|ENSG00000224699.9|OTTHUMG00000019824.13|OTTHUMT00000479853.1|LAMTOR5-AS1-251|LAMTOR5-AS1|969|lncRNA|	0.239108	0.262081	0.488882	0.169393	0.0278434	0.15277	0.12802	0.0432966	0.520902	0.270407	0.676689	0.913766
ENST00000609653.5|ENSG00000224699.9|OTTHUMG00000019824.13|OTTHUMT00000472671.1|LAMTOR5-AS1-227|LAMTOR5-AS1|457|lncRNA|	0.0930131	0.249562	0.0932735	0.0885196	0.135343	0	0	0	0	0.228844	0.428155	0.0899316
ENST00000608111.1|ENSG00000224699.9|OTTHUMG00000019824.13|OTTHUMT00000472672.1|LAMTOR5-AS1-216|LAMTOR5-AS1|188|lncRNA|	0	0	0	0	0	0	0	0	0	0	0	0
ENST00000609245.5|ENSG00000224699.9|OTTHUMG00000019824.13|OTTHUMT00000472673.1|LAMTOR5-AS1-225|LAMTOR5-AS1|380|lncRNA|	0	0	0	0	0	0	0	0	0	0	0	0
ENST00000608152.1|ENSG00000224699.9|OTTHUMG00000019824.13|OTTHUMT00000472674.1|LAMTOR5-AS1-217|LAMTOR5-AS1|407|lncRNA|	0	0	0	0	0	0	0.067451	0	0	0	0	0
ENST00000608719.5|ENSG00000224699.9|OTTHUMG00000019824.13|OTTHUMT00000472675.1|LAMTOR5-AS1-223|LAMTOR5-AS1|604|lncRNA|	0	0	0	0	0	0	0	0	0	0	0	0
ENST00000444238.6|ENSG00000224699.9|OTTHUMG00000019824.13|OTTHUMT00000052191.4|LAMTOR5-AS1-201|LAMTOR5-AS1|881|lncRNA|	0	0	0	0	0	0	0.0231611	0	0.0893206	0	0.0446098	0
ENST00000608635.5|ENSG00000224699.9|OTTHUMG00000019824.13|OTTHUMT00000472676.1|LAMTOR5-AS1-222|LAMTOR5-AS1|639|lncRNA|	0	0.0888941	0.103268	0	0	0	0	0	0	0	0	0
ENST00000608077.1|ENSG00000224699.9|OTTHUMG00000019824.13|OTTHUMT00000472677.1|LAMTOR5-AS1-215|LAMTOR5-AS1|620|lncRNA|	0.168965	0.0355401	0.05606	0.0542348	0	0	0.114098	0	0.0570875	0	0.0700421	0
ENST00000631010.1|ENSG00000224699.9|OTTHUMG00000019824.13|OTTHUMT00000479854.1|LAMTOR5-AS1-250|LAMTOR5-AS1|695|lncRNA|	0	0	0	0	0	0	0.0642207	0	0	0	0	0
ENST00000616223.4|ENSG00000224699.9|OTTHUMG00000019824.13|OTTHUMT00000475950.1|LAMTOR5-AS1-231|LAMTOR5-AS1|304|lncRNA|	0	0.121168	0	0	0	0.200431	0.442349	0	0	0	0.59607	1.90503
ENST00000599202.5|ENSG00000224699.9|OTTHUMG00000019824.13|OTTHUMT00000461151.1|LAMTOR5-AS1-213|LAMTOR5-AS1|555|lncRNA|	0	0	0	0	0	0	0	0	0	0	0.108184	0
ENST00000598158.5|ENSG00000224699.9|OTTHUMG00000019824.13|OTTHUMT00000461152.1|LAMTOR5-AS1-210|LAMTOR5-AS1|632|lncRNA|	0	0	0	0	0	0	0	0	0	0	0	0
ENST00000630508.2|ENSG00000224699.9|OTTHUMG00000019824.13|OTTHUMT00000479855.1|LAMTOR5-AS1-249|LAMTOR5-AS1|912|lncRNA|	0	0	0	0	0	0	0	0	0	0	0	0
ENST00000596890.3|ENSG00000224699.9|OTTHUMG00000019824.13|OTTHUMT00000461153.2|LAMTOR5-AS1-208|LAMTOR5-AS1|759|lncRNA|	0	0	0	0	0	0	0	0	0	0	0	0
ENST00000626531.1|ENSG00000224699.9|OTTHUMG00000019824.13|OTTHUMT00000479856.1|LAMTOR5-AS1-237|LAMTOR5-AS1|848|lncRNA|	0	0	0	0	0	0	0	0	0	0	0	0
ENST00000630455.2|ENSG00000224699.9|OTTHUMG00000019824.13|OTTHUMT00000479858.1|LAMTOR5-AS1-247|LAMTOR5-AS1|348|lncRNA|	0	0	0	0	0	0	0	0	0	0	0	0
ENST00000627648.2|ENSG00000224699.9|OTTHUMG00000019824.13|OTTHUMT00000479859.1|LAMTOR5-AS1-240|LAMTOR5-AS1|748|lncRNA|	0	0	0	0	0	0	0	0	0	0	0	0
ENST00000627735.2|ENSG00000224699.9|OTTHUMG00000019824.13|OTTHUMT00000479860.1|LAMTOR5-AS1-241|LAMTOR5-AS1|888|lncRNA|	0	0	0	0	0	0	0	0	0	0	0	0
ENST00000625992.2|ENSG00000224699.9|OTTHUMG00000019824.13|OTTHUMT00000479861.1|LAMTOR5-AS1-235|LAMTOR5-AS1|852|lncRNA|	0	0	0	0	0	0	0	0	0.0375418	0	0	0
ENST00000628225.2|ENSG00000224699.9|OTTHUMG00000019824.13|OTTHUMT00000479862.1|LAMTOR5-AS1-242|LAMTOR5-AS1|503|lncRNA|	0	0	0.0772091	0	0.176314	0	0.0533146	0	0.231856	0	0.3762	0.13486
ENST00000629288.2|ENSG00000224699.9|OTTHUMG00000019824.13|OTTHUMT00000479863.1|LAMTOR5-AS1-243|LAMTOR5-AS1|438|lncRNA|	0	0	0	0	0	0	0	0	0	0.112899	0	0
ENST00000585433.6|ENSG00000224699.9|OTTHUMG00000019824.13|OTTHUMT00000448955.3|LAMTOR5-AS1-204|LAMTOR5-AS1|881|lncRNA|	0	0	0	0	0	0	0	0	0	0	0	0
ENST00000630298.2|ENSG00000224699.9|OTTHUMG00000019824.13|OTTHUMT00000479864.1|LAMTOR5-AS1-246|LAMTOR5-AS1|858|lncRNA|	0	0.0411368	0	0	0	0	0	0	0	0	0.138255	0
ENST00000598350.3|ENSG00000224699.9|OTTHUMG00000019824.13|OTTHUMT00000461154.1|LAMTOR5-AS1-211|LAMTOR5-AS1|749|lncRNA|	0	0	0	0	0	0	0	0	0	0	0	0
ENST00000629484.1|ENSG00000224699.9|OTTHUMG00000019824.13|OTTHUMT00000480409.1|LAMTOR5-AS1-244|LAMTOR5-AS1|780|lncRNA|	0	0	0	0	0	0	0	0.0513976	0	0	0	0
ENST00000630488.1|ENSG00000224699.9|OTTHUMG00000019824.13|OTTHUMT00000480410.1|LAMTOR5-AS1-248|LAMTOR5-AS1|703|lncRNA|	0	0	0	0	0	0	0	0	0	0	0	0
ENST00000626261.1|ENSG00000224699.9|OTTHUMG00000019824.13|OTTHUMT00000479865.1|LAMTOR5-AS1-236|LAMTOR5-AS1|464|lncRNA|	0	0	0	0	0.122375	0.0757523	0	0	0	0	0.56995	0
ENST00000597455.2|ENSG00000224699.9|OTTHUMG00000019824.13|OTTHUMT00000461155.2|LAMTOR5-AS1-209|LAMTOR5-AS1|805|lncRNA|	0	0	0	0	0	0.0336828	0	0	0	0	0	0
ENST00000625584.1|ENSG00000224699.9|OTTHUMG00000019824.13|OTTHUMT00000479902.1|LAMTOR5-AS1-234|LAMTOR5-AS1|508|lncRNA|	0	0.00172528	0	0	0	0	0	0	0	0	0	0
ENST00000609909.1|ENSG00000273373.1|OTTHUMG00000186360.1|OTTHUMT00000473001.1|AL355488.1-201|AL355488.1|2850|lncRNA|	0.649934	0.55894	0.323934	0.402625	0.33397	0.597406	0.633207	0.59059	0.694093	0.421934	2.64775	2.27203
ENST00000481350.2|ENSG00000270380.1|OTTHUMG00000184692.1|OTTHUMT00000469078.1|AL358215.1-201|AL358215.1|482|lncRNA|	0	0	0	0	0	0	0	0	0	0	0	0
ENST00000639693.1|ENSG00000282887.2|OTTHUMG00000191470.2|OTTHUMT00000491187.1|AL358215.2-201|AL358215.2|946|lncRNA|	0	0	0	0	0	0	0	0	0	0	0	0
ENST00000634812.2|ENSG00000282887.2|OTTHUMG00000191470.2|OTTHUMT00000487993.2|AL358215.2-202|AL358215.2|431|lncRNA|	0	0	0	0	0	0	0	0	0	0	0.23794	0
ENST00000640695.1|ENSG00000283999.1|OTTHUMG00000191928.2|OTTHUMT00000491189.2|AL358215.3-201|AL358215.3|1186|lncRNA|	0	0	0	0.0460984	0.0198413	0	0	0	0	0	0	0
ENST00000457402.1|ENSG00000235407.1|OTTHUMG00000022783.2|OTTHUMT00000059079.2|CYMP-AS1-201|CYMP-AS1|2351|lncRNA|	0	0.00660545	0	0.0422216	0	0	0	0.0358581	0	0	0.0146462	0.0403444
ENST00000566942.1|ENSG00000259834.1|OTTHUMG00000175965.1|OTTHUMT00000431321.1|AL365361.1-201|AL365361.1|3481|lncRNA|	1.48881	1.1526	1.24334	0.124526	0.670372	0.206896	3.65687	0.501405	1.16173	0.33228	3.08122	0.218961
ENST00000562952.1|ENSG00000261654.1|OTTHUMG00000175996.1|OTTHUMT00000431363.1|AL360270.2-201|AL360270.2|5985|lncRNA|	1.51397	1.68329	1.56381	1.39692	0.804536	1.75125	0.912719	1.06073	1.78354	1.31826	5.92922	5.15163
ENST00000440689.1|ENSG00000232811.1|OTTHUMG00000034494.1|OTTHUMT00000083392.1|AL360270.1-201|AL360270.1|2359|lncRNA|	0.41002	0.549668	0.49768	0.681007	0.169998	0.581017	0.567238	0.304382	0.434417	0.63108	0.918175	1.01872
ENST00000609118.1|ENSG00000273010.1|OTTHUMG00000186361.1|OTTHUMT00000473002.1|AL360270.3-201|AL360270.3|1348|lncRNA|	0.534131	0.338783	0.605784	0.188963	0.128553	0.23503	0.214719	0.224757	0.377608	0.586512	0.129971	0.94052
ENST00000607951.1|ENSG00000272982.1|OTTHUMG00000186362.1|OTTHUMT00000473003.1|AL355816.1-201|AL355816.1|118|lncRNA|	0	0	0	0	0	0	0	0	0	0	0	0
ENST00000610049.1|ENSG00000273221.1|OTTHUMG00000186363.1|OTTHUMT00000473004.1|AL355816.2-201|AL355816.2|647|lncRNA|	0	0.518411	0	0	0.131774	0	0	0	0	0	0.0166271	1.01112
ENST00000426321.1|ENSG00000229283.1|OTTHUMG00000011166.1|OTTHUMT00000030716.1|AL356387.1-201|AL356387.1|476|lncRNA|	0	0	0	0	0	0	0	0	0	0	0	0
ENST00000564771.1|ENSG00000260948.1|OTTHUMG00000176034.1|OTTHUMT00000431407.1|AL390195.3-201|AL390195.3|2023|lncRNA|	1.32928	0.972917	0.526447	0.607755	0.396428	1.29081	0.482082	0.491038	0.808282	0.63459	2.7541	2.10708
ENST00000445680.1|ENSG00000243960.1|OTTHUMG00000011749.1|OTTHUMT00000032469.1|AL390195.2-201|AL390195.2|415|lncRNA|	1.83579	3.03713	1.59764	0.41052	0.261878	2.42815	0.552658	3.23447	2.13742	1.81971	3.41464	1.35935
ENST00000416099.1|ENSG00000243960.1|OTTHUMG00000011749.1|OTTHUMT00000032470.1|AL390195.2-202|AL390195.2|723|lncRNA|	2.89557	2.72859	0.589596	1.76474	0.854975	3.70796	1.6292	4.19487	1.85642	1.11085	3.86035	3.27135
ENST00000450155.5|ENSG00000231346.5|OTTHUMG00000011958.2|OTTHUMT00000033069.1|LINC01160-202|LINC01160|894|lncRNA|	0.977581	0.965504	0.837317	1.18891	0.833867	3.07161	0.238913	0.495683	2.46672	0.782371	3.32323	3.01535
ENST00000441004.5|ENSG00000231346.5|OTTHUMG00000011958.2|OTTHUMT00000033068.2|LINC01160-201|LINC01160|768|lncRNA|	0	0.0301843	0	0.0725088	0.0816439	0.436789	0	0	0.355472	0	0	0
ENST00000453988.1|ENSG00000231346.5|OTTHUMG00000011958.2|OTTHUMT00000033070.1|LINC01160-203|LINC01160|706|lncRNA|	0.325627	0.444776	0.0524763	0.273895	0.655935	0.984675	0.182015	0.277457	0.606648	0.13872	0.230635	0.714742
ENST00000658759.1|ENSG00000227811.3|OTTHUMG00000011954.3|OTTHUMT00000033061.2|INKA2-AS1-203|INKA2-AS1|2393|lncRNA|	0	0.0220015	0	0.0363102	0	0.0466057	0.0514784	0	0.193003	0	0	0
ENST00000430373.2|ENSG00000227811.3|OTTHUMG00000011954.3|OTTHUMT00000527830.1|INKA2-AS1-201|INKA2-AS1|2240|lncRNA|	0	0	0.0315709	0	0.0391826	0	0	0.0344092	0	0.015157	0.0517705	0.0583098
ENST00000524935.1|ENSG00000227811.3|OTTHUMG00000011954.3|OTTHUMT00000387374.1|INKA2-AS1-202|INKA2-AS1|779|lncRNA|	0	0.0532913	0	0	0	0	0.053906	0.0133235	0	0	0	0
ENST00000412270.1|ENSG00000284830.1|OTTHUMG00000192435.1|OTTHUMT00000494110.1|AL049557.1-201|AL049557.1|2785|lncRNA|	0.102325	0.0529685	0.0133459	0.0841466	0.0396734	0.0491091	0.121904	0.0527516	0.0818323	0.0249205	0.239515	0.451855
ENST00000527660.1|ENSG00000284830.1|OTTHUMG00000192435.1|OTTHUMT00000494111.1|AL049557.1-202|AL049557.1|461|lncRNA|	0	0	0	0	0	0	0	0	0	0	0	0
ENST00000625113.1|ENSG00000284830.1|OTTHUMG00000192435.1|OTTHUMT00000494112.1|AL049557.1-203|AL049557.1|1763|lncRNA|	0	0.0428331	0.0630526	0.0308188	0.0508854	0.0936064	0.0206747	0.0631713	0.0344642	0.0196662	0.15162	0.202214
ENST00000439736.1|ENSG00000232558.1|OTTHUMG00000011990.1|OTTHUMT00000033146.1|KCND3-IT1-201|KCND3-IT1|376|lncRNA|	0.133684	0	0	0.379117	0	0.659595	0.462672	0	0.124141	0	0.594489	0.328122
ENST00000441125.1|ENSG00000237556.1|OTTHUMG00000011993.2|OTTHUMT00000033150.1|KCND3-AS1-203|KCND3-AS1|470|lncRNA|	0	0.0482867	0	0.38533	0	0.370701	0	0	0.0858704	0.101425	0.124107	0.523927
ENST00000427471.1|ENSG00000237556.1|OTTHUMG00000011993.2|OTTHUMT00000033151.2|KCND3-AS1-202|KCND3-AS1|583|lncRNA|	0	0	0	0.105454	0	0.0625159	0.315666	0	0.124489	0	0.51871	0.13327
ENST00000419258.1|ENSG00000237556.1|OTTHUMG00000011993.2|OTTHUMT00000033152.2|KCND3-AS1-201|KCND3-AS1|383|lncRNA|	0	0	0.247694	0.202288	0	0.618048	0.129548	0	0	0	0	0.164388
ENST00000442751.1|ENSG00000231437.3|OTTHUMG00000011992.2|OTTHUMT00000033148.1|LINC01750-203|LINC01750|975|lncRNA|	0.245997	0.125105	0.0611838	0.996238	0.0979505	0.227292	1.09586	0	0.874063	0.107554	0.252837	0.20993
ENST00000428461.1|ENSG00000231437.3|OTTHUMG00000011992.2|OTTHUMT00000033149.1|LINC01750-201|LINC01750|709|lncRNA|	0.214943	0	0.0159863	0.00148703	0	0	0.637173	0.0636165	0	0	0.26589	0.202498
ENST00000438293.1|ENSG00000231437.3|OTTHUMG00000011992.2|OTTHUMT00000470314.1|LINC01750-202|LINC01750|3068|lncRNA|	0.0106136	0.0647209	0.0303968	0.134636	0.00779109	0.052899	0.460893	0.0226545	0.0667139	0.0132145	0.110951	0.102106
ENST00000427290.1|ENSG00000231246.2|OTTHUMG00000012183.5|OTTHUMT00000033693.1|AL445426.1-201|AL445426.1|547|lncRNA|	0.146487	0	0.135252	0.176954	0.156568	0	0	0	0.139502	0	0.333342	0
ENST00000659549.1|ENSG00000231246.2|OTTHUMG00000012183.5|OTTHUMT00000528649.1|AL445426.1-205|AL445426.1|5603|lncRNA|	0.601773	0.111883	0.429286	0.900208	0.358329	0.300199	1.26004	0.035813	1.42908	0.045314	0.73959	1.03364
ENST00000658120.1|ENSG00000231246.2|OTTHUMG00000012183.5|OTTHUMT00000521101.1|AL445426.1-203|AL445426.1|1462|lncRNA|	0.0791513	0.0872663	0.185575	0.615376	0	0.191748	0.361415	0.0914448	0.969831	0	0.332194	0.292382
ENST00000654472.1|ENSG00000231246.2|OTTHUMG00000012183.5|OTTHUMT00000513341.1|AL445426.1-202|AL445426.1|732|lncRNA|	0.206596	0	0	0	0.126372	0.151518	0	0	0.111986	0.00977698	0	0
ENST00000663553.1|ENSG00000231246.2|OTTHUMG00000012183.5|OTTHUMT00000525000.1|AL445426.1-204|AL445426.1|489|lncRNA|	0	0.181658	0	0.456649	0	0.239752	0.306707	0	0.521283	0	0.490244	0.140888
ENST00000608357.1|ENSG00000273483.1|OTTHUMG00000186364.1|OTTHUMT00000473006.1|AL354760.1-201|AL354760.1|643|lncRNA|	0.58678	0.183446	0.159572	0.205633	0.167686	0.137368	0.683914	0.125394	0.325713	0.130469	0.466879	0.377195
ENST00000421943.1|ENSG00000225075.1|OTTHUMG00000011907.1|OTTHUMT00000032924.1|AL603832.1-201|AL603832.1|449|lncRNA|	0.0955848	0.368491	0.372825	0	0	0.0800719	0	0.146329	0	0	0.226088	0.486436
ENST00000566195.1|ENSG00000261595.1|OTTHUMG00000176040.1|OTTHUMT00000431413.1|AL603832.2-201|AL603832.2|2125|lncRNA|	0	0	0	0.0353873	0.0415346	0.0106699	0.0242608	0	0	0	0	0
ENST00000433505.5|ENSG00000215866.8|OTTHUMG00000012022.5|OTTHUMT00000033259.1|LINC01356-202|LINC01356|767|lncRNA|	0	0	0	0	0	0.0524099	0	0.0884886	0	0	0	0
ENST00000661136.1|ENSG00000215866.8|OTTHUMG00000012022.5|OTTHUMT00000524762.1|LINC01356-204|LINC01356|1430|lncRNA|	0.710348	1.05055	0.931928	1.17949	0.331827	0.714691	0.556352	0.594166	1.00126	0.487558	5.13666	3.3397
ENST00000401018.5|ENSG00000215866.8|OTTHUMG00000012022.5|OTTHUMT00000033258.1|LINC01356-201|LINC01356|1819|lncRNA|	0.245495	0.226676	0.0994228	0.0396832	0	0.0588159	0.036003	0.236411	0.0702965	0.288378	0.328911	0.316007
ENST00000667852.1|ENSG00000215866.8|OTTHUMG00000012022.5|OTTHUMT00000521113.1|LINC01356-205|LINC01356|1222|lncRNA|	0.143712	0.223591	0.134622	0.181026	0.0285802	0.0253909	0.0873243	0.0885772	0.146954	0.164766	0.395189	0.196215
ENST00000449572.2|ENSG00000215866.8|OTTHUMG00000012022.5|OTTHUMT00000033532.2|LINC01356-203|LINC01356|702|lncRNA|	0	0	0.257834	0	0.356281	0.0561371	0.00535242	0	0.193825	0	0.054099	0.00775004
ENST00000658577.1|ENSG00000224167.2|OTTHUMG00000012023.2|OTTHUMT00000510742.1|LINC01357-203|LINC01357|749|lncRNA|	0.700259	0.820185	0.502688	0.135889	0.0790206	0.430889	0.143494	0.718822	0	0.686965	0.166793	0
ENST00000456651.1|ENSG00000224167.2|OTTHUMG00000012023.2|OTTHUMT00000033261.1|LINC01357-202|LINC01357|587|lncRNA|	0.175567	0.420364	0	0.123416	0	0	0	0.114531	0.072431	0	0	0.216064
ENST00000422022.1|ENSG00000224167.2|OTTHUMG00000012023.2|OTTHUMT00000033260.1|LINC01357-201|LINC01357|490|lncRNA|	2.14914	1.81905	0	0.383557	0.104115	0.250572	0.0238909	1.86807	0.311231	1.18811	0.246466	0
ENST00000416193.5|ENSG00000226419.8|OTTHUMG00000012128.11|OTTHUMT00000033536.1|SLC16A1-AS1-202|SLC16A1-AS1|742|lncRNA|	1.10499	1.48792	0.563818	0.395903	0.459048	1.36893	0.277588	0.919036	1.48776	1.32694	0.690292	3.19166
ENST00000664314.1|ENSG00000226419.8|OTTHUMG00000012128.11|OTTHUMT00000511399.1|SLC16A1-AS1-212|SLC16A1-AS1|1508|lncRNA|	0.121646	0.247139	0.0366529	0.00920889	0.0710173	0.425559	0	0.219104	0	0	0	0.553252
ENST00000428411.6|ENSG00000226419.8|OTTHUMG00000012128.11|OTTHUMT00000033537.3|SLC16A1-AS1-204|SLC16A1-AS1|8803|lncRNA|	0.530793	0.626496	0.308339	0.316387	0.148868	0.396192	0.251923	0.401057	0.477636	0.3669	1.13237	1.22467
ENST00000435800.6|ENSG00000226419.8|OTTHUMG00000012128.11|OTTHUMT00000033535.1|SLC16A1-AS1-205|SLC16A1-AS1|1194|lncRNA|	0	0.0568203	0	0.0335287	0	0	0	0	0	0.0552615	0	0
ENST00000662044.1|ENSG00000226419.8|OTTHUMG00000012128.11|OTTHUMT00000506727.1|SLC16A1-AS1-210|SLC16A1-AS1|935|lncRNA|	0	0	0	0.0831057	0	0.0121838	0	0	0	0	0	0
ENST00000654334.1|ENSG00000226419.8|OTTHUMG00000012128.11|OTTHUMT00000506538.1|SLC16A1-AS1-208|SLC16A1-AS1|1179|lncRNA|	0.482843	0.457773	0.216231	0.137155	0.0879392	0.45547	0.219706	0.369794	0.497107	0.136034	0.392336	0.904898
ENST00000420168.2|ENSG00000226419.8|OTTHUMG00000012128.11|OTTHUMT00000033538.2|SLC16A1-AS1-203|SLC16A1-AS1|1897|lncRNA|	0.139201	0.730834	0.00473719	0.0484328	0.0272738	0.283227	0.0294595	0.136448	0.307734	0.0613426	0.282061	0.144758
ENST00000662852.1|ENSG00000226419.8|OTTHUMG00000012128.11|OTTHUMT00000508541.1|SLC16A1-AS1-211|SLC16A1-AS1|1029|lncRNA|	0.137202	0	0.142143	0	0	0.155503	0.106644	0.0326554	0.188346	0	0.0630758	0
ENST00000627431.2|ENSG00000226419.8|OTTHUMG00000012128.11|OTTHUMT00000488804.1|SLC16A1-AS1-207|SLC16A1-AS1|1073|lncRNA|	0	0.0815759	0	0	0	0.110959	0	0.162494	0	0	0.0897851	0.0681982
ENST00000665960.1|ENSG00000226419.8|OTTHUMG00000012128.11|OTTHUMT00000520524.1|SLC16A1-AS1-213|SLC16A1-AS1|1120|lncRNA|	0.146301	0.377173	0.0724512	0.242887	0.0927057	0.31777	0	0.157528	0.387017	0.128743	0.349854	1.00901
ENST00000659961.1|ENSG00000226419.8|OTTHUMG00000012128.11|OTTHUMT00000520065.1|SLC16A1-AS1-209|SLC16A1-AS1|1550|lncRNA|	0.208343	0.0972033	0.043156	0.254653	0.0440739	0.376436	0	0.0996296	0.259532	0.0749566	0.163594	0.438094
ENST00000413231.5|ENSG00000226419.8|OTTHUMG00000012128.11|OTTHUMT00000033546.1|SLC16A1-AS1-201|SLC16A1-AS1|377|lncRNA|	0	0	0	0	0	0	0.276091	0	0	0.143539	0	0
ENST00000451149.1|ENSG00000226419.8|OTTHUMG00000012128.11|OTTHUMT00000033547.1|SLC16A1-AS1-206|SLC16A1-AS1|436|lncRNA|	0.100785	0.163215	0	0.288561	0	0.337708	0	0.0622095	0.290387	0	0.0270406	0.70252
ENST00000655233.1|ENSG00000287807.1|OTTHUMG00000194907.1|OTTHUMT00000523066.1|AL390242.1-201|AL390242.1|1389|lncRNA|	0.235296	0.0909448	0	0	0.0567211	0.221198	0	0.100233	0.230502	0	0.136611	0.359391
ENST00000421157.2|ENSG00000238198.2|OTTHUMG00000012130.2|OTTHUMT00000033545.2|LRIG2-DT-201|LRIG2-DT|2467|lncRNA|	0.357282	0.31249	0.1674	0.236285	0.100374	0.363725	0.148892	0.191194	0.449023	0.158626	0.928734	1.03684
ENST00000429398.5|ENSG00000231128.6|OTTHUMG00000011939.5|OTTHUMT00000033024.1|AL137856.1-201|AL137856.1|773|lncRNA|	0.123219	0	0	0	0	0	0.0711491	0	0.0849926	0	0.28703	0.209217
ENST00000664434.1|ENSG00000231128.6|OTTHUMG00000011939.5|OTTHUMT00000503140.2|AL137856.1-202|AL137856.1|802|lncRNA|	0.0781352	0.115459	0	0	0.129609	0.0338487	0.0526311	0.124681	0.0405327	0.0490876	0.32743	0.222436
ENST00000418238.2|ENSG00000231128.6|OTTHUMG00000011939.5|OTTHUMT00000522386.1|AL137856.1-204|AL137856.1|406|lncRNA|	0	0	0	0.21913	0	0	0.0383942	0	0	0	0	0.191968
ENST00000448199.1|ENSG00000231128.6|OTTHUMG00000011939.5|OTTHUMT00000096445.1|AL137856.1-203|AL137856.1|174|lncRNA|	0	0	0	0	0	0.596524	0	0.994483	0.582773	0	1.37821	2.81341
ENST00000419536.1|ENSG00000226167.1|OTTHUMG00000011941.1|OTTHUMT00000033027.1|AP4B1-AS1-201|AP4B1-AS1|1734|lncRNA|	0.699594	0.719352	0.505944	0.438477	0.201341	0.164801	0.458814	0.280216	0.480202	0.390765	1.95329	2.29459
ENST00000441071.5|ENSG00000235527.7|OTTHUMG00000011982.4|OTTHUMT00000033125.1|HIPK1-AS1-203|HIPK1-AS1|571|lncRNA|	0	0	0	0	0	0.0544883	0.302982	0.0494245	0	0	0	0
ENST00000450706.1|ENSG00000235527.7|OTTHUMG00000011982.4|OTTHUMT00000033123.1|HIPK1-AS1-204|HIPK1-AS1|2117|lncRNA|	0.0260104	0.103283	0.0387044	0.0487113	0	0	0.0764745	0.0520409	0	0.0371277	0.385406	0.283603
ENST00000670954.1|ENSG00000235527.7|OTTHUMG00000011982.4|OTTHUMT00000527928.1|HIPK1-AS1-206|HIPK1-AS1|1541|lncRNA|	0.0302049	0.032944	0	0.101544	0.0148025	0.0767321	0.0939455	0.0142867	0	0.0900098	0.0404502	0
ENST00000653365.1|ENSG00000235527.7|OTTHUMG00000011982.4|OTTHUMT00000515556.1|HIPK1-AS1-205|HIPK1-AS1|1334|lncRNA|	0.0766092	0.0269765	0.0412548	0	0.142357	0.149473	0	0	0	0.0807152	0.0934712	0.250898
ENST00000632517.1|ENSG00000282048.1|OTTHUMG00000191422.1|OTTHUMT00000487849.1|AL591742.2-201|AL591742.2|2119|lncRNA|	0.0137652	0.00844928	0	0	0.0223675	0.0337902	0.0168438	0.010914	0.0418937	0.0384131	0.190686	0.119043
ENST00000420156.2|ENSG00000232895.2|OTTHUMG00000011899.2|OTTHUMT00000032873.2|AL121999.1-201|AL121999.1|332|lncRNA|	0	0	0.162946	0	0	0	0	0	0	0	0	0
ENST00000448680.1|ENSG00000233730.1|OTTHUMG00000011879.1|OTTHUMT00000032831.1|LINC01765-201|LINC01765|491|lncRNA|	0.0818244	0	0	0.313102	0.121727	0.345073	0.222399	0	0.160419	0.285189	0.194925	0.209982
ENST00000649888.1|ENSG00000285698.1|OTTHUMG00000193219.1|OTTHUMT00000500488.1|AL049825.1-201|AL049825.1|1354|lncRNA|	0	0	0.0411991	0.0590658	0	0	0	0	0.064704	0	0.0538024	0.0372786
ENST00000425449.1|ENSG00000228035.1|OTTHUMG00000011974.1|OTTHUMT00000033101.1|NGF-AS1-201|NGF-AS1|2610|lncRNA|	0	0	0	0.0094202	0.0249968	0	0.00645021	0	0.0314981	0	0.0788158	0.081334
ENST00000661854.1|ENSG00000287103.1|OTTHUMG00000194462.1|OTTHUMT00000516656.1|AL512638.3-201|AL512638.3|386|lncRNA|	0	0.133282	0.366259	0	0	0	0	0	0	0	0.284352	0.208902
ENST00000659309.1|ENSG00000228127.3|OTTHUMG00000012009.10|OTTHUMT00000522018.1|LINC01649-203|LINC01649|1526|lncRNA|	0	0.021263	0	0	0	0	0	0	0	0	0	0
ENST00000634255.2|ENSG00000228127.3|OTTHUMG00000012009.10|OTTHUMT00000033222.3|LINC01649-202|LINC01649|1761|lncRNA|	0	0	0	0	0	0	0	0	0	0	0	0
ENST00000671350.1|ENSG00000228127.3|OTTHUMG00000012009.10|OTTHUMT00000516285.1|LINC01649-207|LINC01649|1765|lncRNA|	0	0	0	0	0	0	0	0	0	0	0	0
ENST00000438885.3|ENSG00000228127.3|OTTHUMG00000012009.10|OTTHUMT00000521988.1|LINC01649-201|LINC01649|1658|lncRNA|	0.0160038	0.0387474	0.0326459	0.0155785	0.0272202	0.0281423	0	0	0	0	0	0.0592395
ENST00000659738.1|ENSG00000228127.3|OTTHUMG00000012009.10|OTTHUMT00000488803.2|LINC01649-204|LINC01649|1840|lncRNA|	0	0	0	0	0	0	0	0	0	0	0	0
ENST00000669586.1|ENSG00000228127.3|OTTHUMG00000012009.10|OTTHUMT00000520376.1|LINC01649-206|LINC01649|1732|lncRNA|	0	0	0	0	0	0	0.0610803	0.0375969	0.0326668	0	0.102112	0
ENST00000665767.1|ENSG00000228127.3|OTTHUMG00000012009.10|OTTHUMT00000522239.1|LINC01649-205|LINC01649|1460|lncRNA|	0	0	0	0	0	0	0	0	0	0	0	0
ENST00000453128.1|ENSG00000237993.1|OTTHUMG00000012108.1|OTTHUMT00000033480.1|AL365318.1-201|AL365318.1|705|lncRNA|	0.186755	0.0810543	0	0.0450793	0	0	0.0629138	0.0737861	0.0479424	0.0578185	0.295407	0.291254
ENST00000426515.1|ENSG00000235933.1|OTTHUMG00000012112.1|OTTHUMT00000033488.1|LINC01779-201|LINC01779|914|lncRNA|	0	0.0582171	0.0995477	0.159257	0.0539046	0	0	0.0264356	0.137606	0.0417996	0.042651	0
ENST00000660713.1|ENSG00000287217.1|OTTHUMG00000195425.1|OTTHUMT00000526848.1|AL355538.2-201|AL355538.2|1427|lncRNA|	0.239506	0.154599	0.0581407	0.129609	0.112573	0.0501156	0.36943	0.0311787	0.264042	0.14928	0.354875	0.0893523
ENST00000608511.6|ENSG00000203865.10|OTTHUMG00000012111.5|OTTHUMT00000473009.2|ATP1A1-AS1-204|ATP1A1-AS1|2862|lncRNA|	1.31993	1.32668	0.530753	0.483956	0.522914	0.699716	0.764921	0.343781	1.56966	0.552496	7.74132	2.97024
ENST00000493908.2|ENSG00000203865.10|OTTHUMG00000012111.5|OTTHUMT00000033487.3|ATP1A1-AS1-203|ATP1A1-AS1|3099|lncRNA|	1.13353	0.886334	0.415761	0.404165	0.467739	0.562739	0.525224	0.281415	1.18182	0.341414	4.52386	1.5394
ENST00000369491.1|ENSG00000203865.10|OTTHUMG00000012111.5|OTTHUMT00000036681.2|ATP1A1-AS1-201|ATP1A1-AS1|773|lncRNA|	0.790416	0.548559	0.852536	1.1021	0.372683	0.401731	1.34721	0.200301	2.04446	0.0948838	2.11239	2.24785
ENST00000369492.4|ENSG00000203865.10|OTTHUMG00000012111.5|OTTHUMT00000051441.1|ATP1A1-AS1-202|ATP1A1-AS1|1011|lncRNA|	0.224152	0.177218	0.273052	0.521951	0.0894128	0.420766	0.101693	0.183907	0.452866	0.264976	0.633292	0
ENST00000423907.5|ENSG00000233154.6|OTTHUMG00000014035.8|OTTHUMT00000039476.1|LINC01762-201|LINC01762|454|lncRNA|	0	0.101958	0	0	0	0	0	0	0	0.213748	0.109665	0
ENST00000443219.5|ENSG00000233154.6|OTTHUMG00000014035.8|OTTHUMT00000097629.1|LINC01762-206|LINC01762|621|lncRNA|	0.189861	0.230151	0.112358	0.343186	0.132254	0.409512	0.163113	0.14698	0.0693095	0.0702048	1.04188	0.906506
ENST00000437308.6|ENSG00000233154.6|OTTHUMG00000014035.8|OTTHUMT00000097634.2|LINC01762-205|LINC01762|583|lncRNA|	0.0967233	0.283116	0	0.163176	0	0.0835444	0.125512	0	0	0	0	0.195441
ENST00000430316.5|ENSG00000233154.6|OTTHUMG00000014035.8|OTTHUMT00000097630.1|LINC01762-203|LINC01762|461|lncRNA|	0	0	0	0	0	0	0	0	0	0	0	0
ENST00000434879.1|ENSG00000233154.6|OTTHUMG00000014035.8|OTTHUMT00000097631.1|LINC01762-204|LINC01762|436|lncRNA|	0.201571	0	0	0	0	0.203606	0	0.149802	0.0967957	0	0.749846	0.487578
ENST00000668577.1|ENSG00000233154.6|OTTHUMG00000014035.8|OTTHUMT00000526310.1|LINC01762-207|LINC01762|768|lncRNA|	0.0546315	0.0591578	0.249708	0	0	0	0.0557642	0	0	0	0	0
ENST00000430107.2|ENSG00000233154.6|OTTHUMG00000014035.8|OTTHUMT00000097635.2|LINC01762-202|LINC01762|706|lncRNA|	0.191881	0.0936311	0	0.0565722	0.111383	0.120548	0.031393	0.184117	0.0957045	0.0577126	0.471781	0.193963
ENST00000449303.2|ENSG00000230381.2|OTTHUMG00000014036.4|OTTHUMT00000469177.1|AL136376.1-201|AL136376.1|515|lncRNA|	0	0.0419867	0.0743279	0.0723308	0	0	0.0512204	0.0575793	0	0	0.272554	0
ENST00000456414.2|ENSG00000224950.2|OTTHUMG00000019417.3|OTTHUMT00000051445.3|AL390066.2-201|AL390066.2|2302|lncRNA|	0.199468	0.337872	0.147381	0.162025	0.0666932	0.0879701	0.170235	0.100883	0.167402	0.103029	0.809008	0.660404
ENST00000660250.1|ENSG00000286276.1|OTTHUMG00000194480.1|OTTHUMT00000517095.1|AL390066.3-201|AL390066.3|745|lncRNA|	0.43215	0.175915	0.173417	0.2088	0.138693	0.0746877	0.2618	0.137186	0.0445816	0.107735	0.385172	0.734744
ENST00000624685.1|ENSG00000203864.3|OTTHUMG00000022754.1|OTTHUMT00000059045.1|C1orf137-201|C1orf137|386|lncRNA|	0.126953	0	0.122086	0	0	0	0.175343	0.183983	0.47439	0.138148	0.853055	0
ENST00000610171.1|ENSG00000272715.1|OTTHUMG00000186394.1|OTTHUMT00000473087.1|AL157904.1-201|AL157904.1|383|lncRNA|	0	0	0.123847	0.122057	0	0.531308	0	0	0	0	0	0.317705
ENST00000445523.1|ENSG00000236137.1|OTTHUMG00000012031.1|OTTHUMT00000033278.1|AL445231.1-201|AL445231.1|1814|lncRNA|	0.0950126	0.105844	0.151847	0.124234	0.0803782	0.129625	0.397295	0.254057	0.186877	0.0222955	0.527379	0.258561
ENST00000421254.1|ENSG00000236137.1|OTTHUMG00000012031.1|OTTHUMT00000033279.1|AL445231.1-202|AL445231.1|622|lncRNA|	0	0.0409259	0.182943	0.0376966	0	0	0.132553	0.17757	0.154117	0	0.248348	0.0871021
ENST00000664471.1|ENSG00000235202.2|OTTHUMG00000012147.4|OTTHUMT00000528964.1|LINC01525-203|LINC01525|424|lncRNA|	0	0	0	0	0	0	0	0	0	0	0	0
ENST00000657479.1|ENSG00000235202.2|OTTHUMG00000012147.4|OTTHUMT00000519955.1|LINC01525-202|LINC01525|754|lncRNA|	0	0.0247419	0	0	0	0	0	0	0	0	0	0
ENST00000442182.2|ENSG00000235202.2|OTTHUMG00000012147.4|OTTHUMT00000033591.2|LINC01525-201|LINC01525|568|lncRNA|	0	0	0	0	0	0	0	0	0	0	0	0
ENST00000604156.1|ENSG00000271427.1|OTTHUMG00000185248.1|OTTHUMT00000469974.1|AL358072.1-201|AL358072.1|575|lncRNA|	0.126415	0.0714753	0.0626621	0.121545	0.0974194	0.0539182	0.0427631	0.0489283	0.190461	0	0.155361	0.11046
ENST00000440801.5|ENSG00000236866.5|OTTHUMG00000013706.1|OTTHUMT00000038427.1|AL157902.1-201|AL157902.1|377|lncRNA|	0	0	0	0	0	0	0	0	0	0.143539	0	0
ENST00000425010.1|ENSG00000236866.5|OTTHUMG00000013706.1|OTTHUMT00000038428.1|AL157902.1-202|AL157902.1|763|lncRNA|	0	0	0.0419836	0	0	0	0	0	0	0	0.273233	0.112441
ENST00000456126.1|ENSG00000236866.5|OTTHUMG00000013706.1|OTTHUMT00000038429.1|AL157902.1-203|AL157902.1|442|lncRNA|	0	0	0	0.0938378	0	0.0822434	0	0	0	0	0.215078	0
ENST00000664031.1|ENSG00000287980.1|OTTHUMG00000195318.1|OTTHUMT00000526252.1|AL391557.1-201|AL391557.1|1348|lncRNA|	0	0.112985	0.145092	0.118844	0	0.0715138	0.0272522	0.0998445	0.108563	0.0530681	0.140503	0.193579
ENST00000439394.1|ENSG00000226172.2|OTTHUMG00000012337.2|OTTHUMT00000034368.1|AL139420.1-201|AL139420.1|653|lncRNA|	0.0650328	0	0	0	0.0410796	0	0	0.0807286	0	0.127825	0.130675	0.0461608
ENST00000449439.1|ENSG00000239216.1|OTTHUMG00000012338.1|OTTHUMT00000034371.1|AL139420.2-201|AL139420.2|410|lncRNA|	0.19809	0.0602154	0	0.322755	0	0	0	0.0852409	0	0	0	0
ENST00000423984.2|ENSG00000224238.2|OTTHUMG00000012341.2|OTTHUMT00000034374.2|WARS2-IT1-201|WARS2-IT1|2060|lncRNA|	1.3503	1.41017	0.844242	1.44921	0.801457	1.65487	0.773321	0.815329	1.54704	0.983034	4.95278	5.64758
ENST00000667138.1|ENSG00000231365.6|OTTHUMG00000012342.2|OTTHUMT00000528284.1|WARS2-AS1-207|WARS2-AS1|2128|lncRNA|	0.226794	0.137203	0.169956	0.172308	0.0678763	0.268835	0.132938	0.0629597	0.0635982	0.125511	0.485555	0.659844
ENST00000425884.5|ENSG00000231365.6|OTTHUMG00000012342.2|OTTHUMT00000034377.1|WARS2-AS1-203|WARS2-AS1|745|lncRNA|	1.44933	1.1652	0.662028	1.28457	0.33245	0.975459	1.24114	0.539617	1.82008	1.04526	0.948471	1.8441
ENST00000440150.5|ENSG00000231365.6|OTTHUMG00000012342.2|OTTHUMT00000034376.1|WARS2-AS1-204|WARS2-AS1|2469|lncRNA|	0	0	0	0.0415297	0	0.178214	0	0	0.0472847	0	0	0.0867208
ENST00000670000.1|ENSG00000231365.6|OTTHUMG00000012342.2|OTTHUMT00000528285.1|WARS2-AS1-209|WARS2-AS1|5847|lncRNA|	2.21906	2.08329	1.61885	2.14336	0.974118	1.78382	1.89951	1.56339	2.28134	1.0503	4.80013	5.37683
ENST00000457043.1|ENSG00000231365.6|OTTHUMG00000012342.2|OTTHUMT00000034379.1|WARS2-AS1-206|WARS2-AS1|540|lncRNA|	0.698395	0.430537	0.620871	0.335086	0.0531385	0.237355	0.568054	0.881517	0.62569	0.414365	2.21386	1.66455
ENST00000413531.5|ENSG00000231365.6|OTTHUMG00000012342.2|OTTHUMT00000034378.1|WARS2-AS1-201|WARS2-AS1|1154|lncRNA|	0.257138	0.0677278	0	0.128382	0.0228777	0.21606	0.168807	0.182237	0.116451	0.173851	0.402849	0.319163
ENST00000418015.1|ENSG00000231365.6|OTTHUMG00000012342.2|OTTHUMT00000034375.1|WARS2-AS1-202|WARS2-AS1|1529|lncRNA|	0.127154	0.129231	0	0.306438	0.0483532	0.0543304	0.106499	0.0214245	0.101852	0.0245985	0.25638	0.172879
ENST00000667936.1|ENSG00000231365.6|OTTHUMG00000012342.2|OTTHUMT00000528286.1|WARS2-AS1-208|WARS2-AS1|1436|lncRNA|	0.229326	0.213768	0.367871	0.270223	0.147359	0.217421	0.296943	0.171325	0.38719	0.23265	0.811508	0.834476
[truncated: 225,914+ more rows]
