# Supplementary material for: Integrated whole transcriptome and small RNA analysis revealed multiple regulatory networks in colorectal cancer
Source: Sci Rep. 2021 Jul 14;11:14456. doi: 10.1038/s41598-021-93531-y (PMC8280114; doi:10.1038/s41598-021-93531-y)
Supplement: Supplementary file 9 — Supplementary Table S6. [file 41598_2021_93531_MOESM9_ESM.xlsx]

## Sheet: H-CRC_CPM_TMM
Supplementary table 6. miRNA expression (CPM) in 15 CRC and matched adjacent NT mapped to mirBase v22.
miRNA	NT1	TT1	NT2	TT2	NT3	TT3	NT4	TT4	NT5	TT5	NT6	TT6	NT7	TT7	NT8	TT8	NT9	TT9	NT10	TT10	NT11	TT11	NT12	TT12	NT13	TT13	NT14	TT14	NT15	TT15	NT16	TT16
hsa-miR-548ap-3p	0	0.383202	0	0	0	0	0	0.603539	0	0.466086	0	0.354919	0	0	0	0	0	0	0	0	0	0	0	0	0	0	0	0	0.298883	0
hsa-miR-548t-3p	0	0.766404	0	0.408305	0.624568	0	1.23283	0	0.42083	0.466086	0	0.354919	0	0	0	0.793173	0	0.429988	0	0	0.447284	0.933585	0	0	0	0.381454	0	1.0281	0.298883	0
hsa-miR-548e-3p	3.20526	5.74803	2.14498	6.12457	4.99655	10.7335	5.75319	10.8637	2.52498	4.66086	3.05952	2.12951	2.06471	5.46228	6.5365	4.75904	5.2966	3.43991	4.75952	2.15518	2.23642	2.80075	8.0935	2.92089	3.84123	2.28872	8.43425	2.05621	4.78213	1.43091
hsa-miR-548az-3p	0	0	0	0	0	0	0.410942	0.603539	0	0	0	0	0	0	0	0	0	0	0	0	0	0	0	0	0	0	0	0	0	0
hsa-miR-548f-3p	0	0.383202	0	0	0.624568	0	0	0.603539	0.42083	0	0	0	0	0.682785	0	0.793173	0	0	0.339966	0.538796	0	0	0	0	0	0	0.281142	0.514052	0.298883	0
hsa-miR-548bc	0.35614	0	0	0.408305	0.624568	0	0.410942	0	0.42083	0.466086	0	0	0	0.682785	0	0.793173	0.353107	0.859977	0.339966	1.07759	0	0.933585	0.851947	0	0	1.14436	0.843425	1.0281	0.298883	0
hsa-miR-1537-3p	0.35614	0.383202	3.00297	0	1.87371	5.96306	2.87659	14.4849	2.52498	0.466086	1.01984	0.354919	1.03235	0.682785	0.65365	0	0.706214	0.859977	1.0199	0.538796	0.447284	0	0	0	0.384123	1.14436	0.843425	0	0.896649	0.715454
hsa-miR-553	0	0	0	0	0	0	0	0	0	0	0	0	0	0	0	0	0	0	0	0	0	0	0	0	0	0	0	0	0	0
hsa-miR-7844-5p	0	0	0	0.408305	0	0	0	0	0	0	0	0	0	0	0	0	0	0	0	0	0	0	0	0	0	0	0.281142	0	0	0
hsa-miR-548av-3p	0.35614	0	0	0	0	0	0	0	0	0	0	0	0	0	0	0	0	0	0	0.538796	0	0	0	0	0	0	0	0	0	0
hsa-miR-548g-3p	0	0	0	0	0	0	0	0	0	0	0	0	0	0	0	0	0	0	0	0	0	0	0	0	0	0	0	0	0	0
hsa-miR-6835-3p	0	0	0	0	0	0	0	0	0	0	0	0	0	0	0	0	0	0	0	0	0	0	0	0	0	0	0	0	0	0
hsa-miR-4422	0	0	0	0	0	0	0.410942	0	0	0	0	0	0.516177	0	0.326825	0	0	0	0	0	0	0	0	0	0	0	0.281142	0	0.298883	0
hsa-miR-4429	0	0	0.428995	0	0.624568	1.19261	0.410942	0.603539	0.42083	0	0.509919	0.354919	0	0	0.326825	0	0	0.429988	0	0	0.447284	0	0	0	0	0	0.281142	0	0.298883	0
hsa-miR-320d	12.4649	95.8005	42.0415	23.6817	71.2008	151.462	38.6285	336.775	60.1787	36.8208	31.1051	34.4272	23.7442	44.381	64.7114	36.486	29.661	34.8291	50.6549	72.7374	48.7539	41.0777	35.7818	10.4317	30.3457	17.5469	27.5519	8.73888	30.4861	17.8864
hsa-miR-320b	5.69824	37.5538	36.8936	18.3737	41.2215	29.8153	25.4784	59.1469	52.6038	13.9826	23.4563	20.9402	28.3897	16.3868	42.4873	31.7269	19.4209	27.0893	29.917	53.3408	41.5974	15.8709	24.7065	13.3526	13.4443	9.15489	14.6194	5.65457	19.7263	15.0245
hsa-miR-320a-3p	222.231	953.79	1023.15	742.298	1196.67	623.736	807.09	834.091	1314.67	446.51	612.923	684.994	943.056	393.284	1227.55	827.676	702.683	897.386	812.858	902.483	1617.38	628.303	966.108	254.952	406.402	253.667	735.748	273.476	790.247	514.412
hsa-miR-320c	15.6701	136.803	62.6333	37.1557	85.5659	152.654	61.6413	366.952	92.5827	48.939	38.7539	47.5592	47.4883	84.6653	95.4329	77.3344	46.9632	62.3483	64.2535	108.298	77.3801	71.886	45.1532	19.1944	33.0346	27.0832	40.2033	14.9075	51.4079	31.48
hsa-miR-548an	0	0	0	0	0	0	0.410942	0	0	0	0	0	0	0	0	0	0	0	0	0	0	0	0	0	0	0	0	0	0	0
hsa-miR-4484	0	0	0.857991	0.81661	0	0	0.410942	0	0.841661	0	0	0.709838	0	0	0.326825	0	0	0	1.35986	0.538796	0.894568	0.933585	0.851947	0	0.384123	0	0.843425	0.514052	3.5866	2.86182
hsa-miR-10526-3p	0	0	0	0	0	0	0.410942	0	0	0	0	0	0	0	0	0	0	0	0	0	0	0	0	0	0	0	0	0	0	0
hsa-miR-548bb-5p	0	0	0	0	0	0	0	0	0	0	0	0	0	0	0	0	0	0	0	0	0	0	0	0	0	0	0	0	0	0
hsa-miR-548ak	1.42456	0	0.857991	0	0	2.38522	2.05471	0.603539	0.841661	0.466086	0.509919	1.06476	0	0	1.3073	0.793173	0	0	0.679931	0.538796	0.447284	0	0	0	0.768247	1.14436	1.68685	1.0281	1.19553	0.715454
hsa-miR-548w	1.06842	0	0.857991	1.22491	0.624568	2.38522	0.410942	3.0177	0.841661	0.466086	0.509919	1.7746	0	0	0.326825	0.396587	1.05932	0.429988	0.679931	0	0	0.933585	1.27792	0.41727	0.384123	0.762907	1.40571	1.0281	0.896649	1.43091
hsa-miR-548y	0	0	0.428995	0	0	0	0.410942	0	0	0	0	0	0	0	0	0	0.353107	0	0	0	0	0	0	0	0	0.381454	0	0	0	0
hsa-miR-548h-5p	0.35614	0.383202	0	0.81661	0.624568	0	1.23283	0	0.42083	0	1.52976	0.709838	0	0	1.3073	1.58635	0.353107	0.859977	0.339966	0.538796	0.894568	0	0.425973	0	0.384123	0.762907	1.40571	1.0281	0	0
hsa-miR-548ar-5p	0	0.766404	0.428995	0	0	0	0.821884	0	0.42083	0.466086	0.509919	0	0	0	0.326825	1.18976	0	0.429988	0	0	0.894568	0	0	0	0.384123	0	0.281142	0	0.298883	0
hsa-miR-548a-5p	0	0	0.428995	0	0	1.19261	1.23283	0.603539	0	0	0.509919	0	0.516177	0.682785	0.326825	0	0	0	0	0	0	0	0	0	1.15237	0	0	0	0.298883	2.14636
hsa-miR-548i	2.49298	1.53281	0	9.39101	1.87371	0	6.16413	3.0177	0	0.466086	0.509919	0.354919	0.516177	0.682785	5.55603	4.75904	2.82486	5.15986	5.43945	2.15518	2.6837	2.80075	3.40779	2.50362	1.15237	0.762907	15.4628	0.514052	1.7933	7.15454
hsa-miR-548as-5p	0	0.383202	0	0	0	0	0.821884	0.603539	0.42083	0.466086	0	0	0	0.682785	0.326825	1.18976	0	0	0.339966	0.538796	0.447284	2.80075	0	0.41727	0.384123	0.381454	0	0	0	0
hsa-miR-548ap-5p	0.35614	0	0	0.408305	0	0	1.23283	0	0	0.466086	0	0	0	0	0.326825	0.396587	0	0.859977	0.339966	0	0.447284	0	0.425973	1.25181	0.768247	1.52581	0.562283	0	1.19553	0
hsa-miR-548j-5p	0.35614	2.68241	0.857991	3.26644	1.24914	4.77044	6.16413	5.43185	2.52498	3.72868	0.509919	3.90411	0.516177	0.682785	4.90238	9.91467	1.05932	3.43991	5.09948	3.23277	1.78914	13.0702	2.12987	2.50362	4.60948	3.05163	3.3737	4.62647	2.68995	3.57727
hsa-miR-548au-5p	3.5614	4.59842	3.86096	5.71627	3.74741	10.7335	7.8079	13.8814	5.47079	3.72868	5.60911	3.90411	5.67795	4.77949	5.2292	6.34539	6.00282	0.859977	5.09948	7.00435	0.447284	3.73434	4.68571	2.92089	1.92062	2.28872	5.90398	2.57026	4.78213	2.14636
hsa-miR-548c-5p	5.69824	6.51443	5.14794	9.39101	7.49482	5.96306	14.383	17.5026	5.47079	5.59303	5.09919	5.67871	7.22648	7.51063	10.4584	8.72491	8.82767	2.57993	7.47924	2.69398	1.78914	5.60151	10.6493	4.1727	4.9936	4.57744	7.87197	4.11241	5.67878	4.29273
hsa-miR-548ab	0.35614	0	0	0	0	1.19261	0	0	0	0	0	0	0	0	0	0	0	0	0	0.538796	0	0	0	0	0	0	0.281142	0	0	0
hsa-miR-548b-5p	1.42456	1.53281	0.428995	0.408305	0.624568	1.19261	0.410942	0	0.42083	0.932171	0	0.709838	1.03235	2.04835	0.980475	0.793173	1.05932	0.859977	1.0199	0.538796	0.447284	0.933585	0.851947	0.834539	0.768247	1.14436	1.12457	0.514052	0.896649	0.715454
hsa-miR-548ad-5p	8.19121	7.66404	3.00297	8.5744	4.99655	10.7335	9.8626	13.8814	14.7291	3.2626	3.56944	12.4222	4.12942	7.51063	6.20968	23.002	4.9435	7.3098	8.49914	10.2371	1.34185	3.73434	5.53765	5.42451	7.29834	3.43308	14.9005	4.62647	11.6564	7.15454
hsa-miR-548ay-5p	2.49298	6.13123	0.857991	3.26644	2.49827	8.34828	2.46565	10.2602	0.841661	0.932171	3.56944	1.41968	2.58089	6.82785	4.57555	7.53515	3.17796	2.57993	1.69983	4.31037	0.894568	2.80075	4.68571	2.50362	3.07299	1.90727	3.3737	0	0.896649	0.715454
hsa-miR-548d-5p	1.7807	3.06562	2.14498	5.71627	3.12284	3.57783	4.9313	7.84601	2.94581	2.79651	6.11903	3.19427	5.16177	3.41392	6.20968	8.72491	5.64971	2.14994	1.69983	4.84916	0.447284	1.86717	3.83376	5.00724	3.45711	2.28872	3.93598	4.11241	4.18436	0.715454
hsa-miR-548av-5p	0	0	0	0	0	0	0.410942	0	0	0	0	0	0	0	0	0	0	0	0	0	0	0	0	0	0	0	0	0	0	0
hsa-miR-548k	1.7807	1.91601	1.71598	5.30796	1.87371	2.38522	2.46565	3.62124	2.10415	1.86434	0	2.12951	0.516177	2.73114	2.28778	1.98293	1.05932	3.00992	3.73962	1.07759	0.894568	0.933585	2.55584	5.00724	2.68886	1.52581	3.93598	0.514052	2.68995	1.43091
hsa-miR-548l	0	0.383202	1.28699	0.408305	1.24914	0	1.23283	1.81062	0.42083	0.466086	0.509919	1.7746	1.03235	0.682785	0	2.37952	0.353107	2.14994	1.0199	0	0.894568	0	0.851947	1.25181	0.768247	0	2.24913	0.514052	0.597766	0
hsa-miR-548ah-5p	0	0	0	0	0	1.19261	0	2.41416	0	0	0	0	1.03235	0	0	0	0	0	0	0	0	0	0	0	0	0	0	0	0	0
hsa-miR-106a-5p	2.49298	13.0289	0.857991	4.08305	19.3616	3.57783	2.05471	1.81062	4.62913	3.2626	6.11903	1.7746	20.6471	5.46228	2.28778	2.77611	4.59039	3.00992	0.339966	11.3147	2.6837	11.203	2.98181	9.5972	4.60948	2.67018	2.81142	6.16862	0.597766	1.43091
hsa-miR-548at-5p	0.35614	0.766404	1.71598	0.408305	0	0	0.410942	0.603539	0.42083	0.466086	0.509919	0.354919	0	0	0	0.396587	0.706214	0	1.35986	0	0.894568	0.933585	0.425973	0.834539	0.384123	0.381454	0.281142	0	0.298883	0
hsa-miR-3646	0	0	0	0	0	0	0	0	0	0	0	0	0	0	0	0	0	0	0	0	0	0	0	0	0	0	0	0	0	0
hsa-miR-224-3p	0	6.13123	3.86096	1.63322	0.624568	5.96306	2.05471	3.62124	5.47079	0.932171	0	2.48443	0	2.04835	0.980475	1.18976	2.11864	0.429988	0.339966	1.61639	0.894568	1.86717	0.851947	0.834539	2.68886	2.67018	0.281142	1.0281	0	0.715454
hsa-miR-522-3p	0	0	0	0	0	0	0	0	0	0	0	0	0	0	0	0	0	0	0	0	0	0	0	0	0	0	0	0.514052	0	0
hsa-miR-3606-3p	0	0	0	0	0	0	0	0	0	0	0	0	0	0	0	0	0	0	0	0	0	0	0	0	0	0	0	0	0	0
hsa-miR-495-3p	9.25963	6.13123	20.5918	13.0658	10.6177	25.0448	21.369	6.63893	12.2041	6.99128	9.17855	10.6476	11.3559	2.04835	10.7852	3.56928	17.3022	8.16978	5.77942	5.38796	10.2875	7.46868	8.0935	3.75543	18.0538	10.2992	14.3382	17.9918	6.57543	4.29273
hsa-miR-122b-3p	0	0	0	0	0	0	0	0	0	0	0	0	0	0	0	0	0	0	0	0	0	0	0	0	0	0	0	0	0	0
hsa-miR-543	2.13684	2.68241	8.57991	4.89966	1.24914	7.15567	4.9313	1.81062	3.78747	4.66086	3.05952	9.2279	6.7103	2.04835	4.24873	1.58635	6.70903	1.28997	3.73962	1.61639	4.92012	1.86717	4.25973	3.75543	11.1396	4.57744	5.06055	12.8513	4.18436	0.715454
hsa-miR-451a	409.561	78.5564	1676.94	309.087	509.023	1506.27	1958.14	442.394	16876.1	71.7772	3306.83	6957.48	1628.54	240.34	719.996	1743	355.579	408.489	3374.84	103.988	291.629	886.905	857.059	251.196	316.902	236.12	143.663	1146.85	1435.83	191.026
hsa-miR-649	0	0	0	0	0	0	0	0	0	0	0	0	0	0	0	0	0	0	0	0	0	0	0	0	0	0	0	0	0	0
hsa-miR-5583-5p	0	0	0	0	0	0	0	0	0	0	0	0	0	0	0	0	0	0	0	0	0	0	0	0	0	0	0	0	0	0
hsa-miR-3129-3p	0	0.383202	0	0.408305	0.624568	0	0	0	0.42083	1.39826	0	0.354919	0	0	0.65365	1.58635	0.353107	0	0.679931	0	0.447284	0	0.425973	0	0.384123	0	0.281142	0	0	0
hsa-miR-606	0	0	0	0	0	0	0	0	0	0	0	0	0	0	0	0	0	0	0	0	0	0	0	0	0	0	0	0	0	0
hsa-miR-618	0.35614	0.383202	1.71598	0	0.624568	8.34828	0.821884	9.65663	4.62913	1.39826	0.509919	1.7746	0	0.682785	0	0.793173	0.706214	0.859977	0	0	0.447284	0.933585	1.27792	0	0.768247	0.762907	0.281142	0.514052	0	0
hsa-miR-641	4.27368	3.06562	0.428995	1.63322	4.37198	0	0	0.603539	1.26249	1.86434	0.509919	1.41968	2.58089	1.36557	0.980475	7.93173	4.59039	3.00992	1.69983	3.23277	0.894568	0.933585	1.27792	2.50362	0.384123	2.28872	1.40571	1.0281	0.896649	0.715454
hsa-miR-3617-5p	2.13684	4.98163	0	1.22491	0	1.19261	1.23283	1.20708	0.841661	3.2626	1.01984	0.709838	1.54853	4.77949	0.326825	0	1.05932	0	0.679931	1.61639	0.447284	1.86717	0.425973	1.25181	1.53649	3.05163	0.843425	0.514052	0.597766	3.57727
hsa-miR-3667-5p	0.712279	0	0.428995	0.81661	0	0	1.64377	0.603539	2.52498	0.466086	0	0	1.03235	0	0.65365	0	1.05932	0.429988	0.679931	0	0.447284	0	2.55584	0	0.384123	1.14436	1.68685	0.514052	0.298883	0
hsa-miR-548ao-3p	0	0	0	0	0	0	0	0	0	0	0	0	0	0	0	0	0	0	0	0	0	0	0	0	0	0	0.281142	0	0	0
hsa-miR-4432	0	0	0	0	0	0	0	0	0	0	0	0	0	0	0	0	0	0	0	0	0	0	0	0	0	0	0	0	0	0
hsa-miR-4662a-3p	0.35614	0	0	0	0	0	0	0	0	0	0	0	0	0	0.326825	0	0.353107	0	0.679931	0	0.447284	0	0	0	0	0	0	0	0	0
hsa-miR-3156-5p	0	0	0	0	0	0	0	0	0	0	0	0	0	0	0	0	0	0	0	0	0	0	0	0	0	0	0	0	0	0
hsa-miR-4662b	0	0	0	0	0	0	0	0	0	0	0	0	0	0	0	0	0	0	0	0	0	0	0	0	0	0	0	0	0	0
hsa-miR-10527-5p	0.712279	0.766404	0.428995	1.63322	0	0	0	0.603539	2.10415	0	0.509919	0.354919	0	1.36557	0.65365	1.18976	2.47175	0.859977	1.69983	0.538796	3.13099	0	1.27792	1.25181	0.768247	0.381454	1.96799	0.514052	1.7933	0
hsa-miR-498-3p	0	0	0	0	0	0	0	0	0	0	0	0	0	0	0	0	0	0	0	0	0	0	0	0	0	0	0	0	0	0
hsa-miR-518e-3p	0	0	0	0	0	0	0	0	0.42083	0	0	0	0	0	0	0	0	0	0	0.538796	0	0	0	0	0	0	0	0	0	0
hsa-miR-320e	1.42456	0	2.14498	1.63322	6.24568	0	1.64377	2.41416	1.68332	0.466086	1.01984	1.41968	0.516177	2.04835	1.63413	0	2.11864	0	1.35986	2.15518	0.447284	0	2.98181	0	1.53649	0.762907	0.843425	0	0.896649	0.715454
hsa-miR-651-3p	0	0	0	0	0	0	0	0	0	0	0	0	0	0	0	0	0	0	0	0.538796	0	0	0	0	0	0.381454	0.281142	0	0	0
hsa-miR-3173-3p	0	0	0	0	0	0	0	0	0	0	0	0	0	0	0	0.396587	0	0	0.339966	0	0.447284	0	0.425973	0	0.384123	0	0.281142	0	0	0
hsa-miR-541-5p	0.35614	0	0.428995	0	0	0	0.410942	0	0	0	0	0	0	0	0	0	0.353107	0	0	0	0	0	0	0	0	0	0.281142	0	0.298883	0
hsa-miR-3910	0	0	0	0	0.624568	0	0.410942	0.603539	0	0	0.509919	0	0.516177	0	0	0	0.353107	0	0.339966	0	0	0	0.425973	0	0.384123	0	0	0	0	0
hsa-miR-548ba	10.3281	0.766404	2.57397	4.08305	143.026	1.19261	8.21884	0	0.42083	4.66086	28.5555	1.06476	1.03235	0.682785	2.6146	0	21.8926	0.429988	2.03979	0.538796	0.894568	0	1.27792	0	0.384123	0.762907	3.65484	0	3.88548	0.715454
hsa-miR-570-5p	0	0	0.428995	0	0	0	0	0	0	0	0	0	0	0	0.326825	0	0.353107	0	0	0	0	0	0.425973	0	0.384123	0	0	0	0	0
hsa-miR-548ag	0	0	0	0	0	0	0.410942	1.20708	0.42083	0	0	0.709838	2.06471	0	0.65365	0	0.353107	0	0.679931	0.538796	0	0	0	0	1.15237	0	0.281142	0.514052	0.298883	0
hsa-miR-3974	0	0	0	0	0	0	0	0	0	0	0	0	0	0	0	0	0	0	0	0	0	0	0	0	0	0	0	0	0	0
hsa-miR-4735-3p	0	0	0	0	0.624568	0	0	0	0	0	0	0	0	0	0	0	0	0	0	0	0	0	0	0	0	0	0	0	0	0
hsa-miR-562	0	0	0	0	0	0	0	0	0	0	0	0	0	0	0	0	0	0	0	0	0	0	0	0	0	0	0	0	0	0
hsa-miR-3184-3p	0	0	0	0	0	0	0	0	0	0	0	0	0	0	0	0	0	0	0	0	0	0	0	0	0	0	0	0	0	0
hsa-miR-519b-3p	0	0	0	0	0	0	0	0	0.841661	0	0	0	0	0	0	0	0.353107	0	0	0	0	0	0	0	0	0	0	0	0	0
hsa-miR-519a-3p	0	0	0	0	0	0	0	0	0.42083	0	0	0	0	0	0	0	0	0	0	0	0	0	0	0	0	0	0	0	0	0
hsa-miR-519c-3p	0	0	0	0	0	0	0	0	0	0.466086	0	0.709838	0	0	0	0	0	0	0	0	0	0	0	0	0	0	0	0	0	0
hsa-miR-372-3p	0	0	0	0	0	0	0	0	0.42083	0	0	1.41968	0	0	0	0	0	0	0	0	0	0	0	0	0.384123	0	0	0	0	0
hsa-miR-520a-3p	0	0	0	0	0	0	0	0	0	0	0	0	0	0	0	0	0	0	0	0	0	0	0	0	0	0	0	0	0	0
hsa-miR-520b-3p	0	0	0	0	0	0	0	0	0	0	0	0	0	0	0	0	0	0	0	0	0	0	0	0	0	0	0	0	0	0
hsa-miR-520c-3p	0	0	0	0	0	0	0	0	0.42083	0	0	0	0	0	0	0	0	0	0	0	0	0	0	0	0	0	0	0	0	0
hsa-miR-520e-3p	0	0	0	0	0	0	0	0	0	0	0	0	0	0	0	0	0	0	0	0	0	0	0	0	0	0	0	0	0	0
hsa-miR-520d-3p	0	0	0	0	0	0	0	0	0	0	0	0	0	0	0	0	0	0	0	0.538796	0	0	0	0	0	0	0	0.514052	0	0
hsa-miR-148a-5p	6.41052	10.3465	26.5977	24.9066	0.624568	3.57783	41.9161	5.43185	7.57494	5.12694	2.03968	3.90411	1.03235	3.41392	19.6095	3.56928	19.0678	21.4994	28.5571	16.1639	31.3099	3.73434	20.0208	16.2735	12.6761	7.24762	34.0181	3.08431	17.0363	10.0164
hsa-miR-1277-5p	0.35614	0	1.28699	0	0	0	0	0.603539	0.841661	0	1.01984	0	0.516177	0.682785	0.326825	0	0	0.429988	0	0	0	0	0	0	0	0	0.281142	0.514052	0.298883	0
hsa-miR-4517	0	1.91601	0	0	0	0	0.410942	0	0	1.39826	0	0	0.516177	0	0	0.396587	0	0.429988	0.339966	0	0.447284	0	0	0.41727	0	0	0	0.514052	0	0
hsa-miR-216b-5p	0	0	0.428995	0	0.624568	0	0	0	0	0.466086	0	0.354919	0	0	0	0	0	0	0.339966	0	0	0	0	0	0	0	0	0	0	0
hsa-miR-4506	0	0	0	0	0	0	0	0	0	0	0	0	0	0	0	0	0	0	0	0	0	0	0	0	0	0	0	0	0	0
hsa-miR-513b-3p	0	0	0	0	0	0	0	0	0	0	0	0	0.516177	0	0	0	0	0	0	0.538796	0	0	0	0	0	0	0	0	0.298883	0
hsa-miR-944	0	0	0	0	0	0	0.821884	0	0.42083	0	0	0.354919	0	0	0.326825	0.396587	0	0	0	0	0	0	0	0	0	0	0.562283	0	0.597766	0
hsa-miR-4760-3p	0	0	0	0	0	0	0	0	0	0	0	0	0	0	0	0	0	0	0	0	0	0	0	0	0	0	0	0	0	0
hsa-miR-3529-3p	0	0	0	0	0	0	0	0	0	0	0	0.354919	0	0	0	0	0	0	0	0	0	0	0	0	0	0	0	0	0	0
hsa-miR-338-5p	2.13684	0	4.71895	1.22491	6.87025	1.19261	3.28753	4.22478	0.841661	0.466086	3.05952	1.06476	1.54853	0	1.63413	1.98293	3.17796	0.429988	2.37976	2.15518	0.894568	0	0.851947	0.41727	0	0.762907	0.562283	3.08431	4.78213	0
hsa-miR-362-3p	6.05438	22.6089	5.57694	16.7405	15.6142	7.15567	11.9173	4.22478	7.57494	12.1182	2.03968	6.74346	5.67795	30.7253	3.9219	5.55221	8.12146	4.72987	8.83911	10.7759	5.36741	15.8709	8.51947	7.92813	16.5173	12.2065	12.0891	6.16862	11.0587	4.29273
hsa-miR-329-3p	7.83507	5.74803	23.1657	11.0242	9.36853	2.38522	6.16413	4.82832	22.7248	13.5165	16.8273	15.2615	8.77501	3.41392	6.20968	1.58635	8.12146	4.29988	14.9585	0.538796	12.9712	6.53509	9.37142	2.08635	14.2126	11.8251	6.7474	8.73888	11.6564	2.86182
hsa-miR-6757-3p	0	0	0	0	0	0	0	0	0	0	0	0	0	0	0	0	0	0	0	0	0	0	0.425973	0	0	0	0	0	0	0
hsa-miR-552-3p	12.4649	110.362	6.86393	19.1903	0.624568	11.9261	7.39695	16.8991	2.10415	31.2277	0.509919	3.54919	3.61324	96.9554	10.1316	17.0532	14.8305	23.6494	18.6981	223.6	0.447284	36.4098	6.3896	24.6189	108.323	95.3634	1.68685	18.5059	4.78213	5.72363
hsa-miR-376c-3p	94.0209	93.1181	313.596	151.481	101.805	95.4089	161.089	59.1469	189.374	73.6415	72.4086	168.587	65.0383	73.7407	157.856	24.5884	147.952	91.5875	251.915	27.4786	133.738	21.4724	214.691	47.986	252.753	131.983	186.397	105.381	157.212	38.6345
hsa-miR-499a-3p	0.35614	0.383202	0.428995	0	1.87371	0	0	0	0	0	0	0	1.03235	0	0	0	0	0	0	0	0	0	0	0	0	0	0	0	0.298883	0
hsa-miR-499b-3p	0	0.383202	0	0	0	0	0	0	0	0	0	0	0	0	0	0	0	0	0	0	0	0	0	0	0	0	0.281142	0.514052	0	0
hsa-miR-181c-5p	8.19121	21.0761	15.0148	8.5744	59.334	2.38522	13.1501	10.8637	14.3082	10.72	29.0654	3.54919	17.0338	14.3385	8.82428	7.93173	4.9435	2.14994	15.6384	17.2415	10.2875	3.73434	4.68571	7.09359	18.4379	9.53634	9.27768	2.57026	7.47208	5.00818
hsa-miR-181a-5p	256.777	425.737	823.671	311.945	467.177	265.952	381.765	531.718	1390	264.271	265.668	377.989	152.272	158.406	600.704	236.762	218.926	410.209	804.359	606.684	727.731	240.865	543.116	147.296	705.25	304.019	348.616	161.926	373.903	244.685
hsa-miR-181b-5p	61.9683	189.302	199.483	98.8098	106.801	147.884	103.968	238.398	221.357	122.581	71.3887	116.413	39.7456	75.7891	180.407	123.735	85.0988	179.305	199.22	319.506	215.144	138.171	170.815	64.6768	264.277	168.221	114.706	114.634	151.833	101.595
hsa-miR-181d-5p	6.76665	72.4252	23.1657	7.75779	54.3375	17.8892	16.8486	18.7097	20.6207	23.7704	38.7539	10.2927	24.2603	20.4835	17.9754	42.4348	13.7712	11.6097	22.4377	87.8237	13.8658	6.53509	14.0571	33.7988	38.0282	22.8872	13.4948	15.9356	12.5531	6.43909
hsa-miR-1255b-2-3p	0	0	0	0.408305	0	0	0	0	0	0	0.509919	0	0	0	0	0.396587	0	0	0	0	0	0	0	0	0	0	0	0	0	0
hsa-miR-634	0	0	0	0	0	0	0	0	0	0	0	0	0	0	0	0	0	0	0	0	0	0	0	0	0	0	0	0	0	0
hsa-miR-181c-3p	8.54735	37.1706	10.2959	11.8408	42.4707	15.5039	11.9173	13.8814	8.41661	28.8973	16.3174	6.74346	21.6794	26.6286	11.7657	28.1577	7.06214	15.9096	10.199	64.1167	16.5495	15.8709	10.6493	18.3599	14.5967	19.8356	10.9645	12.3372	16.4386	15.74
hsa-miR-4482-5p	0	0	0	0	0	0	0	0	0.42083	0.466086	0	0	0.516177	0	0	0	0	0	0.339966	0	0	0	0	0	0	0	0	0	0	0
hsa-miR-5195-5p	0	0	0	0	0	0	0	0	0	0	0	0	0	0	0	0	0	0	0	0	0	0	0	0	0	0	0	0	0	0
hsa-miR-100-5p	1221.56	126.84	1503.2	384.623	2408.34	103.757	631.618	92.3415	1490.16	348.166	1570.04	516.762	656.577	215.76	814.448	23.3986	507.062	180.165	996.439	81.3582	871.756	46.6792	876.653	28.3743	1709.73	690.431	513.365	75.0516	824.32	288.328
hsa-miR-99a-5p	1193.07	85.8372	2791.9	178.429	2530.13	45.3192	604.495	35.6088	4617.35	240.034	1237.57	1095.99	924.473	202.787	365.39	9.91467	491.525	28.3792	1182.06	101.832	544.792	47.6128	432.363	14.1872	1081.31	663.348	315.722	69.911	1136.05	118.05
hsa-miR-6813-3p	0	0	0	0	0	0	0	0	0	0	0	0	0	0	0	0	0	0	0	0	0	0	0	0	0	0	0	0	0	0
hsa-miR-521	0	0	0	0	0	0	0	0	0.42083	0	0	0	0	0	0	0	0	0	0	0	0	0	0	0	0	0	0	0	0	0
hsa-miR-122-3p	0	0	0	0	0	0	0	0	0	0	0	0	0	0	0	0	0	0	0	0	0	0	0	0	0	0	0	0	0	0
hsa-miR-548al	0	0	0.428995	0	0	0	0	0	0	0	0	0	0	0.682785	0.326825	0	0	0	0	0.538796	0	0	0.425973	0	0	0.762907	0	0	0	0
hsa-miR-4681	0	0	0	0	0	0	0	0	0	0	0	0	0	0	0	0	0	0	0	0	0	0	0	0	0	0	0	0	0	0
hsa-miR-4661-5p	0.712279	0.383202	0	0.408305	0	0	0	0	0	0	0	0	0	0	0	0	0	0	0.339966	0	0	0	0	0	0	0	0	0.514052	0	0
hsa-miR-3923	0	0	0	0	0	0	0	0	0	0	0	0	0	0	0	0	0	0	0	0	0	0	0	0	0	0	0	0	0	0
hsa-miR-4798-3p	0	0	0	0	0	0	0	0	0	0	0	0	0	0	0	0	0	0	0	0	0	0	0	0	0	0	0	0	0	0
hsa-miR-3145-5p	0	0.383202	0	0	0	0	0	0	0	0	0	0	0	0	0.326825	0.793173	0	0.429988	0	0	0.447284	0	0	0	0	0	0.281142	0	0	0
hsa-miR-4636	1.06842	1.14961	2.14498	1.22491	0	0	0.821884	0	0	1.39826	0.509919	1.7746	0	0	2.94143	5.9488	0.353107	1.71995	3.73962	0.538796	0.894568	0	2.98181	1.66908	2.68886	0.762907	0.843425	0	1.7933	2.14636
hsa-miR-5684	0	0	0	0	0	0	0	0	0.42083	0	0.509919	0	0	0	0	0.396587	0	0	0	0.538796	0	0.933585	0.425973	0.41727	0	0	0	0	0	0
hsa-miR-4714-5p	0	0	0	0.408305	0.624568	0	0	0	0	0	0	0	0	0	0	0	0	0	0	0	0	0	0	0	0	0	0	0	0	0
hsa-miR-3664-5p	0.712279	0	0	0	0	0	0	0.603539	0	0	0	0	0	0	0	0	0	0	0	0	0.447284	0	0	0	0	0	0	0	0.298883	0
hsa-miR-4724-5p	0.35614	0	0	0	0	0	0	0	0	0	0	0	0	0	0	0	0	0	0	0	0	0	0	0.834539	0.384123	0	0	0	0	0
hsa-miR-1243	0	0.383202	0.428995	0.408305	1.24914	0	0	0	0	0	0	0	0	0	0	0	0	0	0.339966	0	0	0	0	0	0.384123	0	0	0	0	0
hsa-miR-193b-3p	9.97191	9.19685	28.3137	5.71627	33.7267	4.77044	8.21884	5.43185	71.962	8.85563	19.8869	15.2615	14.453	2.73114	7.8438	3.17269	7.06214	7.3098	11.8988	10.7759	14.3131	6.53509	2.98181	8.34539	6.91422	6.10326	5.90398	6.16862	4.78213	7.15454
hsa-miR-193a-3p	2.84912	2.68241	9.86689	2.85813	76.1974	7.15567	6.98601	3.0177	28.1956	0.932171	21.9265	2.12951	21.6794	0	1.96095	1.18976	1.76553	0.429988	1.35986	1.61639	2.23642	2.80075	0.851947	2.08635	2.68886	0.762907	1.12457	1.0281	1.49442	2.14636
hsa-miR-452-5p	2.49298	14.9449	5.14794	1.22491	1.24914	3.57783	9.45166	5.43185	12.6249	14.4487	0.509919	5.32379	1.03235	16.3868	2.94143	5.9488	3.53107	3.8699	2.71973	6.46555	2.6837	8.40226	2.98181	15.439	5.76185	9.91779	5.90398	2.05621	4.48325	4.29273
hsa-miR-5197-3p	0	0	0	0	0	0	0	0	0	0	0	0	0	0	0	0	0	0	0	0	0	0	0	0	0	0	0	0	0	0
hsa-miR-483-5p	1.06842	0.766404	5.57694	0.408305	4.37198	104.95	0.821884	170.198	20.6207	0.932171	1.52976	11.3574	1.54853	1.36557	0.65365	1.18976	10.5932	89.8676	1.69983	0	3.13099	0.933585	0.851947	0	1.15237	4.57744	0.281142	183.002	0.896649	0
hsa-miR-4499	0	0	0.428995	0	0	0	0	0	0	0	0	0	0	0	0	0	0	0	0	0	0	0	0	0	0	0	0	0	0	0
hsa-miR-3925-5p	0	0	0	0	0	0	0.410942	0	0	0	0	0	0	0	0	1.18976	0	0	0.679931	0	0	0	0.425973	0	0	0	0.281142	0	0	0
hsa-miR-6856-5p	0	0	0	0	0	0	0	0	0	0	0	0	0	0	0	0	0	0	0	0	0	0	0	0	0	0	0	0	0	0
hsa-miR-3916	0	0.383202	0	0.408305	0	0	0	0	0.42083	0	0	0	0	0.682785	0	0	0	0	0	0	0.447284	0	0	0	0	0	0	0	0	0
hsa-miR-576-3p	6.76665	5.74803	3.43196	6.12457	4.99655	4.77044	11.5064	10.8637	3.78747	5.12694	2.03968	3.90411	1.54853	10.9246	12.0925	22.6054	3.53107	3.8699	7.13928	10.2371	5.81469	8.40226	8.94544	5.00724	9.60308	5.34035	15.1817	4.62647	8.06984	5.72363
hsa-miR-3942-5p	0	0	0	0.408305	0.624568	0	0	0.603539	0	0.932171	0	0	0	0	0	0.396587	0	0	0.339966	1.07759	0	0	1.70389	0	0	0	0.281142	0.514052	0	0
hsa-miR-6838-5p	0	0	0	0	0	0	0	0	0.42083	0	0	0	0	0	0	0	0	0	0.339966	0	0	0	0	0	0	0	0	0	0	0
hsa-miR-646	0	0	0	0.408305	0	0	0	0	0	0	0	0	0	0	0	0	0	0	0	0	0	0	0	0	0	0	0	0	0	0
hsa-miR-1179	5.3421	1.14961	5.14794	4.49135	6.87025	3.57783	5.75319	1.20708	31.1414	0.932171	3.05952	9.2279	8.25884	0	3.9219	1.58635	4.59039	1.28997	6.79931	0	7.15654	0	5.96363	0.834539	4.22536	0.762907	6.7474	0.514052	4.78213	1.43091
hsa-miR-6779-3p	0	0	0	0	0	0	0	1.20708	0	0	0	0	0	0	0	0	0	0	0	0	0	0	0	0	0	0	0	0	0	0
hsa-miR-129-2-3p	0	0	2.57397	0.81661	9.36853	0	0.410942	0	0.841661	0	4.07936	0	1.03235	0	0.65365	0	0	0	1.35986	0	0.894568	0	0	0	1.53649	0	0.281142	0	0.597766	0.715454
hsa-miR-129-1-3p	0.35614	0	0	0	2.49827	0	0	0	0	0	0	0	0.516177	0	0.65365	0	1.05932	0	0	0	0.447284	0	0.425973	0	0	0	0.281142	0	0.896649	0
hsa-miR-6819-3p	0	0	0	0	0	0	0	0	0	0	0	0	0	0	0	0	0	0	0	0	0	0	0	0	0	0	0	0	0	0
hsa-miR-596	0	0	0	0	0	0	0	0	0	0	0	0	0	0	0	0	0	0	0	0	0	0	0	0	0	0	0	0	0	0
hsa-miR-4670-5p	0	0	0.428995	0.408305	0	0	0	0.603539	0	0	0	0	0	0	0	0	0	0	0	0.538796	0	0	0	0	0.384123	0	0	0	0	0
hsa-miR-6854-5p	0	0	0	0	0	0	0	0.603539	0	0.466086	0	0	0	0	0	0	0	0	0	0	0	0	0	0.41727	0	0	0.281142	0	0	0
hsa-miR-22-3p	1092.99	616.955	1275.4	970.132	2606.32	533.097	1277.62	561.895	2307.83	894.418	2666.37	1232.63	2713.54	570.808	653.65	1036.68	1219.28	840.197	963.803	174.57	744.28	291.278	804.664	317.542	1185.4	697.297	1073.68	378.856	877.222	716.17
hsa-miR-208b-5p	0	0	0	0	0	0	0	0	0	0	0	0	0	0	0	0	0	0	0	0	0	0	0	0	0	0	0	0	0	0
hsa-miR-3914	0	0	0	0	0	0	0	0	0	0	0	0	0.516177	0	0	0	0	0	0	0	0	0	0	0	0	0	0	0	0	0
hsa-miR-6888-5p	0	0	0	0	0	0	0	0	0	0	0	0	0	0	0	0	0	0	0	0	0	0	0	0	0	0	0	0	0	0
hsa-miR-28-5p	242.175	142.934	142.426	183.329	735.742	73.9419	175.883	63.3716	76.1703	106.268	672.584	64.5953	487.787	43.0154	186.944	46.0041	237.994	84.7077	142.446	81.3582	136.869	58.8158	163.148	47.986	123.304	60.2697	111.051	61.1722	106.701	91.5781
hsa-miR-708-5p	65.8858	182.021	142.855	60.0208	118.043	140.728	112.598	71.8212	453.234	151.012	95.8649	223.244	66.5869	167.965	118.637	24.985	62.1468	58.0484	108.109	52.2632	152.971	23.3396	113.735	40.4752	442.51	231.924	100.368	160.898	124.933	97.3018
hsa-miR-940	0	0	0	0.408305	0	0	0.821884	0	0	0	0	0	0	0	0	0	0	0	0	0	0.447284	0	0	0	0	0	0	0	0	0
hsa-miR-4747-3p	0	0	0	0	0	1.19261	0	0	0	0	0	0	0	0	0	0	0	0	0	0	0	0	0	0	0	0	0	0	0	0
hsa-miR-3142	0	0	0	0	0	0	0	0	0	0	0	0	0	0	0	0	0	0	0	0	0	0	0	0	0	0	0	0	0	0
hsa-miR-9500	0	0	0	0	0	0	0	0	0	0	0	0	0	0	0	0	0	0	0	0	0	0	0	0	0	0	0	0	0	0
hsa-miR-7845-5p	0	0	0	0	0	0	0	0	0	0	0	0	0	0	0	0	0	0	0	0	0	0	0	0.41727	0	0	0	0	0	0
hsa-miR-4739	0	0	0	0	0	0	0	0	0	0	0	0	0	0	0	0	0	0	0	0	0	0	0	0	0	0	0	0	0	0
hsa-miR-3158-3p	0	0	0	0.408305	0	0	0	0	1.26249	0	0	0	1.03235	0	0	2.37952	0	0.429988	1.35986	0.538796	0	0	0.425973	0.41727	0.384123	0	0	0.514052	0	0
hsa-miR-6743-5p	0	0	0	0	0	0	0	0	0	0	0	0	0	0	0	0	0	0	0	0	0	0	0	0	0	0	0	0	0	0
hsa-miR-6085	0	0	0	0	0	0	0	0	0	0	0	0	0	0	0	0	0	0	0	0	0	0	0	0	0	0	0	0	0	0
hsa-miR-4716-3p	0	0	0	0	0	0	0	0	0.42083	0	0	0	0	0	0	0	0	0	0	0	0	0	0	0	0	0	0	0	0.597766	0
hsa-miR-4678	0	0	0	0	0	0	0	0	0	0	0	0	0	0	0	0	0	0	0	0	0	0	0	0	0	0	0	0	0	0
hsa-miR-4464	0	0	0	0	0	0	0	0	0	0	0	0	0	0	0	0	0	0	0	0	0	0	0	0	0	0	0	0	0.298883	0
hsa-miR-1244	0	0	0	0.408305	0.624568	0	0	0	0	0	0	0	0	0	0	0	0	0	0	0	0	0	0	0.41727	0	0	0	0	0	0
hsa-miR-5588-3p	0	0	0	0	0	0	0	0	0	0	0	0	0	0	0	0	0	0	0	0	0	0	0	0	0	0	0	0	0	0
hsa-miR-6838-3p	0	0	0	0.408305	0	0	0	0	0	0	0	0	0	0	0	0	0.353107	0	0	0	0	0	0	0	0	0	0	0	0	0
hsa-miR-1245a	0	0	0	0.408305	0	0	0	0	0.42083	1.39826	0	0.354919	0.516177	0	0	0	0	0.429988	0	0	0	0	0	0	0	0.381454	0.281142	0	0	0
hsa-miR-371b-3p	0	0	0	0	0	0	0	0	0	0	0	0	0	0	0	0	0	0	0	0	0	0	0	0	0	0	0	0	0	0
hsa-miR-371a-3p	0	0	0	0	0	0	0	0	0	0	0	0	0	0	0	0	0	0	0	0	0	0	0	0	0	0	0	0	0	0
hsa-miR-519e-3p	0	0	0	0	0	0	0	0	0	0	0	0	0	0	0	0	0	0	0	0	0	0	0	0	0	0	0	0	0	0
hsa-miR-512-3p	0	0	0	0	0	0	0	0	1.26249	0	0	0	0	0	0	0	0	0	0	0	0	0	0	0	0	0	0	0	0	0
hsa-miR-520f-3p	0	0	0	0	0	1.19261	0	0	0	0	0	0.709838	0	0	0	0	0	0	0	0	0	0	0	0	0	0	0	0.514052	0	0.715454
hsa-miR-648	0	0	0	0	0	0	0	0	0	0	0	0	0	0	0	0	0	0	0	0	0	0	0	0	0	0	0	0	0	0
hsa-miR-148b-5p	14.6017	34.4882	12.4409	37.564	23.7336	35.7783	29.1769	27.1593	18.9374	28.8973	28.0456	27.6837	30.9706	30.7253	33.9898	58.2982	31.0734	84.2777	31.2768	53.8796	32.2044	61.6166	35.3558	74.274	34.187	47.3002	48.9187	30.3291	30.4861	122.343
hsa-miR-4715-5p	0	0	0	0	0	0	0	0	0	0	1.01984	0	0.516177	0	0	0	0	0	0	0	0.447284	0	0	0	0	0	0	0.514052	0	0
hsa-miR-5590-3p	0	0	0	0	0	0	0	0	0	0	0	0	0	0	0	0	0	0	0	0	0	0	0	0	0	0	0	0	0	0
hsa-miR-369-3p	44.8736	36.4042	50.1925	36.7474	21.8599	41.7414	59.9975	16.2956	35.7706	28.8973	24.9861	50.7534	24.2603	27.9942	41.5068	5.15563	33.1921	21.9294	37.7362	10.7759	38.0191	14.0038	51.1168	19.1944	86.8119	56.0737	39.3598	37.5258	60.9721	20.7482
hsa-miR-5692b	0	0	0	0	0	0	0	0	0	0	0	0	0	0	0	0	0	0	0	0	0	0	0	0	0	0	0	0	0	0.715454
hsa-miR-5692c	0	0	0	0	0	0	0	0	0	0	0	0	0	0	0	0	0	0	0	0	0	0	0	0	0	0	0	0	0	0
hsa-miR-7705	0.35614	1.53281	1.28699	0.408305	0	2.38522	0.821884	1.20708	0	0.466086	0	0.354919	0	0	1.3073	1.58635	1.05932	0.859977	1.0199	0	1.34185	0	0.425973	1.66908	0.768247	0.762907	1.12457	1.0281	1.7933	3.57727
hsa-miR-1295b-3p	0	0	0	0	0	0	0	0	0	0	0	0	0	0	0	0	0	0	0	0	0	0	0	0	0	0	0	0	0	0
hsa-miR-410-3p	0	0	1.28699	0.408305	0.624568	0	0	0	0	0.932171	1.01984	0	2.06471	0	0.65365	0	0.353107	0	0.339966	0	0	0	1.27792	0	0.384123	0.381454	0.281142	0.514052	0.896649	0
hsa-miR-656-3p	0.712279	1.91601	4.71895	2.04152	1.87371	3.57783	1.64377	0	1.26249	1.39826	0.509919	2.83935	0.516177	1.36557	0.980475	0	2.82486	0.429988	2.37976	0	0.894568	0	3.83376	0.834539	7.29834	4.9589	2.24913	1.0281	2.98883	1.43091
hsa-miR-34c-3p	0.712279	0.766404	1.71598	0.408305	0.624568	2.38522	0	1.20708	0.841661	2.33043	2.03968	1.41968	0.516177	0	0.65365	0.396587	0	0.859977	0	0	1.78914	0	0.851947	0	0	0.381454	0.562283	0	0.298883	0.715454
hsa-miR-5094	0.35614	0	0	0	0	0	0	1.20708	0	0	0	0	0	0	0.326825	0.793173	0.706214	0	0	0	0	0	0.425973	0.41727	0	0	0.562283	0	0	0
hsa-miR-154-3p	0.712279	0.383202	1.71598	1.63322	1.24914	0	1.64377	1.20708	2.94581	0.466086	1.52976	1.06476	1.03235	2.04835	2.28778	0	2.11864	2.57993	1.0199	0	1.34185	0	1.27792	1.25181	2.68886	3.05163	2.24913	1.54216	0.597766	1.43091
hsa-miR-487a-3p	0.35614	0.766404	1.71598	1.22491	1.24914	4.77044	0.410942	0	1.68332	1.39826	2.03968	1.41968	2.58089	0	0.980475	0.396587	1.41243	0.429988	2.03979	0	1.78914	1.86717	0.851947	0.41727	2.30474	1.14436	1.12457	1.0281	0.597766	0.715454
hsa-miR-96-3p	0	0	0	0	0	0	0	0	0	1.39826	0	0	0	0	0	0.396587	0	0.429988	0	1.07759	0	0	0	0	0	0.762907	0.281142	0	0	0
hsa-miR-382-3p	4.62982	5.74803	14.1568	6.53288	10.6177	7.15567	9.04072	3.62124	8.83744	10.2539	2.5496	14.1968	3.61324	8.19342	4.90238	3.17269	6.00282	8.16978	10.8789	2.15518	14.7604	3.73434	6.3896	5.42451	17.2855	16.4025	4.21713	7.19672	9.86314	2.86182
hsa-miR-5092	0	0	0	0	0	0	0	0	0	0	0	0	0	0	0	0	0	0.429988	0	0	0	0	0	0	0	0	0	0	0	0
hsa-miR-4733-5p	0	0.766404	0.428995	0.408305	0.624568	0	0	0.603539	0	0.932171	0	0	0	0.682785	0.326825	1.58635	0	0.429988	0.339966	0.538796	0	0.933585	0	0.834539	0.384123	0.381454	0	0	0.298883	0
hsa-miR-500b-5p	0.35614	1.14961	0.857991	1.22491	1.87371	2.38522	0	2.41416	2.10415	0	0	0.709838	1.54853	0	0.980475	0	1.05932	0.859977	2.37976	0.538796	0	0.933585	0.425973	0.834539	1.15237	1.52581	1.68685	0	1.49442	0.715454
hsa-miR-362-5p	38.4631	106.913	29.1717	48.18	18.1125	3.57783	34.9301	10.8637	38.2956	56.3964	17.3373	14.9066	12.9044	82.6169	45.1019	34.8996	27.5423	43.8588	52.6947	72.1986	33.5463	71.886	39.6155	75.5258	68.7581	56.0737	36.2673	19.0199	28.095	13.5936
hsa-miR-501-5p	3.91754	5.36483	4.71895	2.85813	2.49827	1.19261	0.410942	1.20708	6.73328	4.19477	1.01984	2.12951	1.03235	2.73114	3.59508	3.17269	2.47175	4.72987	3.39966	1.61639	3.57827	5.60151	0.425973	7.92813	4.22536	2.28872	2.24913	2.05621	3.5866	2.86182
hsa-miR-5188	0	0	0	0	0	0	0	1.20708	0	0	0	0	1.03235	0	0.326825	0	0	0	0	1.07759	0	0	0	0	0	0	0	0	0	0
hsa-miR-487b-3p	59.1192	28.3569	91.376	49.4049	49.3409	46.5118	34.5191	21.7274	61.0204	45.2103	55.0713	78.4371	27.3574	18.4352	36.6044	17.4498	40.9604	52.4586	50.6549	15.0863	71.1181	13.0702	45.1532	19.6117	71.0628	63.7027	29.801	36.4977	47.2235	36.4882
hsa-miR-3200-5p	0.35614	0.383202	0	0	1.24914	0	0	0	0.841661	0	0	0	0	0.682785	0.326825	1.18976	0	0	0.339966	0	0.894568	0	0	0.834539	0	0	0.281142	0	0	0
hsa-miR-425-5p	276.364	942.294	584.721	806.402	230.466	339.894	813.665	723.04	481.851	494.517	179.492	364.502	185.824	490.239	927.203	821.331	454.802	749.47	1138.88	913.798	935.718	591.893	772.29	1096.17	643.022	422.269	949.134	696.54	716.722	426.411
hsa-miR-4712-3p	0	0	0	0	0	0	0	0	0	0	0	0	0	0	0	0	0	0	0	0.538796	0	0	0	0	0	0	0	0	0	0
hsa-miR-501-3p	1.06842	6.13123	4.71895	4.49135	1.24914	2.38522	2.46565	5.43185	9.6791	6.99128	2.03968	6.03362	1.03235	7.51063	4.24873	3.17269	2.82486	12.8997	5.43945	2.69398	9.84025	10.2694	4.25973	8.34539	4.60948	2.67018	2.81142	2.05621	5.97766	2.86182
hsa-miR-502-3p	14.6017	40.2362	32.6036	19.5986	16.8633	4.77044	18.0814	13.2779	34.9289	34.9564	11.7281	30.1681	10.8397	23.2147	35.2971	23.3986	15.8898	50.7386	50.9948	27.4786	47.4121	28.9411	17.4649	21.2808	23.8156	23.2687	24.1782	13.8794	28.3939	48.6509
hsa-miR-1246	80.8437	886.729	231.657	151.073	73.0745	3487.19	141.775	6858.02	3479.42	973.653	271.277	98.6675	21.1633	167.965	39.5458	133.65	604.166	155.226	100.97	324.894	131.054	1065.22	18.3169	91.7993	60.3074	88.8787	12.6514	80.1921	34.0727	20.0327
hsa-miR-652-3p	14.6017	45.601	33.4616	36.3391	18.1125	57.2453	18.4924	76.6495	131.299	23.7704	11.2182	58.5617	14.453	26.6286	34.3166	34.1065	27.1892	24.9393	38.0762	20.4742	53.6741	41.0777	33.2259	21.698	24.968	14.1138	28.1142	18.5059	23.9106	30.0491
hsa-miR-889-5p	0	0	0.857991	0	0	0	0	0	0	0	1.01984	0	0	0.682785	0.326825	0	0.353107	0.429988	0	0	0.447284	0	0.851947	0	0	0	0	0	0	0
hsa-miR-4495	0	0	0	0	0	0	0	0	0	0	0	0	0	0	0	0	0	0	0	0	0	0	0	0.41727	0	0	0	0	0	0
hsa-miR-3668	0	0	0	0	0	0	0	0	0	0	0	0	0	0	0	0	0	0	0	0	0	0	0	0	0	0	0	0	0	0
hsa-miR-4657	0	0	0	0	0	0	0	0	0	0	0	0	0	0	0	0	0	0.429988	0	0	0.447284	0	0	0.41727	0	0	0	0	0	0
hsa-miR-4491	0	0	0	0	0	0	0	0	0	0	0	0	0	0	0.326825	0	0	0	0	0	0.894568	0	0	0	0	0	0.562283	0	0	0.715454
hsa-miR-511-3p	0.712279	0.383202	0	0.408305	0.624568	0	2.05471	0	0.841661	0.466086	0.509919	0.354919	0	0	0	0.396587	0.353107	0	0	0	0	0	0.851947	0.41727	0.384123	0	0.562283	2.57026	0.298883	0
hsa-miR-4781-3p	0.35614	0	0	0	1.24914	1.19261	0.821884	1.20708	0	1.39826	0	0	0	0.682785	0.980475	0.793173	0.706214	0.859977	1.0199	0	0	0	0.851947	0.41727	0	0	0.281142	0	0	0
hsa-miR-4307	0	0	0	0	0	0	0	0	0	0	0	0	0	0	0	0	0	0	0	0	0	0	0	0	0	0	0	0	0	0
hsa-miR-10399-5p	0.35614	0.383202	0	1.22491	0	1.19261	1.64377	0.603539	0.841661	0.932171	0.509919	0.354919	0.516177	2.04835	1.63413	0.396587	1.05932	0.859977	1.0199	0	1.78914	2.80075	0.425973	2.08635	1.92062	1.14436	1.68685	1.54216	1.49442	0.715454
hsa-miR-3938	0	0	0	0	0	0	0	0	0	0	0	0	0	0	0	0	0	0	0	0	0	0	0	0	0	0	0	0	0	0
hsa-miR-4778-5p	0	0	0	0	0	0	0	0	0	0	0	0	0	0	0	0	0	0	0	0	0	0	0	0	0	0	0	0	0	0
hsa-miR-363-3p	114.321	5.74803	37.3226	9.79931	713.882	23.8522	40.6832	22.331	263.44	28.8973	469.636	117.833	391.779	2.73114	16.3413	31.3303	79.096	14.6196	50.3149	2.69398	23.706	4.66792	21.2987	3.33816	11.9078	3.05163	36.8296	27.7588	37.0615	14.3091
hsa-miR-367-3p	0	0	0	0	0	0	0	0	0	0	0	0	0	0	0	0	0	0	0	0	0	0	0	0	0	0	0	0	0	0
hsa-miR-4699-3p	0	0	0	0	0	0	0	0	0	0	0	0	0	0	0	0	0	0	0	0	0	0	0	0	0	0	0	0	0	0
hsa-miR-5002-5p	0	0	0	0	0	0	0.410942	0	0	0	0	0	0	0	0	0	0	0	0	0	0	0	0	0	0	0	0	0	0	0
hsa-miR-3613-3p	1.06842	1.14961	2.57397	0.81661	1.24914	3.57783	4.52036	8.44955	5.47079	2.33043	2.03968	6.38854	2.06471	2.73114	2.6146	2.37952	2.11864	3.8699	1.69983	4.84916	2.23642	2.80075	1.70389	0.834539	1.92062	2.67018	4.21713	1.54216	2.39106	0.715454
hsa-miR-3973	0	0	0	0	0	0	0	0	0	0	0	0	0	0	0	0	0	0	0	0	0	0	0	0	0	0	0	0	0	0
hsa-miR-520h	0	0	0	0	0	0	0	0	0.841661	0.466086	0	0	0	0	0	0	0	0	0	0.538796	0	0	0	0	0	0	0.281142	0.514052	0	0
hsa-miR-520g-3p	0	0.383202	0	0.408305	0	0	0.410942	0	0	0.466086	0	0.709838	0.516177	0.682785	0	0	0	0	0	0.538796	0	0	0	0	0	0	0	0.514052	0	0
hsa-miR-4709-5p	0	0	0	0	0	0	0	0.603539	0	0	0	0	0	0	0	0	0	0	0	0	0	0	0	0	0	0	0	0	0	0
hsa-miR-4761-5p	0	0	0	0	0	0	0	0	0	0	0	0	0	0	0	0	0	0	0	0	0	0	0	0.41727	0	0	0	0	0	0
hsa-miR-216b-3p	0	0	0	0	0	0	0	0	0	0	0	0	0	0	0	0	0	0	0	0	0	0	0	0	0	0	0	0	0	0
hsa-miR-3681-3p	0	0	0	0	0	0	0	0	0	0	0	0	0	0	0	0	0	0	0	0	0	0	0	0	0	0	0	0	0	0
hsa-miR-4717-3p	0	0	0	0	0	0	0	0	0.42083	0	0	0.354919	0	0	0	0	0	0	0	0	0	0	0	0.41727	0	0	0	0	0	0
hsa-miR-6865-3p	0	0	0	0	0	0	0	0	0	0	0	0	0	0	0	0	0	0	0	0	0	0	0	0	0	0	0	0	0	0
hsa-miR-6760-3p	0	0	0	0	0	0	0	0	0	0	0	0	0	0	0	0	0	0	0	0	0	0	0	0	0	0	0	0	0	0
hsa-miR-6500-3p	0.35614	0	2.14498	0	0	0	1.23283	0	2.10415	0	1.01984	0.709838	1.54853	0	1.3073	0.396587	1.05932	0.859977	0	0	2.23642	0	0	0	1.92062	1.14436	0.281142	0.514052	1.49442	1.43091
hsa-miR-499b-5p	0	1.14961	0	0.408305	0	0	0	0	0	0	0	0.354919	0.516177	0.682785	0	0	0.353107	0	0	0	0.447284	0	0.425973	0	0.768247	0.381454	0	0	0	0
hsa-miR-6847-5p	0	0	0	0	0	0	0.410942	0	0	0	0	0	0	0	0.326825	0	0.353107	0	0	0	0	0	0	0	0.384123	0	0	0	0	0
hsa-miR-10b-3p	62.6806	131.438	89.231	103.709	39.3478	57.2453	83.0103	59.1469	142.241	50.3372	74.4482	103.636	40.778	25.9458	153.935	26.9679	48.3757	52.8886	79.212	63.0391	161.022	63.4838	153.776	37.137	76.8247	59.5068	93.9013	98.1839	150.338	153.107
hsa-miR-383-3p	0.35614	0	0	0	0.624568	0	0	0	0	0.932171	1.01984	0	0	0	0	0	0	0	0	0	0	0	0	0	0.768247	0	0	0	0	0
hsa-miR-214-3p	14.2456	60.5459	427.279	52.263	322.277	46.5118	61.2303	51.9044	495.738	61.0572	231.503	273.288	253.443	19.118	66.6723	21.4157	67.7965	34.8291	117.628	11.3147	132.396	14.0038	69.4337	15.8563	142.51	58.7439	35.705	47.8068	83.9861	17.8864
hsa-miR-5685	0	0	0	0	0	0	0	0	0.42083	0	0	0	0	0	0	0	0	0	0	0	0	0	0	0	0	0	0	0	0	0
hsa-miR-4433a-3p	0	0	0	0	0	0	0	1.81062	0	0.466086	0	0	0	0	0	0	0	0	0	0	0	0	0	0	0	0	0	0	0	0
hsa-miR-6715b-5p	0	0	0	0	0	0	0	0	0	0	0	0	0	0	0	0	0	0	0	0	0	0	0	0	0	0	0	0	0	0
hsa-miR-4514	0	0	0	0	0	0	0	0	0	0	0	0	0	0	0	0	0	0	0	0	0	0	0	0	0	0	0	0	0	0
hsa-miR-3937	0	0	0	0	0	0	0	0.603539	0	0	0	0	0	2.04835	0.326825	0.396587	0	0	0	1.61639	0	0	0	0	0	0	0	0	0	0
hsa-miR-4441	0	0	0	0	0	0	0	0	0	0	0	0	0	0	0	0	0	0	0	0	0	0	0	0	0	0	0	0	0	0
hsa-miR-3918	0	0	0	0	0	0	0	0	0	0	0	0	0	0	0	0	0	0	0	0	0	0	0	0	0	0	0	0	0	0
hsa-miR-9900	0	0	0	0	0	0	0	0	0	0	0	0	0	0.682785	0	0	0	0	0	0	0	0	0	0	0	0	0	0	0	0
hsa-miR-125a-3p	8.90349	3.44882	9.86689	7.34949	23.109	9.54089	6.57507	11.4672	14.7291	6.05911	11.2182	14.1968	10.8397	2.73114	11.7657	4.75904	10.2401	12.0397	6.45935	19.3966	8.94568	2.80075	8.0935	3.33816	8.45071	4.9589	5.34169	9.25293	8.36873	10.0164
hsa-miR-936	0	0	0	0	0	0	0	0	0	0	0	0	0	0	0	0	0	0	0	0	0	0	0	0	0	0	0	0	0	0
hsa-miR-199a-3p	26612.2	16371.5	31677.9	22237.1	25674.8	20869.5	21180.8	13364.8	31771	24168.9	29345.4	53476	29207.9	23387.4	28806.7	8087.59	26204.1	18950	29736.8	10398.8	23762.4	8076.44	29102.9	12596.5	59763.8	53863.2	24387.1	27018	39886.2	21812.8
hsa-miR-622	0	0	0	0	0	0	0	1.20708	0	0	0	0.354919	0	0	0	0.396587	0	0	0	0	0	0.933585	0	0	0	0	0	0	0	0
hsa-miR-1-5p	11.7526	0	0.857991	0.81661	26.8564	0	0.410942	1.20708	0.841661	1.39826	39.2638	0.354919	46.9721	0	0.326825	0	4.23728	0.429988	0.339966	0.538796	0.447284	0	0.425973	0.41727	0.384123	0	1.12457	0	2.68995	0.715454
hsa-miR-4793-5p	0	0	0	0	0	0	0	0	0	0	0	0	0	0	0	0	0	0	0	0	0	0	0	0	0	0	0	0	0	0
hsa-miR-6785-3p	0	0	0	0	0	0	0	0	0	0	0	0	0	0	0	0	0	0	0	0	0.447284	0	0	0	0	0	0	0	0	0
hsa-miR-4317	0	0.383202	0	0	0	0	0	0	0.42083	0.466086	0	0.354919	0	0	0	0	0.353107	0.859977	0	0	0	0	0	0	0	0	0	0	0	0
hsa-miR-1250-3p	0	0	0	0	0	0	0	0	0	0	0	0	0	0	0	0	0	0	0	0	0	0	0	0	0	0	0	0	0	0
hsa-miR-3691-3p	0	0	0.428995	0	0	0	0.410942	0	0	0.466086	0	0	0	0	0.326825	0.793173	1.05932	0	0	0	0.447284	0	0	0.41727	0.384123	0	0.281142	0	0.298883	0
hsa-miR-181a-2-3p	72.2964	129.139	75.9322	91.052	68.078	42.934	54.2443	48.8867	39.1372	71.3111	66.7995	66.015	44.9074	71.0096	118.311	68.2129	71.3276	98.8973	97.5701	287.717	115.399	121.366	127.792	37.5543	162.1	127.024	80.4065	85.3326	115.07	103.025
hsa-miR-6849-3p	0	0	0.428995	0	0	0	0	0	0	0	0.509919	0	0	0	0	0	0	0	0	0	0	0	0	0.41727	0	0	0	0	0	0
hsa-miR-4738-5p	0	0	0	0	0	0	0	0	0	0	0	0	0	0	0	0	0	0	0	0	0	0	0	0	0	0	0	0	0	0
hsa-miR-665	0.712279	0	2.57397	0.408305	0	1.19261	0.821884	0.603539	1.68332	1.39826	0.509919	2.48443	1.54853	3.41392	1.96095	0.396587	0.353107	0.859977	1.69983	0	7.15654	0.933585	0.851947	0.41727	1.92062	1.90727	1.40571	2.05621	1.19553	1.43091
hsa-miR-4645-5p	0	0	0	0	0	0	0	0	0	0	0	0	0	0	0	0	0	0	0	0	0	0	0	0	0	0	0	0	0	0
hsa-miR-6837-5p	0	0	0	0	0	1.19261	0	0	0	0	0	0	0	0	0	0	0	0	0	0	0	0	0	0	0	0	0	0	0	0
hsa-miR-181a-3p	42.0245	27.2073	28.3137	39.6056	14.3651	69.1714	40.6832	53.715	27.7748	63.3876	10.1984	50.7534	10.8397	28.677	29.0874	11.8976	23.3051	58.0484	44.8755	36.6381	39.8083	45.7457	49.4129	35.0507	88.3484	67.5173	62.9757	53.9754	51.109	52.2282
hsa-miR-4726-3p	0	0	0	0	0	0	0	0	0	0	0	0	0	0	0	0	0	0	0	0	0.447284	0	0	0	0	0	0	0	0	0
hsa-miR-4286	5.69824	14.1785	14.5858	6.94118	13.7405	17.8892	9.8626	12.6743	13.0457	8.38954	16.3174	11.7123	12.9044	10.2418	7.8438	9.91467	9.53389	12.0397	9.17907	19.3966	9.84025	2.80075	4.68571	6.67632	7.29834	5.34035	6.7474	4.62647	4.78213	4.29273
hsa-miR-6840-5p	0	0	0	0	0	0	0	0	0	0	0	0	0	0	0	0	0	0	0	0	0	0	0	0	0	0	0	0	0	0
hsa-miR-6795-3p	0	0	0	0	0	0	0	0	0.42083	0.466086	0	0.709838	0	0	0	0	0	0	0	0	0	0	0	0	0.384123	0	0	0	0	0
hsa-miR-6801-3p	0	0	0	0	0	0	0	0	0	0	0	0	0	0	0	0	0	0	0	0	0	0	0	0	0	0	0	0	0	0
hsa-miR-7108-3p	0	0	0	0	0	0	0	0	0	0.466086	0	0	0	0	0	0	0	0	0	0	0	0	0	0	0	0	0	0.514052	0	0
hsa-miR-1247-5p	1.42456	18.0105	3.00297	5.30796	0	3.57783	0.410942	12.0708	13.4666	9.7878	1.52976	18.8107	1.54853	1.36557	0.65365	1.98293	1.41243	7.73979	6.11938	26.401	2.6837	1.86717	0.851947	18.3599	6.91422	4.57744	0.281142	6.16862	1.7933	2.14636
hsa-miR-454-5p	7.12279	8.43044	5.57694	4.08305	4.99655	4.77044	7.8079	11.4672	6.31245	6.05911	3.05952	7.09838	8.77501	2.04835	7.8438	4.36245	3.53107	12.4697	6.79931	3.77157	6.70926	3.73434	4.68571	20.0289	4.9936	3.05163	6.46626	8.73888	6.87431	3.57727
hsa-miR-4655-3p	0	0	0	0	0	0	0	0	0	0	0	0	0	0	0	0	0	0	0	0	0	0	0	0	0	0	0	0	0	0
hsa-miR-4780	0	9.19685	0	0	0	0	0.410942	0.603539	0	0.466086	0	0	0	0	0.65365	0.396587	0	0	0	6.46555	0.447284	0	0.425973	0.834539	0	1.52581	0	0	0.298883	0
hsa-miR-6832-3p	0	0.383202	0	0	0	0	0	0	0.841661	0	0	0.354919	0	0	0	0	0.353107	0.429988	0	0	0	0	0	0	0	0	0.281142	0.514052	0	0
hsa-miR-4671-5p	0	0	0	0	0	0	0	0	0	0	0	0	0	0	0	0	0	0	0	0	0	0	0	0	0	0	0	0	0	0
hsa-miR-4485-5p	0	0.383202	0.857991	0	0	0	0	0	0.42083	0	0	0.354919	0	1.36557	0.326825	0	0	0	0	1.07759	0	0	0	0	0	0	0	0	0.597766	3.57727
hsa-miR-6827-3p	0	0.766404	2.14498	0	0	0	0.410942	0	2.10415	0	1.01984	1.06476	0	0	0.326825	0.793173	0.353107	0.429988	0.339966	0	0.894568	0	0	0	0.384123	0.381454	0	0.514052	0	0
hsa-miR-1973	1.42456	4.59842	20.1628	4.08305	0.624568	7.15567	5.34224	5.43185	1.68332	3.72868	1.01984	2.12951	1.03235	16.3868	2.6146	1.58635	0.353107	0	1.0199	37.1769	1.78914	2.80075	0	0.834539	1.15237	2.28872	0.843425	0.514052	77.1118	36.4882
hsa-miR-132-5p	9.61577	17.6273	33.8906	32.6644	43.0952	21.467	31.2316	35.0053	46.7122	45.2103	41.3035	47.9141	50.5854	8.19342	40.5263	28.1577	29.661	45.1488	34.3365	15.0863	50.5431	4.66792	31.0961	24.6189	84.5071	38.5268	31.4879	29.815	43.0392	18.6018
hsa-miR-660-3p	4.62982	3.44882	3.86096	3.26644	1.24914	0	5.75319	0.603539	1.26249	0.932171	2.03968	3.19427	3.61324	4.77949	0.65365	1.58635	1.76553	2.14994	1.35986	3.23277	1.78914	2.80075	1.27792	1.66908	1.92062	2.67018	2.24913	1.0281	2.98883	1.43091
hsa-miR-10401-3p	0	0	0	0	0	1.19261	0.821884	0.603539	0	0	1.01984	1.41968	0	0	0.65365	2.77611	0.353107	0.429988	0.679931	0.538796	1.34185	0.933585	0.425973	0.834539	0	0	0	0.514052	0	0.715454
hsa-miR-3140-5p	0	0	0	1.22491	0	0	0.821884	0	0	0	0	0.354919	0	0	0	1.58635	0.353107	0	0	1.07759	0	0	0.425973	0.41727	0	0.381454	1.12457	0	0.298883	0.715454
hsa-miR-544b	0.35614	0	0	0.81661	0	0	0	0	0	0	0	0	0	0	0	0	0	0	0.339966	0	0	0	0	0	0.384123	0	0.562283	0	0.597766	0
hsa-miR-4722-3p	0	0	0	0	0	0	0	0	0	0	0	0	0	0	0	0	0	0	0	0	0	0	0	0	0	0	0	0	0	0
hsa-miR-3690	0	0	0.428995	0	0	0	0	0	0	0	0	0	0	0	0	0	0	0.429988	0	0	0	0	0	0	0	0	0	0	0	0.715454
hsa-miR-8073	0	0	0	0	0	0	0	0	0	0	0	0	0	0	0	0	0	0	0	0	0	0	0	0	0	0	0	0	0	0
hsa-miR-221-5p	28.8473	74.3412	32.6036	32.6644	12.4914	15.5039	23.8346	19.3133	22.7248	39.6173	5.60911	21.2951	8.25884	21.8491	46.0823	90.0252	17.6553	39.129	44.1955	17.2415	45.1757	26.1404	24.2805	22.5326	46.0948	28.609	31.769	14.9075	41.5447	25.0409
hsa-miR-6742-3p	0	0.383202	0	0	0	0	0.410942	0	0	0	0.509919	0.354919	0	0	0	0.396587	0.353107	0	0	0	0	0	0	0	0	0	0	0.514052	0.597766	0.715454
hsa-miR-4421	0	0	0	0	0.624568	0	0	0	0.841661	0	0.509919	0	0	0	0	0	0	0	0	0	0	0	0	0	0	0	0	0.514052	0	0.715454
hsa-miR-3667-3p	0.712279	0	0	0.408305	0	0	0	0	0	0	0	0	0	0	0	0	0	0	0	0	0	0	0	0	0.384123	0	0.281142	0	0	0
hsa-miR-1248	2.49298	0.766404	5.14794	2.04152	0.624568	1.19261	1.23283	2.41416	0.42083	0.466086	1.01984	0	0.516177	0.682785	0	1.18976	0	0.429988	2.03979	1.07759	0	0.933585	0	0.41727	0.768247	0	0.843425	1.0281	0	0
hsa-miR-6841-3p	0	0	0	0	0	0	0	0	0	0	0	0	0	0	0	0	0	0	0	0	0	0	0	0	0	0	0	0	0	0
hsa-miR-1915-5p	0	0	0	0	0	0	0	0	0	0	0	0	0	0	0	0	0	0	0	0	0	0	0	0	0	0	0	0	0	0
hsa-miR-212-5p	0.35614	3.06562	2.57397	2.04152	1.87371	4.77044	2.05471	3.0177	7.57494	5.59303	5.09919	5.32379	3.09706	0	4.90238	3.56928	2.11864	5.15986	3.73962	1.07759	5.36741	0	4.25973	3.33816	7.68247	4.57744	2.24913	4.11241	2.98883	0.715454
hsa-miR-1249-3p	0.35614	1.53281	1.28699	0.408305	3.74741	0	0	1.20708	0.841661	0.466086	1.01984	0.354919	1.03235	0.682785	0.980475	0	0.706214	0.429988	0	0	0.447284	0	0.425973	0	1.15237	1.14436	0	1.0281	0	0
hsa-miR-5091	0	0	0	0	0	0	0	0	0	0	0	0	0	0	0	0	0	0	0	0	0	0	0	0	0	0	0	0	0	0
hsa-miR-105-3p	0	0	0.428995	0	0	0	0	0	0	0	0	0	0	0	0	0	0.353107	0	0	0	0	0	0	0	0	0	0	0	0.298883	0
hsa-miR-6075	0	0	0	0	0	0	0	0	0	0	0	0	0	0	0	0	0	0	0	0	0	0	0	0	0	0	0	0	0	0
hsa-miR-7112-5p	0	0	0	0	0	0	0	0	0	0	0	0	0	0	0	0	0	0	0	0	0	0	0	0	0	0	0	0	0	0
hsa-miR-6777-5p	0	0	0	0	0	0	0	0	0	0	0	0.354919	0	0	0	0	0	0.429988	0	0	0	0	0.425973	0	0	0	0	0	0	0
hsa-miR-137-5p	0	0	0	0	0	0	0	0	0	0	0.509919	0	0.516177	0	0	0	0	0	0.339966	0	0	0	0	0	0	0	0	0	0	0
hsa-miR-125b-1-3p	8.54735	7.28084	21.8788	6.53288	90.5624	16.6966	17.2596	6.03539	63.1245	23.3043	34.6745	59.9813	63.4898	5.46228	22.8778	1.18976	21.5395	7.3098	19.0381	1.61639	26.837	1.86717	21.7246	2.92089	43.0218	18.6912	13.4948	7.19672	24.8073	28.6182
hsa-miR-1250-5p	0.712279	1.53281	0.428995	0.408305	0	0	1.23283	2.41416	0.42083	0	0	2.48443	1.54853	0	0.326825	0	1.41243	0.859977	0.339966	1.07759	0.447284	1.86717	0.425973	0.41727	0	1.14436	0	2.05621	1.19553	1.43091
hsa-miR-1306-3p	0.35614	0	0	0	1.24914	2.38522	0.410942	0	1.26249	0.466086	0.509919	0.354919	1.03235	0	0.326825	1.98293	0.706214	0.429988	0	0.538796	2.23642	0	0	1.25181	0.384123	0	0.843425	0	0.597766	0
hsa-miR-5707	0	0	0	0	0	0	0	0	0	0	0	0	0	0	0	0	0	0	0	0	0	0	0	0	0	0	0	0	0	0
hsa-miR-4509	0	0	0	0	0	0	0	0	0	0	0	0	0	0	0	0	0	0	0	0	0	0	0	0	0	0	0	0	0	0
hsa-miR-190b-3p	0	0	0	0	0	0	0	0	0	0	0	0	0	0	0	0	0	0	0	0	0	0	0	0	0	0	0	0	0	0
hsa-miR-616-5p	0.35614	1.14961	1.28699	0	1.24914	1.19261	0	2.41416	0	0	1.52976	0.354919	0	0	0.326825	1.98293	0.706214	0	0.339966	0.538796	0.447284	0.933585	1.27792	0.41727	0.768247	0	0.843425	0	0.896649	0
hsa-miR-371b-5p	0	0	0	0	0	0	0	0.603539	0	0	0	0	0	0	0.65365	0	0	0	0	0	0	0	0	0	0	0	0.281142	0	0	0
hsa-miR-373-5p	0	0	0	0	0	0	0	0	0	0	0	0	0	0	0	0	0	0	0	0	0	0	0	0	0	0	0	0	0	0
hsa-miR-371a-5p	0	0.383202	0	0	0	0	0	0	0.42083	0	0	0	0	0	0	0	0	0	0	0	0	0	0	0	0	0	0	0	0	0
hsa-miR-4264	0	0	0	0	0	0	0	0	0	0	0	0	0	0	0	0	0	0	0	0	0	0	0	0	0	0	0	0	0	0
hsa-miR-6758-3p	0	0	0	0.408305	0	0	0	0	0	0.466086	0	0	0.516177	0.682785	0	0.793173	0	0	0	1.07759	0	0.933585	0	2.08635	0	0.381454	0	0	0	0
hsa-miR-5695	0.712279	0	0	0	0	0	0	0	0	0	0.509919	1.06476	0	0	0.326825	0	0	0	0	0	0.447284	0.933585	0	0	0	0	0.281142	0.514052	0.298883	0
hsa-miR-766-3p	2.49298	1.14961	1.28699	1.22491	19.9862	7.15567	2.87659	8.44955	0.841661	2.79651	7.64879	3.90411	8.25884	0	14.7071	3.56928	4.9435	1.28997	5.09948	0	18.3386	0	2.12987	0.41727	1.15237	0.762907	6.7474	3.08431	12.852	7.15454
hsa-miR-3925-3p	0.35614	0	0	0.408305	0	0	0.410942	0	0	0.466086	0	0	0	0	0	0.793173	0	0	0.679931	0	0	0	0	0	0	0	0	0	0.298883	0
hsa-miR-136-5p	22.7929	4.98163	150.148	26.9481	54.962	39.3562	82.5993	22.331	45.8705	7.45737	50.482	38.3313	30.9706	15.0213	9.80475	0.793173	58.9689	6.01984	28.2171	2.69398	16.5495	6.53509	25.9844	5.00724	39.1806	23.2687	22.2102	11.3091	23.9106	9.30091
hsa-miR-6814-3p	0	0	0	0	0	0	0	0	0	0	0	0	0	0	0	0	0	0	0	0	0	0	0	0	0	0	0	0	0	0
hsa-miR-1307-3p	30.628	39.4698	27.4557	64.5122	21.2353	41.7414	29.1769	48.8867	32.4039	65.252	10.1984	29.4583	28.3897	29.3597	46.736	97.5603	46.6101	82.9878	39.0961	32.8665	99.7443	126.034	39.1896	67.5977	16.9014	19.4541	56.7906	101.268	36.7626	56.5209
hsa-miR-4638-5p	0	0	0.428995	0	0	0	0	0	0	0	0	0	0	0	0	0	0	0	0	0	0.447284	0	0	0	0	0	0	0	0	0.715454
hsa-miR-1251-5p	0	0	0	0	0	1.19261	0	0	0	0.466086	0	0	0	0	0	0	0.353107	0.429988	0.339966	0	0	0	0.425973	0	0	0.381454	0	0	0	0
hsa-miR-130b-5p	13.5333	33.3386	15.4438	18.3737	7.49482	19.0818	13.1501	22.9345	7.15411	14.4487	6.11903	9.93774	3.09706	16.3868	23.8582	35.6928	22.952	42.5689	14.2786	35.5605	33.099	33.6091	24.2805	33.3816	19.9744	10.2992	21.9291	23.1323	16.7375	5.72363
hsa-miR-5187-3p	1.06842	0	0.428995	0.408305	1.24914	0	0	0.603539	0.841661	0.466086	1.52976	0.354919	2.06471	0	0	0	0	0	0	0.538796	0.447284	0	0	0.41727	0	0.381454	0.281142	0	0.298883	0
hsa-miR-3660	0	1.14961	0	0	0	0	0	0.603539	0	0	0	0	0	0	0	0.396587	0	0	0	0	0	0	0	0	0	0	0	0	0	0
hsa-miR-6751-3p	0	0	0	0	0	0	0	0.603539	0	0	0	0	0	0.682785	0	0	0	0	0	0	0	0	0.425973	0	0	0.381454	0	0	0	0
hsa-miR-3920	0	0.383202	0	0	0	0	0	0	0	0	0	0	0	0	0	0	0	0	0	0	0	0	0.425973	0	0	0	0	0	0	0
hsa-miR-29a-5p	41.3122	57.0971	25.3107	17.9654	71.2008	17.8892	65.3398	12.6743	11.3624	25.6347	40.2836	10.2927	47.4883	13.6557	17.3217	6.74197	31.7796	12.8997	24.4775	27.4786	4.47284	21.4724	22.1506	25.0362	25.3521	19.8356	30.0822	12.8513	11.9553	9.30091
hsa-miR-17-3p	16.3824	54.7979	22.3078	20.4152	33.1021	9.54089	49.313	18.1062	32.8248	43.812	13.7678	10.2927	13.4206	53.2572	22.8778	13.0874	16.596	9.02976	28.5571	51.7244	16.5495	14.0038	21.2987	58.4178	45.7107	19.4541	24.7405	13.3653	17.0363	14.3091
hsa-miR-20a-3p	26.3543	53.6483	16.7308	11.8408	17.4879	11.9261	21.369	15.692	10.9416	29.8295	16.8273	8.16314	18.0662	38.9187	15.034	7.53515	15.1836	11.6097	19.0381	94.8281	8.05111	22.406	15.761	64.6768	44.1742	33.9494	20.5233	20.5621	10.4609	6.43909
hsa-miR-18a-3p	5.3421	12.2625	9.4379	4.49135	6.24568	8.34828	7.8079	8.44955	11.7832	6.05911	2.5496	2.48443	1.03235	6.82785	6.86333	3.96587	4.59039	6.01984	6.45935	12.9311	10.7348	8.40226	5.96363	14.1872	13.0602	2.67018	4.49827	5.65457	4.18436	0
hsa-miR-93-3p	25.2859	42.5354	24.4527	27.7647	32.4776	14.3113	20.958	33.1947	26.0915	30.7616	15.2976	24.4894	15.4853	24.5802	28.4338	34.503	32.1327	30.0992	30.5969	56.5736	39.361	34.5426	30.6701	39.6406	23.4315	16.784	20.2422	11.8232	28.3939	17.1709
hsa-miR-6128	0	0	0	0	0	0	0	0	0	0	0	0	0	0	0	0	0	0	0	0	0	0	0	0	0	0	0	0	0	0
hsa-miR-378i	16.7386	13.4121	62.6333	44.5052	129.91	4.77044	45.6145	11.4672	57.2329	6.5252	35.1844	14.5517	52.1339	3.41392	82.6867	13.4839	34.2514	22.7894	129.187	14.5475	44.2811	10.2694	69.8596	8.76266	6.91422	6.86616	35.705	6.68267	38.257	35.0573
hsa-miR-422a	4.62982	1.14961	3.43196	6.53288	20.6108	0	2.46565	0.603539	4.2083	0.466086	4.07936	0.709838	3.09706	2.73114	4.90238	0.793173	1.41243	0.429988	5.09948	0	3.57827	0.933585	4.25973	2.92089	0.384123	0.762907	3.09256	0	1.49442	2.14636
hsa-miR-378f	9.97191	2.29921	5.57694	9.39101	19.9862	1.19261	9.04072	0	4.2083	2.33043	3.56944	0.709838	6.7103	1.36557	7.19015	1.98293	4.59039	5.15986	11.2189	1.07759	6.26197	2.80075	9.37142	3.33816	1.92062	2.28872	4.49827	1.0281	5.08101	6.43909
hsa-miR-378b	0.35614	0	0	0.408305	0.624568	0	0.410942	0.603539	0	0	0	0	0	0	0	0	0.353107	0	0.679931	0	0.447284	0	0	0	0	0	0	0	0	0
hsa-miR-378d	49.1473	9.58005	17.5888	41.6471	219.224	5.96306	41.9161	11.4672	28.6165	8.85563	58.1308	11.3574	62.9736	5.46228	28.107	7.53515	16.9491	10.7497	45.8954	7.54314	20.1278	4.66792	30.2441	7.51086	12.2919	5.34035	32.0502	2.57026	28.095	26.4718
hsa-miR-378c	6.05438	3.83202	2.14498	6.94118	21.8599	0	0.821884	0.603539	4.62913	0.932171	5.60911	2.12951	8.77501	1.36557	8.17063	0.793173	3.53107	2.14994	13.5986	1.07759	5.36741	1.86717	6.3896	3.75543	1.92062	0.762907	1.96799	1.54216	5.3799	7.15454
hsa-miR-378a-3p	1364.73	524.22	1602.73	1905.56	5872.19	203.936	1553.77	274.61	1907.62	377.995	1579.73	506.115	1622.86	371.435	2650.22	501.682	1187.15	1153.23	3573.72	515.628	1702.81	514.405	2014	730.639	353.778	260.533	1391.09	300.206	1398.18	1694.91
hsa-miR-378e	0	0	0	0	3.74741	0	0.821884	0	0.42083	0	2.03968	0	3.61324	0	0.326825	0.396587	0	0	1.0199	0	0	0	0.425973	0	0	0.381454	0.843425	0	0.298883	0.715454
hsa-miR-378h	0	1.14961	0	0.408305	2.49827	0	0.410942	0	0.841661	0	0.509919	0	1.03235	0.682785	0.65365	0.396587	0	0	1.69983	0	0	0.933585	0	0	0	0	0.281142	0	0.597766	2.14636
hsa-miR-378j	0	0	0	0.408305	0.624568	0	0	0	0	0	0.509919	0	0.516177	0	0	0	0	0	0	0	0	0	0	0	0	0	0.281142	0	0	0
hsa-miR-6868-5p	0	0	0	0	0	0	0	0	0	0	0	0	0	0	0	0	0	0	0	0	0	0	0	0	0	0	0	0	0	0
hsa-miR-4799-3p	0	0	0	0	0	0	0	0	0	0	0	0	0	0	0	0	0	0	0	0	0	0	0	0	0	0	0	0	0	0
hsa-miR-5588-5p	0	0	1.28699	0	1.24914	0	0	0.603539	0.841661	0	0	0.354919	0	0	0	0	0	0	0	0.538796	0	0	0	0	0	0	0	0	0	0
hsa-miR-3176	0	0	0	1.22491	1.87371	0	0.410942	1.20708	0.42083	0	0	0	0	0	0.326825	0.396587	0	0.429988	0	0	0.447284	0	0	0.834539	0	0	0.281142	0	0.597766	0
hsa-miR-664a-5p	27.7789	22.6089	22.7368	24.9066	31.2284	14.3113	19.7252	26.5557	52.183	13.9826	23.9662	36.9116	20.6471	18.4352	27.1265	19.0362	12.3587	21.4994	30.9369	36.0993	35.7827	6.53509	26.8363	11.2663	21.5109	19.0727	21.6479	12.3372	39.1537	52.9436
hsa-miR-4646-5p	0	0	0	0	0	0	0	0	0	0	0	0	0	0	0	0	0	0	0	0	0	0	0	0	0	0	0	0	0	0
hsa-miR-6506-5p	0	0	0.428995	0	0	0	0	0	0.42083	0	0	0	0	0.682785	0.326825	0	0	0	0	0	0	0	0	0	0	0.381454	0	0	0	0
hsa-miR-6860	0	0	0	0	0	0	0	0	0	0	0	0	0	0	0	0	0	0	0	0	0	0	0	0	0	0	0	0	0	0
hsa-miR-378g	2.49298	0.383202	5.14794	3.26644	18.1125	0	3.28753	0	4.2083	0.932171	4.58928	2.12951	3.61324	0.682785	3.9219	0.396587	2.82486	3.8699	3.39966	0.538796	4.02555	0	2.12987	0.41727	0.384123	0	2.81142	0	0.896649	2.86182
hsa-miR-4667-5p	0	0	0.428995	0	0	0	0	0	0	0.466086	0.509919	0	0	0.682785	0	0	0	0	0	0	0	0	0	0	0	0	0.281142	0	0	0
hsa-miR-637	0	0	0	0	0	0	0	0	0	0	0	0	0	0	0	0	0	0	0	0	0	0	0	0	0	0	0	0	0	0
hsa-miR-6861-5p	0	0	0	0	0	0	0	0	0	0	0	0	0	0	0	0	0	0	0	0	0	0	0	0	0	0	0	0	0	0
hsa-miR-20b-3p	0	0	0	0	1.24914	0	0	0	0	0	0	0	0	0	0	0	0	0	0	0	0	0	0	0	0	0	0	0	0	0
hsa-miR-6773-3p	0	0	0	0	0	0	0	0	0	0	0	0	0	0	0	0	0	0	0	0	0	0	0	0	0	0	0	0	0	0
hsa-miR-367-5p	0	0	0	0	0	0	0	0	0	0	0	0	0	0	0	0	0	0	0	0	0	0	0	0	0	0	0	0	0	0
hsa-miR-302a-5p	0	0	0	0	0	0	0	0	0	0	0	0	0	0	0	0	0	0	0	0	0	0	0	0	0	0	0	0	0	0
hsa-miR-600	0	0.383202	0	0	0	0	0	0	0	0	0	0	0	0	0.326825	0.396587	0	0	0	0	0	0	0.851947	0	0	0	0.562283	0	0.298883	0
hsa-miR-412-3p	0	0	0	0	0	0	0	0	0	0	0	0	0	0	0	0	0	0.429988	0	0	0	0	0.425973	0	0	0	0	0	0	0
hsa-miR-635	0	0	0	0	0	0	0	0	0	0	0	0	0	0	0	0	0	0	0	0	0	0	0	0	0	0	0	0	0	0
hsa-miR-6774-5p	0	0	0	0	0	0	0	0	0	0	0	0	0	0	0	0	0	0	0	0	0	0	0	0	0	0	0	0.514052	0	0
hsa-miR-643	2.13684	6.13123	0.857991	2.44983	0	1.19261	2.46565	0	0	1.86434	1.01984	1.06476	0	2.73114	1.3073	2.37952	1.05932	1.28997	1.35986	3.23277	0.894568	0.933585	2.55584	2.92089	1.92062	2.67018	1.40571	1.0281	1.7933	0.715454
hsa-miR-302b-5p	0	0	0	0	0	0	0	0	0	0	0	0	0	0	0	0	0	0	0	0	0	0	0	0	0	0	0	0	0	0
hsa-miR-302d-5p	0	0	0	0	0	0	0	0	0	0	0	0	0	0	0	0	0	0	0	0	0	0	0	0	0	0	0	0	0	0
hsa-miR-3124-3p	0	0	0	0	0	0	0	0	0	0	0	0	0	0	0	0	0	0	0	0	0	0	0	0	0	0	0	0	0	0
hsa-miR-5681a	0	0	0	0	0	0	0	0	0	0	0	0	0	0	0	0	0	0	0	0	0	0	0	0	0	0	0	0	0	0
hsa-miR-6730-5p	0	0	0	0.408305	0	0	0	0	0	0	0	0	0	0	0	0	0	0	0	0	0	0	0	0	0	0	0	0	0	0
hsa-miR-4680-5p	0	0	0	0	0	0	0	0	0	0	0	0	0	0	0	0	0	0	0	0	0	0	0	0	0	0	0	0	0	0
hsa-miR-3185	0	0	0	0	0	0	0	0	0	0	0	0	0	0	0	0	0	0	0	0	0	0	0	0	0	0	0	0	0	0
hsa-miR-10522-5p	0	0	0	0	0	0	0	0	0	0	0	0	0	0	0	0	0	0	0	0	0	0	0	0	0	0	0	0	0	0
hsa-miR-4699-5p	0	0	0	0.408305	0	0	0	0	0.42083	0	0	0	0	0	0	0	0	0	0	0	0	0	0	0	0	0	0	0	0	0
hsa-miR-1252-5p	0.35614	0	0	0	0	0	0	0	0	0	0.509919	0	0	0	0	0	0	0	0	0	0	0	0	0.41727	0	0	0	0.514052	0	0
hsa-miR-605-3p	0	0	0	0	1.24914	0	0.410942	0	0.42083	0	0	0.354919	0.516177	0	0	0	0	0	0	0	0	0	0.425973	0	0.768247	0	0	0	0.298883	0
hsa-miR-4493	0	0	0	0	0	0	0	0	0	0	0	0	0	0	0	0	0	0	0	0	0	0	0	0	0	0	0	0	0	0
hsa-miR-7515	0	0	0	0	0	0	0	0	0	0	0	0	0	0	0	0	0	0	0	0	0	0	0	0	0	0	0	0	0	0
hsa-miR-3179	0.35614	0	0	0	0.624568	0	0	0	0	0	0.509919	0	0	0	0.326825	3.56928	0	0	0	1.61639	0	1.86717	0.851947	0.41727	0.384123	0.381454	0.281142	0	0	0
hsa-miR-548ao-5p	0	0	0	0	0	0	0	0	0	0	0	0	0	0	0	0	0	0	0	0	0	0	0	0	0	0	0	0	0	0
hsa-miR-548ax	0.35614	1.53281	0.428995	0.81661	3.74741	2.38522	0.821884	1.81062	0.42083	0.466086	2.5496	0.354919	2.58089	0.682785	0.326825	0.396587	0.706214	0	1.0199	0.538796	0	6.53509	0.425973	0.834539	0.768247	0.381454	0.843425	1.0281	0.896649	0.715454
hsa-miR-4795-5p	0	0	0.857991	0	0	0	0	0	0	0	0	0	0	0	0	0.396587	0	0	0	0	0	0	0.425973	0	0	0	0	0	0	0
hsa-miR-10393-5p	0	0	0	0.408305	0	0	0	0	0	0	0	0	0	0	0	0	0	0	0	0	0	0	0	0	0	0	0	0	0	0
hsa-miR-219b-3p	0.35614	0.383202	0	0	0	1.19261	0.410942	0	0	0	0	0.354919	0	0	0	0	0	0	0	0	0	0	0	0	0	0	0.562283	0.514052	0	0
hsa-miR-219a-2-3p	0	0	0	0	0	0	0	0	0.42083	0	0	0	0	0	0	0	0.353107	0	0	0	0.447284	0	0	0	0	0	0.281142	0	0	0
hsa-miR-642a-3p	4.62982	1.14961	1.71598	12.2491	0	0	0.821884	3.0177	1.68332	0.466086	0.509919	1.7746	0	2.04835	7.8438	5.55221	4.59039	12.4697	8.49914	4.84916	5.81469	1.86717	5.53765	1.25181	2.68886	0.762907	4.77941	0	5.08101	6.43909
hsa-miR-642b-3p	0	0	0.428995	0.408305	0	0	0	0	0	0	0	0	0	0	0.326825	0	0	0	0	0	0	0	0	0	0	0	0	0	0	0
hsa-miR-3117-5p	0	0	0	0	0	0	0	0	0	0	0	0	0	0	0	0	0	0	0	0	0	0	0	0	0	0	0	0	0	0
hsa-miR-4645-3p	1.06842	1.14961	0	0.408305	1.24914	0	0.410942	1.20708	0.42083	1.39826	1.01984	0.709838	0.516177	2.73114	0.326825	2.37952	0.353107	1.71995	0.339966	0	0.447284	2.80075	0.425973	0.41727	1.15237	1.14436	3.93598	4.11241	0.896649	2.86182
hsa-miR-3913-3p	0.35614	0.766404	0.428995	0	0	0	0.410942	0.603539	0.841661	0.932171	0	0.709838	0.516177	0	0.326825	0.396587	0.353107	0.429988	1.0199	2.15518	0	0	0	0.41727	1.15237	1.14436	0	0.514052	0.298883	0
hsa-miR-591	0	0	0	0	0	0	0	0	0	0	0	0	0	0	0	0	0	0	0	0	0	0	0	0	0	0	0	0	0	0
hsa-miR-4725-5p	0	0	0	0	0	0	0	0	0	0	0	0	0	0	0	0	0	0	0	0	0	0	0	0	0	0	0	0	0	0
hsa-miR-504-5p	5.3421	2.29921	17.1598	8.9827	42.4707	5.96306	9.8626	2.41416	18.0957	3.2626	23.4563	16.6812	21.6794	5.46228	7.51698	0.793173	13.4181	7.3098	11.8988	8.62073	9.39296	0.933585	8.51947	1.25181	4.22536	1.52581	7.02854	2.05621	10.7598	6.43909
hsa-miR-631	0	0	0	0	0	0	0	0	0	0	0	0	0	0	0	0	0	0	0	0	0	0	0	0	0	0	0	0	0	0
hsa-miR-6855-3p	0	0.766404	0	0	0	0	0	0	0.42083	0	0	0	0	0	0	0	0	0.429988	0.339966	0.538796	0.447284	0.933585	0	0	0	0.381454	0.562283	0	0	0
hsa-miR-4513	0	0	0	0	0	0	0	0	0	0	0	0	0	0	0	0	0	0	0	0	0	0	0	0	0	0	0	0	0	0
hsa-miR-617	0	0	0	0	0	0	0	0	0	0	0	0	0	0	0	0	0	0	0	0	0	0	0	0	0	0	0	0	0	0
hsa-miR-1253	0	0	0	0	0	0	0	0	0	0	0	0	0	0	0	0	0	0	0	0	0	0	0	0	0	0	0	0	0	0
hsa-miR-6088	0	0	0	0	0	0	0	0	0	0	0	0	0	0	0	0	0	0	0	0	0	0	0	0	0	0	0	0	0	0
hsa-miR-4708-5p	0	0	0	0	0	0	0	0	0	0	0	0	0	0	0	0	0	0	0	0	0	0	0	0	0	0	0	0	0	0
hsa-miR-5186	0	0	0	0	0	0	0	0	0	0	0	0	0	0	0	0	0	0	0	0	0	0	0	0	0	0	0	0	0	0
hsa-miR-4468	0	0	0	0	0	0	0	0	0	0	0	0	0	0	0	0	0	0	0	0	0	0	0	0.41727	0	0	0	0	0	0
hsa-miR-3670	0	0	0	0	0	0	0	0	0	0	0	0	0	0	0	0	0	0	0	0	0	0	0	0	0	0	0	0	0	0
hsa-miR-3160-3p	0	0	0	0	0	0	0	0	0.42083	0	0.509919	0	0	0	0.326825	0	0	0	0	0	0	0	0	0	0	0.381454	0	0	0	0
hsa-miR-4487	0	0	0	0	0	0	0	0	0	0	0	0	0	0	0	0	0	0	0	0	0.447284	0	0	0	0	0	0	0	0	0
hsa-miR-27b-5p	31.6964	16.0945	14.5858	23.6817	79.9448	10.7335	29.9988	6.63893	8.83744	31.2277	71.3887	13.4869	82.0722	4.09671	23.8582	17.4498	46.9632	25.7993	18.0182	16.1639	24.6006	17.7381	32.374	23.7844	27.6569	16.784	25.5839	16.9637	18.2319	15.0245
hsa-miR-4751	0	0	0	0	0	0	0	0	0	0	0	0	0	0	0	0	0	0	0	0	0	0	0	0	0	0	0	0	0	0
hsa-miR-1185-5p	4.62982	3.83202	6.86393	4.49135	5.62112	3.57783	2.46565	2.41416	2.94581	5.59303	4.07936	3.54919	3.09706	4.77949	3.59508	0.793173	4.59039	2.57993	5.09948	0	2.6837	1.86717	7.66752	4.1727	16.1332	6.10326	11.2457	3.59836	6.87431	1.43091
hsa-miR-6884-5p	0	0	0	0	0	0	0	0	0	0	0	0	0	0	0	0	0	0	0	0	0	0	0	0	0	0	0	0	0	0
hsa-miR-485-5p	2.13684	0.766404	9.4379	1.22491	4.99655	1.19261	2.05471	1.81062	7.57494	3.2626	2.03968	5.32379	1.54853	0.682785	2.6146	0.396587	1.76553	1.71995	4.07959	0	9.84025	0.933585	4.25973	0.41727	1.53649	2.28872	1.40571	0.514052	6.27654	0.715454
hsa-miR-3188	0	0	0.428995	0	0	0	0	0	0	0	0	0	1.03235	0.682785	0	0	0	0.429988	0	0	0	0	0	0.41727	0	0	0	0	0	0
hsa-miR-4458	0.35614	0	0	0	0.624568	0	0.410942	0	1.26249	0	0.509919	0.709838	0	0	0.65365	0.396587	0.353107	0	0	0	0	0	0.425973	1.66908	0.384123	0	0.281142	0	0.597766	0.715454
hsa-let-7d-5p	1429.19	2062.01	1486.47	1540.53	2329.64	861.065	954.618	1220.36	2097	1559.06	2684.73	1803.7	1963.54	699.172	1877.28	2249.84	1972.1	2447.92	1518.29	1571.67	2317.38	1566.56	1563.32	1527.21	1415.11	1129.87	1345.54	1282.05	1310.9	958.709
hsa-miR-202-3p	0	0	0	0	0	0	0	0	0	0	0	0	0	0	0	0	0	0	0	0	0.894568	0	0	0	0	0	0	0	0.298883	0
hsa-miR-655-5p	0.712279	0	0.857991	0.408305	0	0	0	0	0.42083	0	0	0.354919	0	0	0	0.396587	0.353107	0	0	0	0.447284	0	0	0	0.384123	0	0.281142	0	0	0
hsa-miR-377-5p	0	0	2.57397	0.408305	1.24914	1.19261	0	1.20708	1.26249	1.86434	1.01984	1.06476	0.516177	1.36557	0.326825	0	0.353107	0.859977	1.0199	0	0.447284	0	0.851947	0.41727	0.384123	0.381454	1.12457	0	0.597766	0.715454
hsa-miR-4785	0	0	0.428995	0	0	0	0	0.603539	1.26249	0	0	0	0	0	0	0	0	0	0	0	0.447284	0	0	0	0	0	0	0	0	0.715454
hsa-miR-924	0	0	0	0	0	0	0	0	0	0	0	0	0	0	0	0	0	0	0	0	0	0	0	0	0	0	0	0	0	0
hsa-miR-4424	0	0	0	0	0	0	0	0	0	0	0	0	0.516177	0	0.326825	0	0	0	0	0	0	0	0.425973	0	0	0	0.281142	0	0.298883	0
hsa-miR-219a-1-3p	1.06842	0.766404	0.428995	0	0	0	1.23283	0	1.26249	0.466086	0.509919	0	1.03235	0.682785	2.28778	0.396587	0.353107	1.28997	1.0199	1.61639	0.894568	0	2.12987	2.50362	0	0.381454	0.281142	0.514052	1.19553	0
hsa-miR-3145-3p	1.42456	1.14961	0.428995	1.63322	0	1.19261	1.23283	0	0	0	0.509919	0	0	0.682785	1.3073	0.793173	0.353107	0.859977	1.35986	0.538796	0	0.933585	0.851947	4.58997	0	0.381454	1.40571	1.0281	0.597766	0
hsa-miR-383-5p	2.49298	0.383202	0.428995	0	9.36853	0	0.410942	0	0.42083	5.12694	14.7877	0.709838	5.67795	0	0	0.793173	2.11864	0.429988	0	3.23277	0	0.933585	0	0	5.76185	2.67018	0	2.57026	1.49442	0
hsa-miR-369-5p	30.2719	28.3569	91.805	28.5813	22.4845	29.8153	31.6425	17.5026	51.3413	33.5582	31.1051	62.8207	18.5824	16.3868	22.2241	11.8976	33.1921	27.0893	41.4758	10.2371	46.0702	11.203	31.0961	15.8563	68.374	48.8261	36.2673	26.7307	52.0057	16.4554
hsa-miR-3171	0	0	0	0	0	0	0	0	0	0	0	0	0	0	0	0	0	0	0	0	0	0	0	0	0	0	0	0	0	0
hsa-miR-219b-5p	2.13684	1.14961	1.28699	0.408305	2.49827	2.38522	0.821884	1.81062	0.42083	0.466086	4.07936	0.354919	1.03235	0	1.63413	3.96587	2.11864	0.429988	1.69983	2.69398	1.34185	3.73434	1.27792	1.25181	1.15237	0.762907	0.843425	0	1.19553	0
hsa-miR-4445-5p	0	0	0	0	0	0	0	0	0	0	0	0	0	0	0	0	0	0	0	0	0	0	0	0	0	0	0	0	0	0
hsa-miR-1468-3p	0	0	0	0	0.624568	0	0	0	0	0	0	0	0	0	0	0	0	0	0	0	0	0	0	0.41727	0	0	0	0	0	0
hsa-miR-4708-3p	0	0	0	0	0	0	0	0	0	0.466086	0	0	0	0	0	0.793173	0	0	0.339966	0	0	0	0	0.834539	0	0	0	0	0.597766	0
hsa-miR-8064	0	0	0	0	0	0	0	0	0	0	0	0	0	0	0	0	0	0	0	0	0	0	0	0	0	0	0	0	0	0
hsa-miR-298	0	0	0	0	0	0	0	0	0	0	0	0	0	0	0	0	0	0	0	0	0	0	0	0	0	0	0	0	0	0
hsa-miR-4771	0	0	0	0	0	0	0	0	0	0	0	0	0	0	0	0	0	0	0	0	0	0	0	0	0	0	0	0	0	0
hsa-miR-2467-3p	0	0	0	0	0	0	0	0	0	0	0	0	0	0	0	0	0	0	0	0	0	0	0	0	0	0	0	0	0	0
hsa-miR-107	397.808	736.897	294.291	507.931	242.333	156.232	279.03	241.416	257.548	437.188	257.509	245.959	218.343	288.135	503.964	642.074	358.757	613.164	457.934	780.176	417.316	464.925	319.054	832.036	260.82	231.161	296.886	188.657	338.635	276.881
hsa-miR-103a-3p	4968.51	7446.76	3932.6	4198.6	3558.79	2116.88	3552.18	3119.7	5373.58	5750.1	2933.57	3574.75	2880.27	2523.57	4706.28	7045.36	3499.29	6509.6	5368.06	4517.26	5413.03	3737.14	4657.59	5485.85	3497.44	2390.19	4878.65	2628.86	3905.21	3497.14
hsa-miR-6132	0	0	0	0	0	0	0	0	0	0	0	0	0	0	0	0	0	0	0	0	0	0	0	0	0	0	0	0	0	0
hsa-miR-3665	0	0	0	0	0	0	0	0	0	0	0	0	0	0	0	0	0	0	0	0	0	0	0	0	0	0	0	0	0	0
hsa-miR-6499-3p	0	0	0	0	0	0	0	0	0	0	0	0	0	0	0	0	0	0	0	0	0	0	0	0	0	0	0	0	0	0
hsa-miR-5689	0	0	0	0	0	0	0	0	0	0	0	0	0	0	0	0	0	0.429988	0	0	0	0	0	0	0	0	0	0	0	0
hsa-miR-6076	0	0	0	0	0	0	0	0	0	0	0	0	0	0	0	0	0	0	0	0	0	0	0	0	0	0	0	0	0	0
hsa-miR-4480	0	0	0	0	0	0	0	0	0	0	0	0	0	0	0	0	0	0	0	0	0	0	0	0	0	0	0	0	0	0
hsa-miR-4755-3p	0	0	0	0	0	0	0	0	0	0	0	0	0	0	0.326825	0	0	0	0	0	0.447284	0	0	0	0	0	0	0	0	0
hsa-miR-4313	0	0	0	0	0	0	0	0	0	0	0	0	0	0	0	0	0	0	0	0	0	0	0	0	0	0	0	0	0	0
hsa-miR-210-5p	0.35614	0	0	0.408305	0	0	0	0	0	0	0	0	0	0	0.326825	0.793173	0	0.859977	0	0	0.447284	0.933585	0	0	0	0	0	0	0	0
hsa-miR-4707-3p	0	0	0	0	0	0	0	0	0	0	0	0	0	0	0	0	0	0	0	0	0	0	0	0	0	0	0	0	0	0
hsa-miR-3648	0	0	0	0	0	0	0.410942	0.603539	0.841661	0	0	0	0	0	0	0	0.353107	0	0	0	0	0	0	0.41727	0	0	0	0	0	0
hsa-miR-6743-3p	0	0	0	0	0	0	0	0	0	0	0	0.354919	0	0	0	0	0	0	0	0	0	0	0	0	0	0	0	0	0	0
hsa-miR-6811-3p	0	0	0	0	0	0	0	0	0	0	0	0	0	0	0	0	0.353107	0.429988	0	0	0	0	0	0	0	0	0	0	0	0
hsa-miR-5581-5p	0	0	0	0	0	0	0	0	0	0.466086	0	0	0	0	0	0	0	0	0	0	0	0	0	0	0	0	0.281142	0	0	0
hsa-miR-381-5p	0.35614	0	0	0	0.624568	1.19261	0	0.603539	0	0	0	0.709838	0	0	0	0	0.353107	0	1.0199	0	0.894568	0	0	0	0.384123	0	0	0.514052	0.298883	0
hsa-miR-2277-5p	0.35614	1.53281	1.28699	0.81661	2.49827	0	1.64377	0	1.26249	0.932171	0	1.41968	0.516177	2.04835	1.63413	1.18976	0.706214	2.14994	1.35986	2.15518	2.6837	1.86717	2.12987	0.41727	0.384123	0.381454	1.96799	1.54216	2.09218	0.715454
hsa-miR-4706	0	0	0	0	0	0	0	0	0	0	0	0	0	0	0	0	0	0	0	0	0	0	0	0	0	0	0	0.514052	0	0
hsa-miR-4746-3p	0	0	0	0	0	0	0	0	0	0	0	0	0	0	0	0	0	0	0	0	0	0	0	0	0	0	0	0	0	0
hsa-miR-6853-5p	0	0	0	0	0	0	0	0	0	0	0	0	0	0	0	0	0	0	0	0	0	0	0	0	0	0	0	0	0	0
hsa-miR-548v	0	0	0	0	0	0	0	0	0	0	0	0	0	0	0.326825	0	0	0	0	0	0	0	0	0	0	0.381454	0	0	0	0
hsa-miR-222-3p	851.174	1115.88	682.532	522.222	282.93	320.812	474.638	569.138	533.192	642.266	240.172	356.339	139.884	478.632	621.621	2663.08	506.355	584.784	504.169	306.036	751.884	496.667	422.14	500.306	618.054	450.878	367.452	296.608	479.408	276.881
hsa-miR-221-3p	4183.57	12269.7	3425.53	3447.73	1626.38	2141.93	2668.25	3067.79	3122.56	5749.63	1264.09	2620.01	1111.33	4124.7	3679.07	17127.8	2835.45	4338.15	4022.81	4432.67	4623.57	5135.65	3664.65	4836.57	4904.1	3482.67	2569.35	2155.93	3813.75	1893.81
hsa-miR-549a-5p	0	22.6089	0	0	0.624568	2.38522	0	1.81062	0	10.72	0.509919	0.709838	0	0	0.65365	21.0191	0	0	0	17.7803	0	27.074	0	2.50362	3.45711	1.14436	0	0	0	0
hsa-miR-7106-3p	0	0	0	0	0	0	0	0	0	0	0	0	0	0	0	0	0	0	0	0	0	0	0	0	0	0	0	0	0	0
hsa-miR-423-3p	149.935	377.454	212.782	107.792	170.507	60.8232	91.64	139.418	302.998	158.003	117.281	115.349	78.9751	48.4777	232.699	154.272	109.11	190.485	263.473	111.531	355.591	73.7532	153.776	83.4539	144.814	71.7133	105.147	67.8548	105.805	95.8709
hsa-miR-6502-5p	1.06842	0	0.857991	0	0	0	0	0.603539	0.42083	0	0	0.354919	0	0	0	0.793173	0.353107	0	0	0	0	0	0	0	1.15237	0	0	0	0.298883	0
hsa-miR-3194-3p	0.712279	0	1.71598	0.81661	0	0	0.821884	0	0.42083	0	1.01984	0	1.54853	0.682785	0.65365	0.396587	0	0	0.679931	0.538796	0.447284	0	0.425973	0	0.384123	0	0.281142	1.0281	0.597766	0.715454
hsa-miR-4663	0	0	0	0	0	0	0	0	0	0	0	0	0	0	0	0	0	0	0	0	0	0	0	0	0	0	0	0	0	0
hsa-miR-133a-5p	25.6421	1.14961	3.43196	2.44983	154.893	1.19261	4.9313	0.603539	1.26249	6.5252	68.3292	3.19427	84.6531	0	3.9219	0	10.9463	1.71995	7.13928	1.07759	5.81469	0	7.24155	0.834539	6.91422	1.90727	2.24913	0	6.57543	0
hsa-miR-138-5p	69.0911	2.68241	82.7961	58.3876	145.524	8.34828	126.57	2.41416	7.99578	25.6347	74.9582	5.32379	26.8412	15.704	105.891	2.77611	55.7909	8.59977	84.9914	3.23277	129.712	2.80075	108.197	10.0145	36.4917	13.3509	142.258	7.71078	150.039	34.3418
hsa-miR-1537-5p	0.35614	0	0	0	0.624568	2.38522	0	1.81062	0	1.39826	0	0.354919	0	0	0	0	0	0	0	0	0	0.933585	0.425973	0.41727	0	0.762907	0.281142	0.514052	0	0
hsa-miR-4718	0	0	0	0	0	0	0	0	0	0	0	0	0	0	0	0	0	0	0	0	0	0	0	0	0	0	0	0	0	0
hsa-miR-626	0	0	0	0	0	0	0	0	0	0	0	0	0	0	0	0	0	0	0	0	0	0	0	0	0	0	0	0	0	0
hsa-miR-6876-3p	0	0	0	0	0	0	0	0	0	0	0	0	0.516177	0	0	0	0	0	0	0	0	0	0	0	0	0	0.281142	0	0	0
hsa-miR-2115-5p	0.35614	0	0	0	0	9.54089	0	15.0885	0.42083	1.39826	0.509919	0.354919	0.516177	0	0	0	0	0	0	0	0	1.86717	0	0	0	1.14436	0	0.514052	0.298883	0
hsa-miR-103a-2-5p	3.20526	0	0.428995	1.63322	0.624568	4.77044	0.821884	1.20708	0.841661	0.932171	1.52976	0.354919	0	0	0.65365	0	0.706214	0.429988	0.339966	0	0.894568	0	0	0.834539	0.384123	1.14436	0.562283	2.05621	0.597766	0
hsa-miR-3140-3p	0.35614	0.383202	0.428995	0.408305	0	2.38522	0.821884	0	0.42083	0	0	0	0	1.36557	0.65365	0.793173	0.353107	1.28997	0.339966	0	0.447284	0	0.425973	0.41727	0	0.381454	1.40571	0	0	0
hsa-miR-4261	0	0	0	0	0	0	0	0	0	0	0	0	0	0	0	0	0	0	0	0	0	0	0	0	0	0	0	0	0	0
hsa-miR-5093	0	0	0	0	0	0	0	0	0	0	0	0	0	0	0	0	0	0	0	0	0	0	0	0	0	0	0	0	0	0
hsa-miR-6828-5p	0	0	0	0	0	0	0	0	0	0	0	0	0	0	0	0	0	0	0	0	0	0	0	0	0	0	0	0	0	0
hsa-miR-671-5p	5.69824	42.5354	24.8817	27.3564	14.3651	11.9261	43.9708	10.2602	24.829	27.033	6.11903	16.3263	14.9691	31.4081	52.292	58.2982	20.1271	40.4189	27.8772	42.0261	56.8051	29.8747	33.6519	27.1225	27.2728	22.1243	42.7335	17.9918	27.4972	25.0409
hsa-miR-613	0	0	0	0	0	0	0	0	0	0	0	0	0	0	0	0	0	0	0	0	0	0	0	0	0	0	0	0	0	0
hsa-miR-492	0	0	0.428995	0	0	0	0	0	0	0	0	0	0	0	0	0	0	0	0	0	0	0	0	0	0	0	0	0	0	0
hsa-miR-659-5p	0.35614	1.14961	0	0.408305	1.87371	0	0.410942	0	0	0.466086	0	0.354919	0.516177	0	0.65365	0.793173	0.353107	1.28997	0	0.538796	0.447284	0	0.851947	0.41727	0	0.762907	0.843425	0.514052	1.19553	0
hsa-miR-4740-5p	0	0	0	0	0	0	0	0	0	0	0	0	0	0	0	0	0	0	0	0	0	0	0	0	0	0	0	0	0	0
hsa-miR-4515	0	0	0	0	0	0	0	0	0	0	0	0	0	0	0	0	0	0	0	0	0	0	0	0	0	0	0	0	0	0
hsa-miR-4434	0	0.383202	0	0	0	0	0	0	0	0	0	0	0	0	0	0	0	0.429988	0	0	0	0	0	0	0	0	0	0.514052	0	0
hsa-miR-5703	0	0.383202	0	0	0	0	0	0	0	0	0	0	0	0	0.326825	0	0	0	0	0	0	0	0	0.41727	0	0	0	0	0	0
hsa-miR-5192	0	0	0	0	0	0	0	0	0	0	0	0	0	0	0.326825	0	0	0	0	0	0	0	0	0	0	0	0	0	0	0
hsa-miR-6081	0	0	0	0	0	0	0	0	0	0	0	0	0	0	0	0	0	0	0	0	0	0	0	0	0	0	0	0	0	0
hsa-miR-4633-3p	0	0	0	0	0	0	0	0	0	0	0	0	0	0	0	0	0	0	0	0	0	0	0	0	0	0	0	0	0	0
hsa-miR-6500-5p	0	0	0	0	0	0	0	0	0	0	0	0	0	0	0	0	0	0	0	0	0	0	0	0	0	0	0	0	0	0
hsa-miR-766-5p	2.13684	0.766404	0.428995	1.63322	6.87025	1.19261	2.87659	1.81062	0.42083	1.39826	2.03968	0.354919	4.12942	0.682785	2.94143	3.17269	3.88418	3.00992	1.0199	0	3.13099	0	2.55584	1.66908	3.07299	2.28872	4.49827	2.57026	1.49442	0
hsa-miR-7154-3p	0	0	0	0	0	0	0	0	0	0	0	0	0	0	0	0	0	0	0	0	0	0	0	0	0	0	0	0	0	0
hsa-miR-11181-3p	0	0	0	0	0	0	0	0	0	0	0	0	0	0	0	0	0	0	0	0	0	0	0	0	0	0	0	0	0	0
hsa-miR-6894-5p	0	0	0	0	0	0	0	0	0	0	0	0	0	0.682785	0	0	0	0	0	0	0	0	0	0	0	0	0.281142	0	0	0
hsa-miR-650	0	0	0	0	0	0	0	0	0	0	0	0	0	0	0	0	0	0	0	0	0	0	0	0	0	0	0.281142	0	0	0
hsa-miR-3612	0	0	0	0	0	0	0	0	0.841661	0	0	0	0	0	0	0	0	0	0	0	0	0	0	0	0	0	0.281142	0	0	0
hsa-miR-6797-5p	0	0	0	0	0	0	0	0	0	0	0	0	0	0	0	0	0	0	0	0	0	0	0	0	0	0	0	0	0	0
hsa-miR-1249-5p	0	0	0	0	0	0	0	0	0	0	0	0	0	0	0	0	0	0	0	0	0	0	0	0	0.384123	0	0	0	0	0
hsa-miR-6851-5p	0	0	0	0	0.624568	0	0	0	0	0.466086	0	0.354919	0	0	0	0.793173	0	0	0	0	0	0	0.425973	0.41727	0	0	0	0	0	0
hsa-miR-5191	0	0	0	0	0	0	0	0	0	0	0	0	0	0	0	0	0	0	0	0	0	0	0	0	0	0	0	0	0	0
hsa-miR-1255a	0	0	0.428995	0	1.87371	4.77044	1.64377	1.81062	3.36664	0.466086	0.509919	0	0.516177	2.04835	3.9219	16.2601	3.17796	4.29988	4.75952	3.23277	6.26197	10.2694	4.25973	5.84178	3.07299	0.762907	5.62283	4.62647	0.896649	0.715454
hsa-miR-3167	0.35614	0	0	0	0	0	0	0	0	0	0	0	0	0	0	0	0	0	0	0	0	0	0	0	0	0	0	0	0	0
hsa-miR-31-5p	11.7526	82.0052	21.4498	9.79931	20.6108	409.066	32.4644	555.86	13.4666	149.147	7.64879	62.1108	19.0986	23.2147	46.0823	6524.25	30.3672	137.166	13.9386	13.4699	12.9712	3919.19	23.4285	8.34539	26.5045	59.5068	145.913	12.3372	11.9553	173.14
hsa-miR-593-5p	0	0	0	0	0	0	0	0	0	0	0	0	0	0	0	0	0	0	0	0	0	0	0	0	0	0	0	0	0	0
hsa-miR-564	0	0	0	0	0	0	0	0	0	0	0	0	0	0	0	0	0	0	0	0	0	0	0	0	0	0	0	0	0	0
hsa-miR-885-3p	0	0	0	0	0	0	0	0	0	0	0	0	0	0	0	0	0	0	0	0	0	0	0	0	0	0	0	0	0	0
hsa-miR-4763-3p	0	0	0	0	0	0	0	0	0	0	0	0	0	0	0	0	0	0	0	0	0	0	0	0	0	0	0	0	0	0
hsa-miR-4736	0	0	0	0	0	0	0.410942	0	0	0	0	0	0	0	0	0	0	0	0	0	0	0	0	0	0	0	0	0	0	0
hsa-miR-34c-5p	13.5333	10.7297	44.6155	8.1661	51.2146	25.0448	15.2048	25.3487	29.8789	16.313	53.0316	37.9763	23.7442	2.73114	15.034	5.55221	9.18078	4.72987	23.4576	1.61639	12.0767	3.73434	16.613	4.1727	18.0538	4.57744	10.6834	9.76698	21.2207	5.72363
hsa-miR-449b-5p	0	0	0	0	0	0	0.410942	0	0	0.466086	0	0.354919	0	0	0.326825	0.793173	0.353107	0	0	0	0.894568	0.933585	0	0.41727	0	0	0	0.514052	0.597766	0
hsa-miR-3622b-5p	0.35614	0	0	0	0	0	0	0	0	0	0	0.354919	0	0	0	0	0	0	0	0	0	0	0	0	0	0	0	0	0	0
hsa-miR-1256	0	0.383202	0	0	0	0	0.410942	0.603539	0	0	1.52976	0	0	0	0	0	0	0	0	0	0	0	0	0	0	0	0	0.514052	0.298883	0
hsa-miR-4529-5p	0	0	0	0	0	0	0	0	0	0	0	0	0	0	0	0	0	0	0	0	0	0	0	0	0	0	0	0	0	0
hsa-miR-6775-3p	0	0	0	0	0	0	0.410942	0	0	0	0	0	0	0	0	0	0	0	0	0	0	0	0	0	0	0	0	0	0	0
hsa-miR-4757-5p	0.35614	0	0	0	0	0	0	0	0.42083	0	0	0	0	0	0	0.396587	0.706214	0	0	0	0	0	0	0	0	0	0	0	0	0
hsa-miR-6735-3p	0	0	0	0	0	0	0	0	0	0	0	0.354919	0.516177	0	0	0	0	0	0	0	0	0	0	0	0	0	0	0	0	0
hsa-miR-6717-5p	0	0	0	0	0	0	0	0	0	0	0	0	0	0	0	0	0	0	0	0	0	0	0	0	0	0	0	0	0	0
hsa-miR-6722-5p	0	0	0	0	0	0	0	0	0	0	0	0	0	0	0	0	0	0	0	0	0	0	0	0	0	0	0	0	0	0
hsa-miR-25-5p	4.98596	4.98163	6.00593	5.71627	1.24914	2.38522	8.21884	3.0177	3.36664	15.3808	0.509919	4.61395	0	6.14506	7.51698	3.17269	7.06214	24.5093	4.75952	36.0993	14.7604	5.60151	3.83376	12.1008	5.37773	5.34035	3.65484	11.8232	6.87431	7.87
hsa-miR-663a	0	0	0	0	0	0	0	0	0	0	0	0	0	0	0	0.396587	0	0	0	0	0	0.933585	0	0	0	0	0	0	0	0
hsa-miR-6822-3p	0	0	0	0	0	0	0	0	0	0	0	0	0	0	0	0	0	0	0	0	0	0	0	0	0	0	0	0	0	0
hsa-miR-604	0	0	0	0	0	0	0	0	0	0	0	0	0	0	0	0	0	0	0	0	0	0	0	0	0	0	0	0	0	0
hsa-miR-4430	0	0	0	0	0	0	0	0	0	0	0	0	0	0	0	0	0.353107	0.429988	0	0	0.447284	0	0	0	0	0	0	0	0	0.715454
hsa-miR-4505	0	0	0	0	0	0	0	0	0	0	0	0	0	0	0	0	0	0	0	0	0	0	0	0	0	0	0	0	0	0
hsa-miR-7974	0	2.68241	0.857991	0.81661	0	0	2.46565	0	0	6.5252	0	0	0	0	0	0	0.706214	1.28997	0	2.15518	0.894568	6.53509	0.425973	2.08635	0	0	0.562283	0.514052	0.896649	0
hsa-miR-4668-5p	0	0	0.857991	0	0.624568	0	0.410942	0.603539	0.841661	0.932171	0	0.709838	0	0	0.980475	0.793173	0.706214	2.14994	0.679931	1.61639	0.894568	0	0.851947	0.41727	0.768247	0.381454	0.562283	1.0281	0.597766	2.14636
hsa-miR-4747-5p	0	0	0	0	0	0	0	0	0	0	0	0.354919	0	0	0	0	0	0	0	0	0	0	0	0	0	0	0	0	0	0
hsa-miR-5196-5p	0	0	0	0	0	0	0	0	0	0	0	0	0	0	0	0	0	0	0	0	0	0	0	0	0	0	0	0	0	0
hsa-miR-3649	0	0	0	0	0	0	0	0	0	0	0	0	0	0	0	0	0	0	0	0	0	0	0	0	0	0	0	0	0	0
hsa-miR-92b-5p	0.712279	0	1.28699	0	1.24914	2.38522	0.821884	2.41416	0.42083	1.86434	0	0.354919	1.03235	0	0.65365	3.17269	0.353107	0.859977	0	0	1.78914	0	1.27792	1.25181	0	1.14436	0.843425	2.05621	0.298883	1.43091
hsa-miR-3199	0	0.383202	0	0	0	0	0	0	0	0	0.509919	0.354919	0	0	0	0	0	0	0	0.538796	0	0	0	0	0	0	0.281142	0	0	0
hsa-miR-365b-5p	0.35614	0.383202	1.28699	0	3.12284	1.19261	0	0.603539	2.52498	0.466086	1.52976	1.06476	0.516177	0	0	0.396587	0.706214	0.429988	0.679931	0	0.447284	1.86717	0	0.834539	0.768247	0.762907	0.281142	1.0281	0.597766	0
hsa-miR-365a-5p	0.35614	0	0	0.408305	0.624568	0	0.821884	0.603539	1.26249	0.466086	0	2.48443	1.03235	0.682785	0.65365	0.793173	0.353107	0.859977	0.679931	0	1.34185	0	1.27792	1.66908	0	0	0	1.0281	0.597766	0
hsa-miR-6878-5p	0	0	0	0	0	0	0	0	0	0	0	0	0	0	0	0	0	0	0	0	0	0	0	0	0	0	0	0	0	0
hsa-miR-149-3p	0	0	0	0	0	0	0	0	0	0	0	0.354919	0	0	0	0	0	0	0	0	0	0	0	0	0	0	0	0	0	0
hsa-miR-6883-5p	0	0	0	0	0	0	0	0	0	0	0.509919	0	0	0	0	0	0	0	0	0	0	0	0	0	0	0	0	0	0	0
hsa-miR-638	0	0	0	0	0	0	0	0	0	0	0	0	0	0	0	0	0	0	0	0	0	0	0	0	0	0	0	0	0	0
hsa-miR-3945	0	0	0	0	0	0	0	0	0	0	0	0	0	0	0	0	0	0	0	0	0	0	0	0	0	0	0	0	0	0
hsa-miR-4253	0	0	0	0	0	0	0	0	0	0	0	0	0	0	0	0	0	0	0	0	0	0	0	0	0	0	0	0	0	0
hsa-miR-4726-5p	0	0	0	0	0	0	0	0	0	0	0	0	0	0	0.326825	0	0	0	0	0	0	0	0	0	0	0	0	0	0	0
hsa-miR-296-5p	6.41052	42.5354	9.4379	7.34949	12.4914	9.54089	7.39695	7.24247	4.62913	11.1861	6.62895	6.74346	9.29119	0	7.8438	6.74197	10.5932	8.59977	5.09948	2.15518	6.70926	0.933585	3.83376	3.33816	6.91422	4.9589	5.62283	1.0281	4.78213	5.72363
hsa-miR-6877-5p	0	0	0	0	0	0	0	0	0	0	0	0	0	0	0.326825	0	0	0.429988	0.339966	0	0	0	0	0	0	0	0	0	0	0
hsa-miR-5001-5p	0	0	0	0	0	0	0	0	0	0	0	0	0	0	0	0	0	0	0	0	0	0	0	0	0	0	0	0	0	0
hsa-miR-27a-5p	50.928	310.01	69.4972	45.3218	51.8392	31.0079	239.579	47.0761	157.391	169.189	35.1844	183.848	19.0986	27.3114	160.144	203.846	57.2033	116.957	96.8902	122.307	48.3067	69.0853	86.0466	42.5615	157.875	96.1263	82.3745	36.4977	112.081	102.31
hsa-miR-3144-5p	0	0	0	0	0	0	0	0	0	0	0	0	0	0	0	0	0	0	0	0	0	0	0	0	0	0.762907	0	0	0	0
hsa-miR-4652-5p	0	0.383202	0	0	0	1.19261	0	0.603539	0	0	0	0	0	0	0.326825	0	0	0	0	0	0	0	0	0	0	0	0	0	0.298883	0
hsa-miR-185-3p	0.712279	1.91601	1.28699	0.81661	0.624568	4.77044	0.821884	6.03539	5.47079	0.932171	1.01984	1.7746	1.03235	0.682785	0.65365	0.396587	2.47175	4.72987	0.679931	1.61639	2.23642	1.86717	2.12987	1.25181	1.15237	0	1.96799	1.0281	1.19553	2.86182
hsa-miR-625-5p	45.2297	79.706	49.7635	64.5122	23.109	69.1714	39.8614	90.5309	37.8747	57.3285	16.8273	47.9141	13.4206	25.263	67.9796	662.696	64.9717	169.845	46.5753	68.4271	108.69	361.297	52.3947	83.8712	38.7965	42.7228	68.0363	97.6698	52.0057	93.0091
hsa-miR-5010-5p	0	0.383202	0.428995	0	0.624568	0	0.410942	0	0	0	0.509919	0	0.516177	0	0	0	0	0.429988	0	0	0	0	0.425973	0	0	0	0	0.514052	0	0.715454
hsa-miR-4697-5p	0	0	0	0	0	0	0	0	0	0	0	0	0	0	0	0	0	0	0	0	0	0	0	0	0	0	0	0	0	0
hsa-miR-4488	1.06842	7.28084	1.71598	6.94118	0	82.2902	1.23283	237.191	16.8332	1.86434	1.01984	1.06476	0.516177	1.36557	0.980475	4.36245	0.706214	3.8699	0.339966	0	5.81469	29.8747	0.851947	1.25181	0.384123	0.381454	0	2.05621	0.597766	2.86182
hsa-miR-6885-5p	0	0	0	0	0	0	0	0	0	0	0	0	0	0	0	0	0	0	0	0	0	0	0	0	0	0	0	0	0	0
hsa-miR-6835-5p	0	0	0	0	0	0	0	0	0	0	0	0	0	0	0	0	0	0	0	0	0	0	0	0	0	0	0	0	0	0
hsa-miR-342-5p	25.6421	6.89764	18.0178	53.0796	19.3616	36.9709	45.6145	19.3133	25.2498	21.4399	7.13887	51.4633	18.5824	12.2901	89.8769	17.0532	39.548	70.9481	28.5571	9.15953	79.6165	11.203	64.748	22.5326	38.0282	25.9388	66.9117	47.8068	51.4079	182.441
hsa-miR-608	0	0	0	0	0	0	0	0	0	0	0	0	0	0	0	0	0	0	0	0	0	0	0	0	0	0	0	0	0	0
hsa-miR-6747-5p	0	0	0	0	0	0	0	0	0	0.466086	0	0	0	0	0	0	0	0	0	0	0	0	0	0	0	0	0	0	0	0
hsa-miR-555	0	0	0	0	0	0	0	0	0	0	0	0	0	0	0	0	0	0	0	0	0	0	0	0	0	0	0	0	0	0
hsa-miR-6756-5p	0	0	0	0	0	0	0	0	0	0	0	0	0	0	0	0	0	0	0	0	0	0	0	0	0	0	0	0	0	0
hsa-miR-4455	0	0	0	0	0	0	0	0	0.42083	0	0	0	0	0	0	0.396587	0	0	0	0	0	0	0	0	0	0	0	0.514052	0.298883	0
hsa-miR-609	0	0	0	0	0	0	0	0	0	0	0	0	0	0	0	0	0	0	0	0	0	0	0	0	0.384123	0	0	0	0	0
hsa-miR-4650-3p	0	0	0	0	0	0	0	0	0	0	0	0	0	0	0	0	0	0	0	0	0	0	0	0	0	0	0	0	0	0.715454
hsa-miR-3529-5p	0	0	0	0	0	0	0	0	0	0.932171	0	0	0	0	0	0	0	0	0	0.538796	0	0	0	0	0	0	0	0	0.298883	0
hsa-miR-5681b	0	0	0	0	0	0	0	0	0	0	0	0	0	0	0	0	0	0	0	0	0	0	0	0	0	0	0	0	0	0
hsa-miR-6503-5p	1.42456	0.383202	4.28995	1.22491	0	1.19261	0.821884	2.41416	2.10415	1.86434	1.52976	1.06476	0	0	1.3073	0	1.05932	0.859977	1.0199	0	2.6837	0	1.27792	0.41727	3.45711	1.14436	3.3737	0.514052	2.09218	0.715454
hsa-miR-3085-5p	0	0	0	0	0	0	0	0	0	0	0	0	0	0	0	0	0	0	0	0	0	0	0	0	0	0	0	0	0	0
hsa-miR-3907	0	0	0	0	0	0	0	0	0	0	0	0	0	0	0	0	0	0	0	0	0	0	0	0	0	0	0	0.514052	0	0
hsa-miR-3165	0.35614	0	0.428995	0	0	0	0	0	0	0	0	0.354919	0	0	0	0	0	0	0	0	0.447284	0	0	0	0	0	0.281142	0	0	0.715454
hsa-miR-6769a-5p	0	0	0	0	0	0	0	0	0	0	0	0	0	0	0	0	0	0	0	0	0	0	0	0	0	0	0	0	0	0
hsa-miR-323a-5p	0	0	0	0	0	0	0	0	0	0	0	0.354919	0	0	0.326825	0	0	0	0	0	0	0	0	0	0	0	0	0	0	0
hsa-miR-3650	0	0	0	0	0	0	0	0	0	0	0	0	0	0	0	0	0	0	0	0	0	0	0	0	0	0	0	0	0	0
hsa-miR-4694-5p	0	0	0	0	0	0	0	0	0	0	0	0	0	0	0	0	0	0	0	0	0	0	0	0	0	0	0	0	0	0
hsa-miR-409-5p	10.6842	11.8793	17.1598	2.85813	9.9931	7.15567	6.16413	4.22478	13.0457	16.7791	7.64879	18.1009	5.16177	7.51063	7.19015	1.98293	10.2401	11.1797	14.2786	3.23277	12.9712	3.73434	10.2234	4.58997	19.2062	11.4436	7.02854	11.8232	11.9553	7.15454
hsa-miR-152-5p	0	0.383202	2.14498	1.22491	1.24914	0	0	0.603539	1.68332	0.466086	1.52976	1.06476	1.03235	0	0.326825	0.396587	0.706214	0	0.679931	0	0	0	0.425973	0.41727	0.768247	0	1.68685	0	0.298883	0.715454
hsa-miR-563	0	0	0	0	0	0	0	0	0	0	0	0	0	0	0	0	0	0	0	0	0	0	0	0	0	0	0	0	0	0
hsa-miR-656-5p	0	0	0	0	0	0	0	0	0	0	0	0	0	0	0	0	0	0	0	0	0	0	0	0	0	0	0	0	0.298883	0
hsa-miR-92a-1-5p	1.42456	1.91601	0.857991	0.408305	1.87371	0	0.821884	0.603539	1.26249	2.33043	0	0	0	2.04835	0.65365	0	0.706214	1.28997	0.679931	3.77157	1.78914	1.86717	0	4.1727	3.07299	1.52581	1.12457	4.62647	2.09218	0.715454
hsa-miR-323b-5p	0	0	0	0	0	0	0	0	0	0	0	0	0	0	0	0	0	0	0	0	0.447284	0	0	0	0.384123	0	0	0	0	0
hsa-miR-494-5p	0	0	0	0	0	0	0	0	0.42083	0	0	0	0	0	0	0	0	0	0.339966	0	0	0	0	0	0	0.381454	0	0	0	0
hsa-miR-410-5p	0	0	0.428995	0	0.624568	0	0	0	0	0.466086	0	0	0	0	0.326825	0	0	0	0.339966	0	0	0	0.851947	0.41727	0	0	0.562283	0	0	0
hsa-miR-6832-5p	0	0	0	0	0	0	0	0	0	0	0	0	0	0	0	0	0	0	0	0	0	0	0.425973	0	0	0	0	0	0	0
hsa-miR-567	0	0	0	0	0	0	0	0	0	0	0	0	0	0	0	0	0	0	0	0	0	0	0	0	0	0	0	0	0	0
hsa-miR-630	0	0	0	0	0	0	0	0	0	0	0	0	0	0	0	0	0	0	0	0	0	0	0	0	0	0	0	0	0	0
hsa-miR-616-3p	0.35614	0.766404	1.71598	0.81661	0.624568	1.19261	0.410942	0	0.42083	0.466086	0.509919	0.354919	0	0	0.326825	1.18976	0.706214	0.429988	0.679931	0.538796	0.894568	0.933585	0.425973	0.41727	0.384123	0	0.562283	0	0	0
hsa-miR-1257	0.35614	0	0	0	0	0	0.821884	0	0	0	0	0	0	0	0	0	1.05932	1.28997	0	0.538796	0	0	0	0.41727	0	0.381454	0.281142	1.0281	0	0
hsa-miR-550a-3-5p	0	0.766404	0.428995	0.81661	0	0	0	2.41416	0.42083	0.466086	0	0	0	0.682785	0	1.18976	0	0	0	0.538796	0.447284	0	0	0	0.384123	0	0	0	0.298883	0
hsa-miR-550a-5p	0	1.14961	0	0	0.624568	1.19261	0.410942	1.20708	0.42083	0.466086	1.01984	0.354919	0	1.36557	0	1.58635	0	0.859977	0.679931	2.15518	0.447284	0.933585	0.425973	1.25181	0.384123	0.762907	0	1.54216	0	0.715454
hsa-miR-1271-3p	0	0.383202	1.28699	0	0.624568	0	0	1.20708	0.42083	0	0	0	0.516177	0	0	0	0	0	0	0	0	0	0.425973	0	0.384123	0	0	0	0	0
hsa-miR-4800-5p	0	0	0.428995	0	0	1.19261	0	0	0.841661	0	0	0	0	0	0	0	0	0	0	0	0.447284	0	0	0	0	0	0	0	0	0
hsa-miR-3691-5p	0	0	0	0	0	0	1.23283	1.20708	0	0	0	0.354919	0	0	1.3073	0.396587	0.353107	0.429988	0	0	0	0	0.425973	0.834539	0	0	0.281142	0.514052	0.298883	0.715454
hsa-miR-3688-5p	0	0	0	0	0	0	0	0	0	0	0	0	0	0	0	0	0	0	0	0	0	0	0	0	0	0	0	0	0	0
hsa-miR-891a-3p	0	0	0	0	0	0	0	0	0	0	0	0	0	0	0	0	0	0	0	0	0	0	0	0	0	0	0	0	0	0
hsa-miR-6778-5p	0	0	0	0	0	0	0	0	0	0	0	0	0	0	0	0	0	0	0	0	0	0	0	0	0	0	0	0	0	0
hsa-miR-1233-5p	0	0	0	0	0	0	0	0	0	0	0	0	0	0	0	0	0	0	0	0	0	0	0	0	0	0	0	0	0	0
hsa-miR-491-5p	8.19121	18.7769	9.0089	6.12457	13.7405	2.38522	6.16413	11.4672	18.5165	9.32171	12.2381	7.80822	7.22648	4.09671	9.47793	21.8123	8.82767	8.16978	9.859	10.7759	17.8914	2.80075	4.25973	5.84178	8.06659	2.67018	5.34169	1.54216	8.96649	12.1627
hsa-miR-6742-5p	0	0	0	0	0	0	0	0	0	0	0	0	0	0	0	0	0	0	0	0	0	0	0	0	0	0	0	0	0	0
hsa-miR-203a-5p	0	0	0	0	0	0	0	0	0	0	0	0	0	0	0	0.396587	0	0	0	0	0	0	0	0.41727	0	0	0	0	0	0
hsa-miR-644a	0	0	0	0	0	0	0	0	0	0	0	0	0	0	0	0	0	0	0	0	0	0	0	0	0	0	0	0	0	0
hsa-miR-569	0	0	0	0	0	0	0	0	0	0	0	0	0	0	0	0	0	0	0	0	0	0	0	0	0	0	0	0	0	0
hsa-miR-1258	1.06842	0	1.28699	0	0	0	0	0	1.68332	0	0	0	0	0	0	0	0	0	0.339966	0	0	0	0	0	0	0	0	0	0.298883	0
hsa-miR-22-5p	69.8034	60.5459	89.231	87.7855	132.409	73.9419	52.6006	53.1115	227.248	91.3528	253.94	112.864	195.631	25.263	47.7165	61.0743	92.1609	58.0484	78.872	12.3923	48.7539	23.3396	57.9324	31.2952	109.091	49.589	53.4169	44.7225	65.4554	31.48
hsa-miR-6501-5p	1.06842	0.383202	0.857991	0	0	0	0	0	0.42083	0	0	0.354919	0	0	0.65365	0.793173	0	2.14994	1.0199	0	0.894568	0	0.425973	1.25181	0.768247	0	0.281142	0	0	0.715454
hsa-miR-4423-5p	0	0	0.428995	0	0	0	1.23283	0	0	0	0	0	0.516177	0	0.326825	0	0	0	0.339966	0.538796	0	0	0	0	0	0	0	0	0	0
hsa-miR-6740-5p	0	0	0	0	0	0	0	0	0.841661	0	0	0	0	0	0	0	0	0	0	0	0	0	0	0	0	0.381454	0	0	0	0
hsa-miR-19b-1-5p	4.62982	11.4961	6.00593	5.30796	3.74741	3.57783	10.2735	1.81062	2.94581	6.5252	5.09919	1.7746	5.67795	8.8762	4.57555	1.18976	7.06214	3.8699	3.73962	21.5518	1.78914	4.66792	5.53765	14.1872	7.68247	6.10326	5.06055	3.59836	2.98883	1.43091
hsa-miR-19b-2-5p	0	0	0	0	0.624568	0	0	0	0	0	0.509919	0	0.516177	0	0	0	0.353107	0	0	0	0	0	0	0	0	0	0	0	0	0
hsa-miR-19a-5p	0	0	0	0.408305	0	0	0	0	0	0	0	0	0	0	0	0	0.353107	0	0	0	0	0	0	0.834539	0	0.381454	0	0	0	0
hsa-miR-9-3p	34.5456	9.58005	23.1657	41.6471	68.078	8.34828	39.0395	9.65663	3.78747	27.9651	57.6209	10.2927	86.2016	2.04835	50.3311	7.93173	42.7259	14.6196	43.8556	3.23277	36.6773	89.6241	34.5039	13.3526	6.14597	8.39198	43.2958	16.9637	63.3632	29.3336
hsa-miR-3143	0.712279	0	0	0	0	0	0	0.603539	0	0	0	0	0	0	0	0.396587	0	0	0	0.538796	0	0	0	0	0	0	0	0	0	0.715454
hsa-miR-208b-3p	0	0	0	0	0.624568	0	0	0	0	0	0	0.354919	0	0	0	0	0.353107	0	0	0	0	0	0	0	0	0	0	1.0281	0	0
hsa-miR-208a-3p	0	0	0	0	0	0	0	0	0	0	0	0	0	0	0	0	0	0	0	0	0	0	0	0	0	0	0	0	0	0
hsa-miR-374c-5p	0	0.383202	0.428995	0	2.49827	0	0	1.81062	0.42083	0	2.03968	0.354919	3.09706	0	0	0	0.353107	0	0	0	0	0	0	0	0.768247	0	0	0	0	0
hsa-miR-655-3p	4.27368	1.91601	10.7249	4.08305	3.12284	9.54089	3.28753	10.8637	2.94581	6.05911	2.03968	9.2279	5.16177	6.82785	1.63413	1.18976	4.59039	2.57993	2.03979	2.15518	3.57827	0	3.83376	1.66908	5.37773	9.91779	3.93598	5.14052	4.48325	2.86182
hsa-miR-466	0	0.383202	0	0.408305	0	0	0	0	0	0	0	0	0	2.04835	0	1.58635	0	0.429988	0	4.31037	0	0	0	0.41727	0.384123	0.381454	0.281142	0	0	0
hsa-miR-4666a-5p	0	0	0	0	0	0	0	0	0	0	0	0	0	0	0	0	0	0	0	0	0	0	0	0	0	0	0	0	0	0
hsa-miR-5591-3p	0	0	0	0	0	0	0	0	0	0	0	0	0	0	0	0	0	0	0	0	0	0	0	0	0	0	0	0	0	0
hsa-miR-4777-3p	0	0	0	0.408305	0	0	0.410942	0	0	0	0	0	0	0	0	0	0.706214	0.429988	0	0	0	0	0	0.41727	0.384123	0.381454	0	0.514052	0	0
hsa-miR-4693-5p	0	0	0	0	0	0	0	0	0	0	0	0	0	0	0	0	0	0	0	0	0	0	0	0	0	0	0	0	0	0
hsa-miR-4766-3p	0	0.766404	0.428995	0.408305	0	0	0.821884	0.603539	1.26249	0.466086	1.01984	1.06476	1.03235	0	0.980475	0.793173	1.05932	1.28997	0	0.538796	0.894568	0	0	0.834539	1.15237	0.381454	0.562283	1.0281	0.298883	0.715454
hsa-miR-4524b-5p	0	0	0	0	0	0	0	0	0	0	0	0	0	0	0	0	0	0	0	0	0	0	0	0	0	0	0	0	0	0
hsa-miR-4524a-5p	0	0	0	0	0	0	0	0	0.42083	0	0	0	0	0	0.326825	0	0	0	0.679931	0	0	0	0	0	0	0	0.281142	0	0	0
hsa-miR-3117-3p	1.06842	1.53281	1.71598	0.408305	1.87371	11.9261	2.05471	3.62124	2.94581	4.66086	0	3.54919	0	2.04835	1.63413	1.98293	1.41243	3.8699	3.39966	1.07759	1.78914	0.933585	1.27792	3.33816	13.4443	9.53634	1.40571	9.76698	1.19553	1.43091
hsa-miR-4423-3p	0	0	0	0	0	0	0	0	0	0	0	0	1.03235	0	1.3073	0	0	0	0	0	0	0	0	0	0	0	0	0	0	0
hsa-miR-4727-3p	0	0	0	0	0	0	0	0	0	0.466086	0.509919	0	0	0	0	0	0	0	0	0	0	0	0	0	0	0	0	0	0	0
hsa-miR-4460	0	0	0	0	0	0	0	0	0	0	0	0	0	0	0	0	0	0	0	0	0	0	0	0	0	0	0.281142	0	0	0
hsa-miR-374b-5p	433.778	1264.18	256.11	312.353	607.081	157.425	205.471	174.423	273.54	370.538	710.318	226.083	320.546	125.632	328.459	152.686	302.966	192.635	286.591	374.463	150.287	247.4	204.467	250.779	428.682	331.483	194.55	153.701	173.651	70.1145
hsa-miR-1185-2-3p	0	0.383202	0	0.408305	0.624568	0	0	0.603539	0.42083	1.86434	0	0.354919	0.516177	0	0.65365	0.396587	0.353107	0.429988	0.339966	0	0.894568	0	0	0	0	0	0	0.514052	0.896649	0.715454
hsa-miR-1185-1-3p	1.06842	4.59842	1.71598	1.63322	0	5.96306	1.64377	1.81062	3.36664	6.5252	0	3.90411	1.03235	1.36557	0.326825	0.793173	1.41243	2.14994	2.71973	1.07759	1.78914	3.73434	0.425973	1.25181	4.9936	3.05163	0.843425	9.25293	3.88548	2.14636
hsa-miR-3144-3p	0.35614	8.43044	0.428995	0.408305	0	0	0.410942	0.603539	0	1.39826	0.509919	0	1.03235	4.09671	0.65365	0.793173	0.353107	0	1.0199	11.3147	1.34185	0	0	0	4.9936	4.57744	0	0	0	0
hsa-miR-4633-5p	0	0	0	0	0	0	0	0	0	0	0	0	0	0	0	0	0	0	0	0	0	0	0	0	0	0	0	0	0	0
hsa-miR-3115	0	1.53281	0	0.408305	0.624568	0	1.23283	1.20708	1.26249	0.466086	0.509919	0.709838	0	0	0	0.396587	1.05932	0	0.339966	0.538796	0.447284	0	0.851947	1.25181	0.768247	0	0	0	0.298883	0.715454
hsa-miR-3924	0	0	0	0	0	0	0	0	0	0	0	0	0	0	0	0	0	0	0	0	0	0	0	0	0	0	0	0	0	0
hsa-miR-556-3p	6.05438	8.04724	3.00297	8.1661	0.624568	4.77044	6.16413	3.62124	0.42083	1.39826	2.03968	0.709838	0.516177	5.46228	4.24873	8.72491	4.23728	10.3197	3.39966	4.31037	4.02555	2.80075	2.98181	3.33816	3.45711	1.90727	1.96799	3.08431	2.98883	1.43091
hsa-miR-4795-3p	0	0.383202	0	0	0	0	0	0	0	0	0.509919	0	0	0.682785	0	0	0.353107	0	0.339966	0	0	0	0	0	0	0	0	0	0.298883	0
hsa-miR-3671	0	0	0	0	0	0	0	0	0	0	0	0	0	0	0	0	0	0	0	0	0	0	0	0	0	0	0	0	0	0
hsa-miR-421	35.9701	246.399	34.7486	67.7786	51.2146	89.4458	42.327	140.625	67.7537	199.485	80.5673	92.6339	61.4251	95.5899	51.3115	81.6968	62.853	104.487	62.5537	69.5047	73.3546	183.916	50.2649	282.492	85.6595	91.1674	68.8797	114.119	61.8688	59.3827
hsa-miR-561-5p	0.712279	0	0.857991	1.63322	1.87371	3.57783	1.23283	0	0	0.466086	2.5496	0	2.06471	0	0.326825	1.58635	0	0	0	0	0	0	0.851947	0	0.384123	0	0.843425	0.514052	1.19553	1.43091
hsa-miR-377-3p	6.05438	3.83202	18.4468	6.53288	3.12284	7.15567	11.9173	9.05309	13.8874	5.12694	6.11903	8.16314	5.16177	5.46228	4.90238	0.793173	4.23728	1.28997	6.79931	1.07759	3.57827	1.86717	3.40779	1.66908	13.8284	11.0622	8.15311	6.16862	8.66761	2.86182
hsa-miR-23b-3p	5027.27	6673.85	3817.2	3633.1	8887.61	1073.35	2079.78	922.208	1861.33	3568.82	10435.5	2705.9	7691.04	803.638	4430.11	3586.33	4467.86	3811.42	3237.49	2565.21	5598.2	1734.6	3029.1	2361.33	4480.41	3227.48	2252.51	1908.67	2981.66	2237.23
hsa-miR-23a-3p	9620.76	31940.3	9227.26	8146.9	7941.39	8803.86	4918.97	13409.4	7070.37	15537.4	14079.4	9813.87	9896.67	6089.76	6801.23	13897.6	7409.95	6858.32	7535	18105.7	7014.31	5520.29	6067.57	7167.86	11330.9	10523.2	6142.67	5062.9	7586.85	3626.64
hsa-miR-23c	2.49298	4.59842	3.86096	2.85813	11.8668	0	1.64377	1.81062	0.841661	1.39826	11.2182	1.7746	10.3235	0.682785	0.980475	1.98293	4.23728	2.14994	2.71973	1.07759	5.36741	1.86717	0.425973	2.50362	3.84123	3.43308	1.12457	1.54216	0.896649	3.57727
hsa-miR-3127-5p	0.35614	0.383202	0.857991	0	0	0	0	0	0.42083	0	0	0	0.516177	0.682785	0	1.18976	1.05932	2.14994	0.679931	1.07759	0.894568	2.80075	0.425973	0.41727	0.384123	0.381454	0.843425	1.54216	0.597766	0.715454
hsa-miR-539-3p	1.42456	1.53281	1.71598	2.04152	1.24914	5.96306	0.821884	1.20708	0.841661	3.2626	0	3.19427	1.54853	3.41392	0.980475	0.793173	1.05932	0.859977	2.71973	0.538796	0.447284	0.933585	1.27792	0.41727	3.07299	4.57744	1.12457	2.57026	2.98883	2.14636
hsa-miR-376a-3p	189.11	78.5564	218.359	147.398	109.299	145.499	192.732	61.561	164.545	126.309	75.4681	185.978	81.0398	185.717	113.735	25.3815	156.78	80.4078	138.026	53.3408	80.0638	37.3434	160.592	64.6768	295.007	290.668	201.016	173.235	171.26	81.5618
hsa-miR-376b-3p	13.1772	7.28084	5.14794	6.94118	3.74741	9.54089	12.7392	4.82832	5.04996	13.9826	6.11903	7.4533	9.29119	10.9246	3.59508	1.98293	7.41525	9.88973	6.11938	1.61639	1.78914	2.80075	8.94544	4.58997	14.9808	16.0211	11.5268	25.7026	5.67878	5.00818
hsa-miR-5007-3p	0	0	0	0	0	0	0	0	0	0	0	0	0	0	0	0	0	0	0	0	0	0	0	0	0	0	0	0	0	0
hsa-miR-433-3p	0.35614	0.766404	1.71598	2.04152	0.624568	1.19261	0.821884	2.41416	1.26249	3.2626	0.509919	3.90411	2.58089	0	0.65365	1.18976	1.41243	1.28997	1.0199	0.538796	1.34185	0.933585	2.55584	0.834539	1.92062	1.14436	1.12457	2.57026	1.19553	0
hsa-miR-6516-3p	0.712279	0	0	0	0	0	0.821884	0	0	0.466086	0	0	0.516177	0	0	0	0.353107	0	0	0	0	0.933585	0.425973	1.25181	0	0.381454	0.281142	0	0.597766	0.715454
hsa-miR-5195-3p	0	0	0	0	0	0	0	0	0	0	0	0	0	0	0	0	0	0	0	0	0	0	0	0	0	0	0	0	0	0
hsa-miR-1260b	15.6701	43.3018	42.8995	32.6644	39.9724	31.0079	35.7519	28.3664	45.4497	53.1338	27.0257	29.1034	14.453	21.8491	45.1019	76.9378	22.2457	89.0076	50.3149	94.8281	25.9425	41.0777	16.187	25.0362	23.4315	22.5058	20.8045	41.6382	15.243	11.4473
hsa-miR-1260a	62.6806	154.814	143.713	123.308	107.426	90.6384	116.297	74.8389	96.791	133.767	78.0177	81.2765	41.8104	68.2785	151.974	233.59	114.054	279.493	196.16	483.839	114.057	138.171	74.1194	100.562	101.024	74.3834	91.3711	114.634	47.8213	46.5045
hsa-miR-2355-5p	0.35614	1.14961	0	0.408305	0	1.19261	0	1.81062	1.68332	0.932171	0	1.06476	3.09706	1.36557	0.326825	0	0.353107	0.859977	0.679931	1.07759	0	0	0	1.25181	0.768247	2.28872	0.562283	2.05621	1.19553	0
hsa-miR-623	0	0	0	0	0	0	0	0	0	0	0	0	0	0	0	0	0	0	0	0	0	0	0	0	0	0	0	0	0	0
hsa-miR-937-3p	0.35614	0	0	0	0.624568	0	0	0	0	0	0	0	0.516177	0	0.326825	0	0	0.429988	0.339966	0	0	0	0	2.50362	0	0	0.281142	0	0	0
hsa-miR-7975	0.35614	0	0.428995	0	0	0	0	0	0	0	0	0	0	0	0	0.396587	0	0	0	0	0	0	0	0	0	0	0	0	0.298883	0
hsa-miR-7111-3p	0	0	0.428995	0	0	0	0	0.603539	0	0	0	0	0.516177	0	0	0	0	0	0	0	0	0	0	0	0	0	0	0	0	0
hsa-miR-6881-3p	0	0	0	0	0	0	0.410942	0	0	0	0	0.354919	0	0	0	0	0	0	0	0	0	0	0	0	0	0	0	0	0	0
hsa-miR-502-5p	2.84912	9.58005	3.43196	5.71627	3.74741	2.38522	4.52036	1.81062	4.2083	4.19477	4.58928	3.19427	3.09706	2.04835	4.24873	4.36245	5.64971	4.29988	3.73962	5.92675	1.78914	7.46868	2.98181	10.0145	6.5301	5.34035	3.93598	3.08431	4.18436	0
hsa-miR-639	0	0	0	0	0	0	0	0	0	0	0	0	0	0	0	0	0	0	0	0	0	0	0	0	0	0	0	0	0	0
hsa-miR-4790-5p	0	0	0	0	0	0	0	0	0	0	0	0	0	0	0	0	0	0	0	0	0	0	0.425973	0	0	0	0	0	0	0
hsa-miR-425-3p	30.628	76.2572	75.0742	150.664	94.3098	77.5197	89.9963	154.506	85.4285	97.878	66.2895	80.2117	69.1677	90.8104	108.506	128.097	71.3276	153.506	90.0909	127.695	93.9296	121.366	83.4908	238.261	55.6979	85.0641	96.4316	107.437	83.6873	163.124
hsa-miR-3181	0	0	0	0	0	0	0	0	0	0	0	0	0	0	0	0	0	0	0	0	0	0	0	0	0	0	0	0	0	0
hsa-miR-517a-3p	0	0.383202	1.28699	0	0	3.57783	0	0	5.89162	0.466086	0.509919	8.16314	0	0.682785	0.326825	0	0.353107	0	0.679931	1.61639	0	3.73434	0	0	0.384123	1.14436	0.562283	2.05621	0	0.715454
hsa-miR-517c-3p	0	0.766404	0	0	0	0	0	0.603539	2.10415	0.932171	0	2.12951	0	0	0	0	0	0	0	2.15518	0	0.933585	0	0	1.15237	0.762907	0	1.0281	0.298883	0
hsa-miR-4799-5p	0	0.383202	0	0	0	0	0	0	0	0	0.509919	0	0	0	0.326825	0	0.353107	0	0.339966	0	0.447284	0	0	0	0	0	0	0	0	0
hsa-miR-4256	0	0	0	0	0	0	0	0	0	0	0	0	0	0	0	0	0	0	0	0	0	0	0	0	0	0	0	0	0	0
hsa-miR-4727-5p	0	0	0	0	0	0	0	0	0	0	0.509919	0	0.516177	0	0	0	0	0	0	0	0.447284	0	0	0	0	0	0	0	0	0
hsa-miR-6828-3p	0	0	0	0	0	0	0	0	0	0	0	0	0	0	0	0	0	0	0	0	0	0	0	0	0	0	0	0	0	0
hsa-miR-516b-5p	0	0	0	0	0	0	0	0	0.841661	0	0	0	0	0	0	0.793173	0	0	0	0	0	0	0	0	1.15237	0	0	0	0.298883	0
hsa-miR-3686	0	0	0	0	0	0	0	0	0	0	0	0	0	0	0	0	0	0	0	0	0	0	0	0	0	0	0	0	0	0
hsa-miR-6888-3p	0	0	0	0.408305	1.24914	0	0	0	0.42083	0	0	0	1.03235	0	0	0.396587	0	0	0.339966	0	0.447284	0	0	0	0	0.381454	0	0.514052	0.597766	0
hsa-miR-7843-3p	0	0	0	0	0	0	0	0	0	0	0	0	0	0	0	0	0	0	0	0	0	0	0	0	0	0	0	0	0	0
hsa-miR-3616-5p	0.35614	0	0	0.408305	0	1.19261	0.410942	0	0	0	0	0	0	0.682785	0	0.396587	0	0	0.339966	0	0.447284	0	0.425973	0	0	0	0.281142	0	0.298883	0
hsa-miR-215-5p	5308.26	593.58	975.535	12975.9	57.4603	141.921	4595.56	181.665	192.74	355.157	64.2499	89.0847	66.5869	672.543	5913.9	5945.23	8217.51	17160.4	6485.52	425.649	1651.37	3295.55	6961.26	5905.62	302.689	329.194	5624.8	448.767	3320.59	4797.12
hsa-miR-3672	0	0	0	0	0	0	0	0	0	0	0	0	0	0	0	0	0	0	0	0	0	0	0	0	0	0	0	0	0	0
hsa-miR-5708	0	0	0	0	0	0	0	0	0	0	0	0	0	0	0	0	0	0	0	0	0	0	0	0	0	0	0	0	0	0
hsa-miR-640	0	0	0	0	0	0	0	0	0	0	0	0	0	0	0	0	0	0	0	0	0	0	0	0	0	0	0	0	0	0
hsa-miR-500a-3p	20.3	55.1811	27.8847	37.1557	16.8633	13.1187	32.0535	19.9168	25.2498	44.7442	10.7083	34.7821	13.9368	83.2997	36.6044	24.1918	18.7147	55.0385	46.2353	32.3277	63.5143	70.0189	30.6701	69.2668	41.8694	35.8566	43.8581	19.534	34.0727	81.5618
hsa-miR-6811-5p	0	0	0	0.408305	0	0	0	0	0	0	0	0	0	0	0	0	0	0	0	0.538796	0	0	0	0	0	0	0	0	0	0
hsa-miR-6836-3p	0	0	0	0	0	0	0	0	0	0	0	0	0	0	0	0	0	0	0	0	0	0	0	0	0	0	0	0	0	0
hsa-miR-4737	0	0	0	0	0	0	0	0	0	0	0	0	0	0	0	0	0	0	0	0	0	0	0	0	0	0	0	0	0	0
hsa-miR-4754	0	0	0	0	0	0	0	0	0	0	0	0	0	0	0	0	0	0	0	0	0	0	0	0	0	0	0	0	0	0
hsa-miR-5089-3p	0	0	0	0	0	0	0	0	0	0.466086	0	0	0	0	0	0	0	0	0	0	0	0	0	0	0	0	0	0	0	0
hsa-miR-628-5p	41.6683	16.0945	20.1628	32.6644	51.2146	34.5857	22.6018	41.0407	41.2414	27.499	42.8332	25.5542	43.8751	11.6073	33.9898	17.0532	27.8955	28.3792	44.5355	8.08194	34.4409	8.40226	23.8545	17.9426	37.26	30.1348	32.0502	16.4497	42.1425	16.4554
hsa-miR-4531	0	0	0	0	0	0	0	0	0	0	0	0	0	0	0	0	0	0	0	0	0	0	0	0	0	0	0	0	0	0
hsa-miR-620	0	0	0	0	0	0	0	0	0	0	0	0	0	0	0	0	0	0	0	0	0	0	0	0	0	0	0	0	0	0
hsa-miR-6874-5p	0	0	0	0	0	0	0	0	0	0	0	0	0	0	0	0	0	0	0	0	0	0	0	0	0	0	0	0	0	0
hsa-miR-1261	0.35614	9.58005	6.00593	4.49135	1.87371	1.19261	2.05471	1.81062	2.94581	4.66086	1.52976	2.12951	2.06471	2.73114	2.28778	6.74197	1.76553	0.859977	4.41955	3.77157	0	0	2.12987	2.92089	2.30474	1.52581	0	3.08431	0.896649	0
hsa-miR-4642	0	0	0	0	0	0	0	0	0	0	0	0	0	0	0	0	0	0	0	0	0	0	0	0	0	0	0	0	0	0
hsa-miR-548s	0	0	0	0	0	0	0	0	0	0.466086	0	0	0	0	0	0	0	0	0	0	0	0	0	0	0	0.381454	0	0	0.298883	0
hsa-miR-4435	0	0.383202	0	0	0	0	0	0	0	0	0	0.354919	0	0	0	0	0	0	0	0	0	0	0	0	0	0	0	0	0	0
hsa-miR-6810-5p	0	0	0	0	0	0	0	0	0	0	0	0	0	0	0.326825	0	0	0	0	0	0	0	0	0	0	0	0	0	0	0
hsa-miR-6812-5p	0	0	0	0.408305	0	0	0	0	0	0	0	0	0	0	0	0	0	0	0	0	0	0	0	0.41727	0	0	0	0	0	0
hsa-miR-1262	4.27368	3.44882	2.14498	5.71627	6.87025	0	2.46565	1.81062	2.52498	2.33043	3.05952	1.7746	4.64559	4.09671	7.19015	8.72491	4.23728	6.01984	4.07959	7.00435	7.60383	5.60151	11.5013	3.33816	1.92062	2.67018	2.81142	2.05621	2.68995	6.43909
hsa-miR-4701-3p	0	0	0	0	0	0	0	0	0	0	0	0	0	0	0	0	0	0	0	0	0	0	0	0	0	0	0	0	0	0
hsa-miR-1263	0	0	0	0	0	0	0	0	0	0	0	0	0	0	0	0	0	0	0	0	0	0	0	0	0	0	0	0	0	0
hsa-miR-5587-5p	0	0	0	0	0	0	0	0	0	0	0	0	0	0	0	0	0	0	0	0	0	0	0	0	0	0	0	0	0	0
hsa-miR-6843-3p	0	0	0	0	0	0	0	0	0	0	0	0.709838	0	0	0	0	0	0	0	0	0	0	0.425973	0	0	0	0	0	0	0
hsa-miR-218-1-3p	0	0	0	0.408305	0.624568	0	0.410942	0	0	0	0	0	0	0	0	0	0	0	0	0	0.447284	0	0	0	0	0	0	0	0	0
hsa-miR-135a-2-3p	0.35614	0	0	0	0.624568	0	0	0	0	0	0	0	0	0	0	0	0	0	0	0	0	0	0	0	0	0	0	0	0	0
hsa-miR-135b-3p	0.35614	53.6483	0.428995	1.63322	0	4.77044	0.410942	10.8637	0	35.4225	0	1.7746	0	10.2418	1.96095	16.6566	2.82486	12.8997	0.679931	47.414	0.894568	27.074	0.425973	13.3526	15.3649	22.8872	1.12457	14.9075	0.597766	1.43091
hsa-miR-568	0	0	0	0	0	0	0	0	0	0	0	0	0	0	0	0	0	0	0	0	0	0	0	0	0	0	0	0	0	0
hsa-miR-297	0	0	0	0	0	0	0	0	0	0	0	0	0	0	0	0	0	0	0	0	0	0	0	0	0	0	0	0	0	0
hsa-miR-10395-3p	2.13684	2.68241	7.29292	1.22491	3.12284	0	1.23283	5.43185	5.47079	1.39826	2.5496	2.48443	0	0.682785	4.57555	1.18976	0.706214	0.429988	0.679931	2.69398	1.78914	4.66792	0.425973	0	0	0.381454	0.281142	0	0.896649	0
hsa-miR-3912-5p	0	0	0	0	0	0	0	0	0	0	0	0	0.516177	0.682785	0	0	0	0	0	0	0	0	0	0.41727	0	0	0	0.514052	0.298883	0
hsa-miR-4433b-5p	0	0	0	0	0	3.57783	0	0	0.841661	0	0	1.06476	0	0	0	0	0	0.429988	0	0	0	0	0	0	0	0	0	0	0	0
hsa-miR-8070	0	0	0	0	0	0	0	0	0	0	0	0	0	0	0	0	0	0	0	0	0	0	0	0	0	0	0	0	0	0
hsa-miR-550b-2-5p	0	0	0	0	0	0	0	0	0	0	0	0	0	0	0	0	0	0	0	0	0	0	0	0	0	0	0	0	0	0
hsa-miR-4296	0	0	0	0	0	0	0	0	0	0	0	0	0	0	0	0	0	0	0	0	0	0	0	0	0	0	0	0	0	0
hsa-miR-4477b	0.712279	0.383202	0	0.81661	0	0	1.23283	0.603539	0	0.932171	0	0	0.516177	0	0	0	0	1.28997	0.339966	0	0	0	0	0	0.384123	0.381454	0.562283	0.514052	0	0.715454
hsa-miR-6509-5p	0	0	0	0	0	0	0	0	0	0	0	0	0	0	0	0	0	0	0	0	0	0	0	0	0	0	0	0	0	0.715454
hsa-miR-384	0	0	0	0	0	0	0	0	0	0	0	0	0	0	0	0	0	0	0	0	0	0	0	0	0	0	0	0	0	0
hsa-miR-4263	0	0	0	0	0	0	0	0	0	0	0	0	0	0	0	0	0	0	0	0	0	0	0	0	0	0	0	0	0	0
hsa-miR-576-5p	33.121	31.8058	39.4676	53.4879	39.3478	41.7414	55.4772	42.8513	38.7164	21.4399	33.6547	38.3313	31.4868	21.1663	48.0433	98.3535	31.7796	33.1091	63.9135	60.8839	39.361	32.6755	54.0986	22.9498	38.0282	29.3719	46.6695	14.9075	46.9246	15.0245
hsa-miR-4768-5p	0	0	0.428995	0.408305	0.624568	0	0	0	0.42083	0	0	0	0	0	0.326825	0.793173	0	0	0	0	0	0.933585	0	0.834539	0.384123	0	0	0	0.298883	0.715454
hsa-miR-544a	0	0.383202	1.28699	0.408305	0	0	0.410942	0	0.42083	1.86434	0.509919	0.709838	1.54853	0	0	0	1.41243	0	0.339966	0	0	0	0.425973	0	0	0.762907	0.843425	0	0	0.715454
hsa-miR-6875-3p	0	0	0	0	0	0	0	0	0	0	0	0	0	0	0	0	0	0	0	0	0	0	0	0	0	0	0	0	0	0
hsa-miR-510-3p	0	0	0	0	0	0	0	0	0	0	0	0	0	0	0	0	0	0	0	0	0	0	0	0	0	0	0	0	0	0
hsa-miR-514b-3p	0	0.383202	0	0	0	0	0	0	0	0	0	0	0	0	0	0	0	0	0	0	0	0	0	0	0	0	0	0	0	0
hsa-miR-514a-3p	0	4.21522	0	0	0	0	0	0	0	1.39826	0	0	4.64559	2.04835	0	0	0	0	0	0.538796	0	0	0	0.834539	0.384123	1.52581	2.53028	1.0281	0.298883	0.715454
hsa-miR-4774-3p	0	0	0	0	0	0	0	0	0	0	0	0	0	0	0	0	0	0	0	0	0	0	0	0	0	0	0	0	0	0
hsa-miR-3152-5p	0	0	0	0	0	0	0	0	0	0	0	0	0	0	0	0	0	0	0.339966	0	0	0	0	0	0	0	0	0.514052	0	0
hsa-miR-4529-3p	0	0	0	0	0.624568	0	0	0	0	0	0	0.354919	0.516177	0	0	0	0	0	0	0	0.894568	0	0	0	0	0	0	0.514052	0	0
hsa-miR-450a-1-3p	0.712279	7.28084	1.28699	0.81661	2.49827	2.38522	2.87659	7.24247	4.2083	5.12694	1.52976	9.2279	1.54853	1.36557	1.96095	3.56928	1.41243	1.71995	1.35986	1.61639	0	0	3.40779	0.834539	1.92062	3.81454	1.40571	5.65457	2.98883	0
hsa-miR-450a-2-3p	0.35614	2.29921	0.857991	0.81661	1.24914	1.19261	0.410942	4.82832	4.2083	2.33043	3.05952	6.38854	0	0.682785	0.326825	2.77611	0.706214	0	0.679931	0	0.447284	0	0.425973	1.25181	0.768247	2.67018	0.281142	3.59836	2.09218	2.14636
hsa-miR-3674	0	0	0	0	0	0	0	0	0	0	0	0	0	0	0	0	0	0	0	0	0	0	0	0	0	0	0	0	0	0
hsa-miR-4646-3p	0	0	0	0.81661	0	0	0	0	0	0	0	0	0	0	0	0	0	0	0.339966	0	0	0	0.851947	0	0	0	0	0	0	0
hsa-miR-2355-3p	4.98596	11.8793	4.71895	2.85813	14.9896	16.6966	5.75319	15.692	7.99578	11.1861	7.64879	4.25903	11.8721	2.73114	1.96095	1.58635	7.06214	3.8699	4.07959	13.4699	4.02555	3.73434	4.68571	5.00724	10.7555	10.6807	5.34169	6.16862	4.48325	1.43091
hsa-miR-6739-3p	0	0.383202	0	0	0	1.19261	0	0	0.42083	0	0	0	0	0	0	0	0	0	0	0	0	0	0	0.41727	0	0	0	0	0.597766	0
hsa-miR-4446-5p	0	0	0	0	0	0	0	0	0.42083	0	0	0	0	0	0	0.396587	0	0	0	0	0	0	0.425973	0	0	0	0	0	0	0
hsa-miR-2113	0	0	0	0	0	0	0	0	0	0	0	0	0	0	0	0	0	0	0	0	0	0	0	0	0	0	0	0	0	0
hsa-miR-548d-3p	0	0.766404	0.428995	0.408305	0	3.57783	1.64377	3.0177	0.42083	0	0.509919	0.709838	0	0	1.3073	1.18976	0.353107	0.429988	0	0.538796	1.34185	0.933585	0	0.41727	0	0	0.281142	0	0.597766	0.715454
hsa-miR-548bb-3p	0	0	0	0	0	0	0	0	0	0	0	0	0	0	0	0	0	0	0	0	0	0	0	0	0	0	0	0	0	0
hsa-miR-548h-3p	2.13684	2.29921	2.57397	1.63322	1.87371	11.9261	4.10942	4.22478	1.68332	2.79651	3.56944	2.83935	4.12942	1.36557	0.980475	2.37952	2.11864	1.28997	3.05969	4.31037	1.34185	1.86717	2.55584	2.08635	2.68886	1.52581	3.3737	5.14052	1.7933	5.00818
hsa-miR-548ac	0	0.383202	0	0.408305	0	0	0	0.603539	0.42083	0	0	0	0	0	0	0	0	0	0	0	0	0.933585	0	0.41727	0	0	0	0	0	0
hsa-miR-548ae-3p	0.35614	0.383202	0	1.63322	1.24914	0	0	0	0	0	0.509919	0	0	0	0.980475	0.396587	0.353107	0	0	1.07759	0	0.933585	0	0.41727	0	0	0.281142	0	0.597766	0
hsa-miR-548aq-3p	2.49298	1.14961	2.14498	0.81661	3.74741	1.19261	1.64377	3.0177	2.10415	2.33043	5.60911	1.41968	1.54853	1.36557	1.96095	1.58635	2.47175	2.57993	0.679931	3.77157	1.34185	1.86717	1.70389	0.834539	1.15237	2.67018	4.21713	2.05621	2.39106	5.00818
hsa-miR-548ah-3p	0	0	0.428995	0	0	0	0	0.603539	0	0	0	0	0	0	0	0	0	0	0	0	0	0	0	0	0	0.381454	0	0	0	0
hsa-miR-548am-3p	0	0	0.428995	0	0.624568	0	0	0	0.42083	0	0	0	0	0	0	0.396587	0	0	0	0	0	0	0	0	0	0.762907	0.562283	0	0	0
hsa-miR-548j-3p	0	0.383202	0	0	0	0	0	0	0	0	0	0	0	0	0.65365	0	0	0	0	0	0	0	0	0	0	0.381454	0.281142	0	0.298883	0
hsa-miR-548c-3p	0	0	0.428995	0	0.624568	0	0.410942	0	0.42083	0.466086	0.509919	0	0	0	0	0	0	0.429988	0	0	0	0	0	0	0.384123	0	0	0	0.298883	0
hsa-miR-548at-3p	0.35614	0.766404	0	0	0	0	0	0	0	0	0	0	0	0	0	0	0.353107	0	0	0	0	0	0	0	0	0	0	0	0	0
hsa-miR-548ay-3p	0.35614	0.766404	1.28699	1.22491	0	0	0.410942	1.20708	1.26249	0.932171	1.52976	0.709838	0.516177	1.36557	0.65365	1.98293	0.706214	0.859977	1.0199	1.61639	0.447284	0	0	0.41727	0	1.14436	0.843425	1.54216	0.298883	0.715454
hsa-miR-424-3p	0	18.0105	3.43196	1.63322	1.24914	15.5039	0.821884	13.2779	9.25827	8.38954	0.509919	15.2615	2.58089	5.46228	2.6146	3.96587	1.05932	1.28997	1.0199	2.69398	4.02555	1.86717	0.851947	4.1727	4.22536	5.34035	1.40571	13.3653	3.5866	0.715454
hsa-miR-548a-3p	7.12279	2.68241	3.00297	9.79931	3.12284	4.77044	6.57507	1.20708	2.52498	3.2626	1.01984	1.06476	2.58089	9.55899	3.59508	1.58635	4.59039	1.71995	4.07959	1.07759	0.894568	0.933585	5.53765	1.66908	3.07299	5.7218	7.30968	7.19672	8.36873	13.5936
hsa-miR-548e-5p	1.42456	1.53281	0.428995	1.22491	1.24914	4.77044	2.05471	4.82832	0.42083	2.33043	1.01984	0	0	1.36557	0	2.77611	0.353107	0.429988	0.679931	1.61639	0	1.86717	2.12987	0.41727	1.15237	1.90727	3.93598	1.54216	1.7933	0.715454
hsa-miR-548n	0.712279	1.53281	0.428995	1.22491	0.624568	0	1.23283	0.603539	0.42083	0.932171	0	0	0	2.04835	2.28778	4.36245	1.05932	3.00992	1.0199	0.538796	0.447284	0.933585	0.425973	2.92089	1.92062	0	0.562283	0	0.298883	0
hsa-miR-548t-5p	1.06842	1.14961	1.28699	0.408305	0	0	0	0.603539	0	0.932171	0	0.354919	0	0	0.326825	0.396587	0.353107	0.859977	0.679931	0	0.894568	0	1.27792	0.41727	0	0	1.40571	0.514052	0.896649	0.715454
hsa-miR-548az-5p	0	0	0.857991	0	0.624568	0	0	0	0.42083	0	0	0.709838	1.03235	0	0	0	1.05932	0	0.679931	0.538796	0.447284	0	0.851947	0	0	0	0.843425	0	1.7933	1.43091
hsa-miR-497-3p	6.05438	0.383202	18.0178	3.67474	85.5659	2.38522	14.383	0.603539	8.41661	0.932171	49.4622	6.03362	37.6809	0.682785	5.88285	1.58635	10.9463	0.429988	6.79931	0.538796	2.23642	0	3.83376	0.834539	5.37773	1.14436	3.93598	3.59836	7.77096	0
hsa-miR-6771-3p	0	0	0	0	0	0	0	0	0	0	0	0	0	0	0	0	0	0	0	0	0	0	0	0	0	0	0	0	0	0
hsa-miR-186-5p	1019.98	1448.89	1233.36	2729.11	2247.2	1310.68	2453.32	1700.77	1134.56	1476.09	1594.52	1194.3	1817.98	2553.61	1864.21	1342.45	2018.36	1474.43	1894.63	1536.11	1229.58	1529.21	2459.14	2597.92	1807.68	1739.05	2715.83	1091.85	2074.55	1584.73
hsa-miR-548u	0	0	0.428995	0	0.624568	0	0.410942	0	0	0	0	0	0	0	0	0.396587	0.353107	0	0	0	0	0	0	0.834539	0	0.381454	0.281142	0	0	0
hsa-miR-583	0	0	0	0	0	0	0	0	0	0	0	0	0	0	0	0	0	0	0	0	0	0	0	0	0	0	0	0	0	0
hsa-miR-518b	0	0	0	0	0.624568	0	0	0.603539	1.68332	0.466086	0	3.19427	0	0	0	0	0.353107	0	0	0.538796	0.447284	0	0	0	0.384123	1.90727	0	3.08431	0	0
hsa-miR-518d-3p	0	0	0	0	0	0	0	0	0	0	0	0	0	0	0	0	0	0	0	0	0	0	0	0	0	0	0	0	0	0
hsa-miR-518c-3p	0	0	0.428995	0	0	0	0	0	2.10415	0	0	0.354919	0	0.682785	0	0.793173	0.706214	0	0	0	0	0.933585	0	0	0	0	0	1.54216	0	0
hsa-miR-6768-3p	0	0	0	0	0	0	0	0	0	0	0	0	0	0	0	0	0	0	0	0	0	0	0	0	0	0	0	0	0	0
hsa-miR-548m	0.35614	0	0	0	0	0	0	0	0	0	1.52976	0	0	0	0	0	0.353107	0	0	0	0	0	0	0	0	0	0	0	0	0.715454
hsa-miR-6507-3p	0	0	0.428995	0.408305	0	0	0.410942	0	0	0	0	0	0	0	0	0	0	0	0.339966	0	0.447284	0	0	0	0.384123	0.381454	0.281142	0	0	0
hsa-miR-3609	0	1.14961	0	0	0	0	0.410942	0	0	1.39826	0	0	0	0	0	0	0	0	0.339966	0	0	0	0	0	0.384123	0	0	0	0.597766	0
hsa-miR-519d-3p	0	0	0	0	0	0	0.410942	0	1.26249	0	0	1.7746	0	0	0	0	0	0	0	0	0	0	0	0	0	0.381454	0	0.514052	0	0
hsa-miR-20b-5p	112.54	8.81365	16.7308	16.7405	474.672	33.3931	38.6285	24.7451	128.353	34.4903	395.188	119.963	420.168	14.3385	22.2241	28.9508	93.9265	14.1896	30.2569	12.9311	21.9169	25.2068	29.3922	21.2808	12.2919	11.8251	60.7266	71.4532	41.2459	22.8945
hsa-miR-93-5p	3189.94	5372.88	1839.96	2443.7	2059.83	2260	2437.3	3335.76	2669.75	4830.98	2034.07	2720.81	1456.14	4172.5	2736.18	4163.37	2276.13	4368.68	2192.44	7898.75	2456.48	4364.51	2703.65	8405.06	2254.8	2500.81	2679.28	3569.06	2322.62	2494.07
hsa-miR-17-5p	246.093	2099.56	311.88	655.737	351.007	1396.55	711.751	860.044	326.985	1316.69	289.124	406.737	465.076	1642.1	638.289	830.056	635.946	865.997	290.671	4011.33	376.613	2238.74	559.303	4494.83	847.76	1623.09	603.892	2660.73	271.087	651.779
hsa-miR-561-3p	0.35614	0.383202	0	0	0.624568	0	0.410942	0	0	0.466086	0	0	0	0	0	1.18976	0.353107	0	0.339966	0	0	0	0	0.41727	0	0	0.562283	0.514052	0.298883	0.715454
hsa-miR-5692a	0	0	0	0	0	0	0	0	0	0	0	0	0	0	0	0	0	0	0	0	0	0	0	0	0	0	0	0	0	0
hsa-miR-1252-3p	0	0	0	0	0	0	0	0	0	0	0	0	0	0.682785	0	0.396587	0	0	0	0	0	0	0	0	0	0	0	0	0	0
hsa-miR-4694-3p	0	0	0	0	0	0	0	0	0	0	0	0	0	0	0	0	0	0	0	0	0	0	0	0	0	0	0	0	0	0
hsa-miR-10a-3p	115.389	61.6955	147.145	205.377	302.291	53.6675	123.693	63.3716	120.778	108.132	271.787	183.138	275.639	210.98	301.006	126.115	194.915	317.761	220.978	483.839	292.971	215.658	224.488	615.056	279.642	297.915	342.712	468.815	287.526	636.754
hsa-miR-7-1-3p	48.0789	113.045	33.4616	97.1765	30.6039	48.8971	43.1489	56.7327	11.7832	68.9807	35.6944	21.6501	28.9059	47.1121	62.4236	86.4559	62.1468	85.5677	63.5736	137.932	64.8562	112.03	63.0441	75.1086	45.3266	72.4762	52.0112	94.5855	60.0755	78.7
hsa-miR-7-2-3p	0.35614	0	0	0.81661	1.24914	0	0	0	3.36664	0	3.05952	0.709838	0.516177	0.682785	0	0	0.706214	0	0.679931	0	0	0	0	0	0.384123	0	0.562283	0	0	0
hsa-miR-196a-1-3p	12.821	9.58005	7.72192	23.6817	0.624568	1.19261	5.75319	2.41416	0	5.12694	0	1.06476	0	15.0213	19.9363	37.2791	9.887	20.6394	3.73962	47.414	15.2077	6.53509	15.335	32.9643	9.98721	9.15489	7.87197	15.4216	7.47208	15.74
hsa-miR-21-3p	80.4876	342.199	77.6482	103.301	148.647	231.367	276.975	226.327	77.0119	694.001	85.6665	190.592	105.3	316.812	121.906	182.033	112.288	406.339	159.784	157.867	119.425	262.337	123.532	176.505	343.406	361.999	233.629	251.885	191.883	341.272
hsa-miR-6776-3p	0	0	0	0	0	0	0	0	0	0	0	0	0.516177	0	0	0	0	0	0	0	0	0	0	0	0	0	0	0	0	0
hsa-miR-652-5p	1.7807	8.81365	1.28699	2.85813	2.49827	2.38522	5.34224	1.81062	3.36664	4.66086	1.52976	1.06476	1.54853	9.55899	2.94143	3.17269	3.17796	2.57993	2.37976	4.84916	2.6837	13.0702	5.11168	7.92813	6.14597	8.39198	4.49827	5.14052	5.08101	1.43091
hsa-miR-3150a-5p	0	0.383202	0	0	0	0	0	0	0	0	0	0	0	0	0	1.18976	0.353107	0	0	1.61639	0.447284	0	0	0.41727	0	0	0	0	0	0
hsa-miR-3150b-5p	0	0	0	0	0	0	0	1.20708	0	0	0	0.354919	0	0	0	0	0	1.28997	0	0	0	0	0	0	0	0	0.281142	0	0	0
hsa-miR-490-3p	55.9139	0	4.71895	1.22491	273.561	0	0.821884	0.603539	4.2083	12.5843	127.48	7.4533	121.302	1.36557	0.65365	0	14.8305	0	2.37976	0.538796	0	0	0	0.41727	0	0.381454	0.281142	0	1.7933	0.715454
hsa-miR-191-5p	5380.92	5477.11	2886.71	5359.41	2322.15	2779.98	2717.56	4586.9	3798.41	5133.47	2928.98	3264.19	1409.68	4889.42	5609.62	9060.42	3242.58	10299.5	6135.02	9509.75	5806.19	5877.85	4318.09	8981.73	3477.47	4689.97	4486.74	4300.56	3123.03	7168.14
hsa-miR-708-3p	4.62982	2.29921	0.428995	1.22491	1.24914	8.34828	3.69848	1.81062	5.89162	1.86434	4.07936	5.67871	1.03235	5.46228	2.6146	0	3.53107	0.429988	3.05969	2.15518	0.894568	0	2.55584	2.92089	10.7555	9.91779	1.68685	5.65457	3.28771	3.57727
hsa-miR-548b-3p	1.06842	0	0.428995	0.408305	3.74741	0	1.23283	1.81062	0.42083	0.932171	4.58928	1.41968	4.64559	1.36557	0.326825	0	1.76553	0.859977	0.679931	1.07759	0	0.933585	2.98181	0.834539	0.768247	1.90727	1.68685	2.57026	0.597766	0.715454
hsa-miR-7109-3p	0	0	0	0	0.624568	0	0	0	0	0	0	0	0	0	0	0	0	0	0	0	0	0	0	0	0	0	0	0	0	0
hsa-miR-99a-3p	7.12279	5.36483	61.7753	5.71627	38.0987	1.19261	15.2048	1.81062	132.982	8.38954	30.5952	47.9141	20.1309	3.41392	5.2292	0.396587	8.47457	0.859977	26.1774	4.84916	14.7604	1.86717	5.11168	0.41727	18.4379	21.7429	5.90398	1.0281	21.2207	3.57727
hsa-miR-99b-3p	29.5596	7.28084	25.7397	15.5156	77.4465	19.0818	12.3283	15.0885	52.6038	37.2868	72.4086	33.7173	47.4883	10.9246	19.9363	9.12149	23.6582	27.5193	22.4377	26.401	38.0191	8.40226	20.8727	15.8563	29.9616	25.1759	17.4308	11.8232	28.3939	34.3418
hsa-miR-100-3p	15.6701	0.383202	6.00593	2.04152	5.62112	0	4.52036	1.20708	3.78747	4.66086	9.17855	2.48443	6.7103	1.36557	3.26825	0.396587	2.11864	2.14994	0.679931	0	0.894568	0.933585	0.425973	0.834539	11.1396	6.48471	5.34169	2.05621	3.88548	5.72363
hsa-miR-4428	0	0	0	0	0	0	0	0	0	0	0	0	0	0	0	0	0	0	0	0	0	0	0	0	0	0	0	0	0	0
hsa-miR-12118	0	0	0	0	0	0	0	0	0	0	0	0	0	0	0	0	0	0	0	0	0	0	0	0	0	0	0	0	0	0
hsa-miR-4753-5p	0	0	0	0	0	0	0	0.603539	0	0	0	0.354919	0	0	0	0.396587	0	0	0	0.538796	0.447284	0	0	0	0	0	0	0	0	0
hsa-miR-4475	0	0	0	0	0	0	0	0	0	0	0	0	0	0	0	0	0	0	0	0	0	0	0	0	0	0	0	0	0	0
hsa-miR-1264	0	0	0	0	0	0	0	0	0	0	0	0	0	0	0	0	0	0	0	0	0	0	0	0	0	0	0	0.514052	0	0
hsa-miR-34b-3p	1.06842	2.68241	3.43196	1.22491	2.49827	1.19261	0.821884	3.0177	1.26249	2.33043	7.64879	6.03362	2.58089	0	1.96095	1.18976	0.353107	1.71995	0.679931	0	1.78914	0	0.851947	1.25181	1.53649	0.762907	1.96799	1.54216	2.39106	0
hsa-miR-34a-3p	2.49298	13.4121	6.86393	6.12457	8.11939	10.7335	6.98601	12.0708	2.10415	12.1182	6.62895	5.32379	6.19413	7.51063	2.6146	6.34539	3.53107	3.43991	3.05969	8.62073	1.78914	4.66792	1.70389	1.66908	5.76185	10.2992	3.3737	4.11241	7.77096	5.00818
hsa-miR-5197-5p	0	0	0	0	0	0	0	0	0	0	0	0	0	0	0	0	0	0	0	0	0	0	0	0	0	0	0	0	0	0
hsa-miR-8066	0	0	0	0	0	0	0	0	0	0	0	0	0	0	0	0	0	0	0	0	0	0	0	0	0	0	0	0	0	0
hsa-miR-33a-3p	2.84912	5.36483	2.14498	6.94118	3.12284	2.38522	6.98601	1.81062	0.841661	1.86434	0.509919	1.41968	3.61324	3.41392	0.980475	1.18976	5.2966	0.429988	2.37976	1.61639	0.447284	1.86717	5.11168	2.92089	2.68886	1.14436	7.87197	2.05621	2.68995	2.86182
hsa-miR-5571-5p	0	0	0	0	0	0	0	0	0	0	0	0	0	0	0.326825	0	0	0	0	0	0	0	0	0	0	0	0	0	0	0
hsa-miR-32-3p	6.05438	6.13123	4.71895	11.0242	0.624568	7.15567	5.34224	5.43185	0.841661	3.72868	4.58928	3.90411	2.58089	5.46228	4.57555	3.96587	7.76835	6.01984	3.05969	8.62073	2.23642	6.53509	7.24155	9.5972	4.60948	4.9589	7.87197	11.8232	5.08101	7.15454
hsa-miR-624-3p	0	0.383202	0	0.408305	0.624568	0	0.410942	0	0	0	1.01984	0	0.516177	0	0	1.18976	0	0	0	0	0	0	0	0	0.384123	0	0.281142	0	0	0
hsa-miR-4731-3p	0.35614	0	0	0	0.624568	0	0	0	0	0	0	0	0.516177	0	0	0	0	0	0	0	0	0	0	0	0	0.381454	0	0	0	0
hsa-miR-8485	0	0	0.428995	0.408305	0	1.19261	0	0	0.42083	0	0	0	0	0	0	0	0	0	0	0.538796	0	0	0	0	0	0	0.281142	0	0	0
hsa-miR-603	0	0	0	0	0	0	0	0	0	0	0	0	0	0	0	0	0	0	0	0	0	0	0	0	0	0	0	0.514052	0	0
hsa-miR-6768-5p	0	0	0	0	0	0	0	0	0	0	0	0	0	0	0	0	0	0	0	0	0	0	0	0	0	0	0	0	0	0
hsa-miR-4789-3p	0.712279	0	0	0	0	0	0	0	0	0	0.509919	0	0	0	0.326825	0	0.353107	0.429988	0	0.538796	0	0	0	0	0.384123	0	0	0	0	0
hsa-miR-3120-3p	0	0.383202	0	0.81661	0	1.19261	0	0.603539	0	1.39826	0	0	0	0.682785	0.326825	1.18976	0.353107	0	0.339966	0	0	0	0.851947	0.41727	0	0	0	0	0	0
hsa-miR-4700-3p	0	0	0	0	0	0	0	0	0	0	0	0	0	0	0	0	0	0	0	0	0	0	0	0	0	0	0	0	0	0
hsa-miR-4438	0	0	0	0	0	0	0	0	0	0	0	0	0	0	0	0	0	0	0	0	0	0	0	0	0	0	0	0	0	0
hsa-miR-5580-3p	0	0	0	0.408305	0	0	0	0	0	0.466086	0	0	0	0	0	0	0	0.429988	0.339966	0	0	3.73434	0	0	0	0	0.281142	0.514052	0	0
hsa-miR-942-3p	0	0	0	0.408305	0	0	0	0	0	0	0	0	0	0	0	0	0.353107	0	0.339966	0	0	0	0	0	0	0	0.281142	0	0.298883	0
hsa-miR-323a-3p	22.0807	9.19685	39.0386	14.2907	51.2146	9.54089	9.04072	9.65663	15.9916	34.9564	25.496	25.9091	22.1956	6.14506	16.6681	8.72491	22.5988	22.3594	32.2967	3.77157	39.8083	12.1366	23.4285	10.0145	21.5109	20.9799	15.1817	27.7588	26.6006	7.15454
hsa-miR-1911-3p	0	0	0	0	0	0	0	0	0	0	0	0	0	0	0	0	0	0	0	0	0	0	0	0	0	0	0	0	0	0
hsa-miR-6753-5p	0	0	0	0	0	0	0	0	0	0	0	0	0	0	0	0	0	0	0	0	0	0	0	0	0	0	0	0	0	0
hsa-miR-7153-3p	0	0	0	0	0	0	0	0	0	0	0	0	0	0	0	0	0	0	0	0	0	0	0	0	0	0	0	0	0	0
hsa-miR-1295b-5p	0	0	0	0	0	0	0	0	0	0	0	0	0	0	0	0	0	0	0	0	0	0	0	0	0	0	0	0	0	0
hsa-miR-4640-3p	0	0.383202	0	0	0	1.19261	0	0	0	0	0.509919	0	0	0	0	2.77611	0.706214	0	0.339966	0	0	1.86717	0	0	0.384123	0	0	0	0	0
hsa-miR-941	11.0403	61.6955	16.3018	20.8235	18.1125	59.6306	10.2735	115.276	23.5665	58.2607	6.11903	26.9739	5.67795	54.6228	17.6486	67.0231	10.2401	55.8985	18.0182	27.4786	41.1501	32.6755	14.0571	50.0724	33.0346	36.2381	17.7119	41.6382	20.0252	45.7891
hsa-miR-99b-5p	1383.6	262.11	735.298	407.896	2368.99	306.501	405.6	290.906	1123.2	738.28	1508.34	697.061	1223.86	266.286	512.788	261.351	693.149	825.148	597.32	525.326	861.469	123.233	674.316	277.484	655.314	531.746	465.852	331.563	734.953	789.146
hsa-miR-6510-3p	0	1.14961	0	0	0	0	0	0.603539	0	0	0	0	0	0	0	0	0	0	0.339966	0.538796	0	0.933585	0	0	0	0.381454	0	0	0	0
hsa-miR-4655-5p	0	0	0	0	0	0	0	0	0	0	0	0	0	0	0	0	0	0	0	0	0	0	0	0	0	0	0	0	0	0
hsa-miR-6800-3p	0	0	0	0	0	0	0.410942	0	0	0	0	0	0	0	0	0	0.353107	0	0	0	0	0	0	0	0	0	0	0	0	0
hsa-miR-3200-3p	8.90349	4.98163	3.00297	6.94118	9.36853	3.57783	2.87659	5.43185	2.94581	9.7878	7.13887	8.16314	10.8397	11.6073	3.26825	32.9167	6.00282	10.3197	7.13928	8.08194	6.70926	30.8083	3.83376	55.9141	1.15237	4.19599	7.02854	5.65457	4.48325	10.0164
hsa-miR-6782-3p	0	0	0	0	0.624568	0	0	0.603539	0.42083	0	1.01984	0	0	0	0	0	0	0	0	0	0	0	0	0	0	0	0	0	0	0
hsa-miR-574-3p	521.032	220.341	457.309	384.623	820.683	237.33	168.486	232.363	405.68	241.432	803.123	397.864	456.301	148.847	304.274	442.194	344.279	568.445	384.161	393.321	323.834	167.112	204.467	176.922	222.792	329.576	240.095	197.91	263.615	530.867
hsa-miR-4445-3p	0	0	0	0	0	0	0	0	0	0	0	0	0	0	0	0	0	0	0	0	0	0	0	0	0	0	0	0	0	0
hsa-miR-28-3p	2835.58	1192.91	931.778	1474.8	4418.82	517.593	1119.82	526.89	583.692	1247.24	3474.59	683.574	2414.68	836.411	1766.82	920.478	1432.2	1357.04	1374.48	1493.54	1685.37	900.909	1545.86	723.546	998.337	871.24	1307.31	829.68	1426.27	2230.07
hsa-miR-512-5p	0	0	0	0	0	0	0	0	0	0	0	0.354919	0	0	0	0	0	0	0	0	0	0	0	0	0	0	0	0	0	0
hsa-miR-4418	0	0	0	0	0	0	0	0	0	0	0	0	0	0	0	0	0	0	0	0	0	0	0	0	0	0	0	0	0	0
hsa-miR-6807-3p	0	0	0	0	0	0	0	0	0	0	0	0	0	0	0	0	0	0	0	0	0	0	0	0	0	0	0	0	0	0
hsa-miR-892b	0	0	0	0	0	0	0	0	0.42083	0	0	0.354919	0	0	0	0	0	0	0.339966	0	0	0	0	0	0	0	0	0	0	0
hsa-miR-1183	0	0	0	0	0	0	0	0	0	0	0	0	0	0	0	0	0	0	0	0	0	0	0	0	0	0	0	0	0	0
hsa-miR-4318	0	0	0	0	0	0	0	0	0	0	0	0	0	0	0	0	0	0	0	0	0	0	0	0	0	0	0	0	0	0
hsa-miR-892a	0	0.383202	0	0	0.624568	0	0	0	0	0	1.01984	0.709838	0	0	0.326825	0	0	0	0	0	0	0	0	0	0	0	0	0	0	0
hsa-miR-4676-3p	0	0	0.857991	0.408305	0	2.38522	0.410942	1.20708	0	0.932171	0	0	0	0	0.65365	1.58635	0	0.429988	0.679931	0	0.447284	0.933585	0	0.41727	0	0.381454	0.562283	0	0.896649	0
hsa-miR-892c-3p	0	0	0	0	0	0	0	0	0	0	0	0	0	0	0	0	0	0	0	0	0	0	0	0	0	0	0	0	0	0
hsa-miR-374c-3p	0.35614	0	0.428995	0	0	0	0	0	0.42083	0	0.509919	0	0.516177	0	0	0	0	0	0.339966	0.538796	0.447284	0	0	0	0	0	0.281142	0	0	0
hsa-miR-4773	0	0	0.428995	0	0	0	0	0	0	0	0	0	0	0	0	0	0	0	0	0	0	0	0	0	0	0	0	0	0	0
hsa-miR-3154	0	0	0	0	0	1.19261	0	0	0	0	0	0	0	0	0	0	0	1.71995	0	0	0.447284	0	0.425973	0.41727	0	0	0.562283	1.54216	0.298883	0.715454
hsa-miR-3123	0	0	0.428995	0	0	0	0	0	0	0	0	0	0	0	0	0	0	0	0	0	0	0	0	0	0	0	0	0	0	0
hsa-miR-6873-5p	0	0	0	0	0	0	0	0	0	0	0	0	0	0	0	0	0	0	0	0	0	0	0	0	0	0	0	0	0	0
hsa-miR-5586-3p	0	0	0	0.408305	0	0	0	0	0	0.466086	0	0	0	0	0	0	0	0	0	0	0	0	0	0	0.768247	0	0	0.514052	0	0
hsa-miR-5694	0	0	0	0	0	0	0	0	0	0	0	0	0	0	0	0	0	0	0	0	0	0	0	0	0	0	0	0	0	0
hsa-miR-6871-3p	0	0	0	0	0	0	0	0	0	0	0	0	0	0	0	0	0	0	0	0	0	0	0	0	0	0	0	0	0	0
hsa-miR-424-5p	230.779	942.677	110.681	91.4603	86.1904	769.234	192.321	672.343	164.124	288.507	145.837	315.168	155.886	197.325	83.0136	145.151	93.2202	69.6581	27.8772	34.4829	36.23	68.1517	77.9531	86.7921	212.42	312.41	95.5882	436.43	130.612	108.749
hsa-miR-497-5p	1939.89	100.016	975.964	690.852	2155.39	98.9867	831.335	70.0106	980.535	312.277	1977.47	694.577	1054.55	186.4	543.837	109.854	691.737	320.771	796.2	161.639	478.594	45.7457	605.308	272.894	677.978	407.011	584.775	377.828	841.954	575.225
hsa-miR-6165	0	0	0	0	0	0	0	0	0	0	0	0	0	0	0	0	0	0	0	0	0	0	0	0	0	0	0	0	0	0
hsa-miR-6510-5p	0	0	0	0	0	0	0	0	0	0	0	0	0	0	0	0	0	0	0	0	0	0	0	0	0	0.381454	0	0	0	0
hsa-miR-4274	0	0	0	0	0	0	0	0	0	0	0	0	0	0	0	0	0	0	0	0	0	0	0	0	0	0	0	0	0	0
hsa-miR-4519	0	0.383202	0	0	0	0	0	0	0	0	0	0	0	0	0.326825	0	0	0	0	0	0.447284	0	0	1.25181	0	0	0	0	0	0
hsa-miR-449b-3p	0	0	0	0	0	0	0.410942	0	0	0	0	0	0	0	0	0	0	0	0	0	0	0	0	0	0	0	0	0	0	0
hsa-miR-6858-3p	0	0	0	0	0	0	0	0	0	0	0	0.354919	0	0	0	0	0	0	0	0	0	0	0	0.41727	0	0	0	0	0	0
hsa-miR-4323	0	0	0	0	0	0	0	0	0	0	0	0	0	0	0	0	0	0	0	0	0	0	0	0	0	0	0	0	0	0
hsa-miR-3940-3p	0.35614	0.383202	0	0	0	0	0.410942	0	1.26249	0.466086	0	0.354919	0.516177	1.36557	0	0.793173	0.706214	0.859977	0	0	0.447284	0	0	0	0	0	0.562283	0.514052	0	0.715454
hsa-miR-4687-5p	0	0	0	0.408305	0	0	0	0	0	0	0	0.354919	0	0	0	0	0	0	0	0	0	0	0	0	0	0	0	0	0	0
hsa-miR-6746-3p	0	0	0	0	0	0	0	0	0.841661	0	0	0.354919	0	0	0	0	0	0	0	0	0	0	0	0	0	0	0	0	0	0
hsa-miR-6877-3p	0	0	0	0	0	0	0	0	0	0	0	0	0	0	0	0	0	0	0	0	0	0	0	0	0	0	0	0	0	0
hsa-miR-4293	0	0	0	0	0	0	0	0	0	0	0	0	0	0	0	0	0	0	0	0	0	0	0	0	0	0	0	0	0	0
hsa-miR-7846-3p	0	0	0	0	0	0	0	0	0	0	0	0	0	0	0	0	0	0.429988	0	0	0.894568	0	0	0	0	0.381454	0	0	0	0
hsa-miR-6876-5p	0	0	0	0	0	0	0	0	0	0	0	0	0	0	0	0	0	0	0	0	0	0	0	0	0	0	0	0	0	0
hsa-miR-4476	0	0	0	0	0	0	0	0	0	0	0	0	0	0	0	0	0	0	0	0	0	0	0	0	0	0	0	0	0	0.715454
hsa-miR-8083	0	0	0	0	0	0	0	0	0	0	0	0	0	0	0	0	0	0	0	0	0	0	0	0	0	0	0	0	0	0
hsa-miR-4695-5p	0	0	0	0	0	0	0	0	0	0	0	0	0	0	0	0	0	0	0	0	0	0	0	0	0	0	0	0	0	0
hsa-miR-4433b-3p	0	0	0	0	0	0	0	0	0	0	0	0	0	0	0	0	0	0	0	0	0	0	0	0	0	0	0	0.514052	0	0
hsa-miR-4661-3p	0	0.766404	0	0	0	0	0	0	0	0	0	0	0	0	0	0	0	0	0	0	0	0	0	0	0	0	0.281142	0	0	0
hsa-miR-10524-5p	0	0	0.857991	0	0	0	0	1.81062	0	0	0	0	0	0	0	0	0	0	0	0	0	0	0	0	0	0	0	0	0	0.715454
hsa-miR-1265	0	0	0	0	0	0	1.23283	0	0.42083	0	0.509919	0	0.516177	0	0.326825	0	0.353107	0	0	0	1.34185	0	1.70389	0	0	0	0.281142	0	0	0.715454
hsa-miR-3622a-5p	0	0	0.857991	0	0	0	0	0	0.42083	0	0.509919	0	1.54853	0	0	0	0	0.429988	0	0	0	0	0	0	0	0	0	0	0.896649	0.715454
hsa-miR-6511a-5p	0	0	0	0	0	0	0	0	0	0	0	0	0	0	0	0	0	0	0	0	0	0	0.425973	0	0	0	0	0	0	0
hsa-miR-6808-5p	0	0	0	0	0	0	0	0	0	0	0	0	0	0	0	0	0	0	0	0	0	0	0	0	0	0	0	0	0	0
hsa-miR-6893-5p	0	0	0	0	0	0	0	0	0	0	0	0	0	0	0	0	0	0	0	0	0	0	0	0	0	0	0	0	0	0
hsa-miR-2682-5p	0	0	0	0	0	0	0	0	0	0	0	0	0	0	0.326825	0	0	0	0	0	0	0	0	0	0	0	0	0	0	0
hsa-miR-15a-3p	0.712279	1.14961	1.28699	4.89966	2.49827	7.15567	2.87659	6.03539	1.26249	3.72868	2.5496	1.41968	1.03235	2.04835	1.63413	1.18976	1.76553	0	2.71973	4.31037	0.894568	2.80075	1.70389	2.92089	1.53649	1.52581	2.53028	1.0281	1.49442	2.14636
hsa-miR-3186-5p	0	0	0	0	0	0	0	0	0	0	0	0	0	0	0	0	0	0	0	0	0	0	0	0	0	0.381454	0	0	0	0
hsa-miR-5584-5p	0	0	0	0	0	0	0	0	0.841661	0	0	0	0	0.682785	0	0	0	0	0	0	0	0	0	0	0	0	0.281142	0	0	0
hsa-miR-6750-5p	0	0	0	0	0	0	0	0	0.42083	0	0.509919	0	0	0	0.326825	0	0	0	0	0.538796	0	0	0	0	0	0	0.281142	0	0	0
hsa-miR-6822-5p	0	0	0	0	0	0	0	0	0	0	0	0	0	0	0	0	0	0	0	0	0	0	0	0.41727	0	0	0	0	0	0
hsa-miR-6760-5p	0	0	0	0	0	0	0	0	0	0	0	0	0	0	0	0	0	0	0	0	0	0	0	0	0	0	0	0	0	0
hsa-miR-4756-5p	0	0	0	0	0	0	0	0	0	0	0	0	0	0	0	0	0.353107	0	0	0	0	0	0	0	0	0	0.281142	0	0.298883	0
hsa-miR-1321	0	0	0	0	0	0	0	0	0	0	0	0	0	0	0	0	0	0	0	0	0	0	0	0	0	0	0	0	0	0
hsa-miR-6735-5p	0	0	0	0	0	0	0	0	0	0	0	0	0	0	0	0	0	0	0	0	0	0	0	0	0	0	0	0	0	0
hsa-miR-4436b-3p	0	0	0	0	0	0	0	0	0	0	0	0	0	0	0	0	0	0	0	0	0	0	0	0	0	0	0	0	0	0
hsa-miR-6879-5p	0	0	0	0	0	0	0	0	0	0	0	0	0	0	0	0	0	0	0	0	0	0	0	0	0	0	0	0	0	0
hsa-miR-6895-5p	0	0	0	0	0	0	0	0	0	0	0	0	0	0	0	0	0	0	0	0	0	0	0	0	0	0	0	0	0	0
hsa-miR-7160-3p	0	0	0	0	0	0	0	0	0	0	0	0	0	0	0	0	0	0	0	0	0	0	0	0	0	0	0	0	0	0
hsa-miR-4512	0	0	0	0	0	0	0	0	0	0	0	0	0	0	0	0	0	0	0	0	0	0	0	0	0	0	0	0	0	0
hsa-miR-5088-5p	0	0	0	0	0	0	0	0	0	0	0	0	0	0	0.326825	0.396587	0	0	0	0.538796	0	0	0	0	0	0	0	0	0	0
hsa-miR-4446-3p	0.35614	0	0	0	0	0	0	0	0	0	0	0	0	0	0.326825	0.793173	0	1.28997	0	0	0.447284	0	0	0.834539	0	0	0.281142	0	0.298883	2.86182
hsa-miR-6813-5p	0	0	0	0	0	0	0	0	0	0	0	0	0	0	0	0	0	0	0	0	0	0	0	0	0	0	0	0	0	0
hsa-miR-6794-5p	0	0	0	0	0	0	0	0	0	0	0	0	0	0	0	0	0	0	0	0	0	0	0	0	0	0	0	0	0	0
hsa-miR-1178-5p	0	0	0	0	0	0	0	0	0	0	0	0	0	0	0	0	0	0	0	0	0	0	0	0	0	0	0	0	0	0
hsa-miR-3927-3p	0	0	0	0	0	0	0	0.603539	0	0	0	0	0	0	0	0	0	0	0	0	0	0	0	0	0	0	0	0	0	0
hsa-miR-370-5p	1.06842	0	0.428995	0.81661	0.624568	2.38522	0	0	0.841661	0.932171	2.03968	0.709838	0.516177	0	0.326825	0	0.353107	1.71995	1.0199	0.538796	0.447284	0	1.70389	0	1.15237	0.381454	0.843425	0.514052	0.896649	0.715454
hsa-miR-431-3p	0.712279	0	0.857991	0.408305	0	0	0	0.603539	0	1.86434	1.52976	0.709838	1.03235	0	0	0	0.353107	0.429988	0	0	0	0	0.425973	0	0	0.381454	0.281142	0	0	0
hsa-miR-12114	0	0	0	0	0	0	0	0	0	0	0	0	0	0	0	0	0	0	0	0	0	0	0	0	0	0	0	0	0	0
hsa-miR-802	0	0	0	0	0	0	0	0	0	0	0	0	0	0	0	0	0	0	0	0	0	0	0	0	0	0	0	0	0	0
hsa-miR-8079	0	0	0	0	0	0	0	0	0	0	0	0	0	0	0	0	0	0	0	0	0	0	0	0	0	0	0	0	0	0
hsa-miR-8062	0	0	0	0	0	0	0	0	0	0	0	0	0	0	0	0	0	0	0	0	0	0	0	0	0	0	0	0	0	0
hsa-miR-3666	0	0	0	0	0	0	0	0	0	0	0	0	0	0	0	0	0	0	0	0	0	0	0	0	0	0	0	0	0	0
hsa-miR-301a-3p	49.1473	32.189	21.0208	19.5986	52.4637	64.401	25.0675	46.4725	21.0415	33.5582	56.0911	19.8755	78.9751	18.4352	18.3022	9.91467	34.2514	11.6097	13.5986	8.62073	4.02555	22.406	12.7792	62.5905	28.041	17.1654	26.1462	77.1078	8.66761	5.00818
hsa-miR-301b-3p	1.06842	1.53281	0.857991	1.63322	1.87371	8.34828	0.821884	3.62124	0.42083	1.86434	1.01984	1.41968	2.06471	4.77949	0.326825	3.96587	3.53107	3.43991	0.679931	1.61639	0.447284	3.73434	0.851947	9.5972	0.768247	2.28872	1.96799	11.8232	0.298883	1.43091
hsa-miR-130b-3p	42.7368	149.449	30.8877	86.9689	23.7336	131.187	75.6133	137.003	34.0873	123.047	20.9067	50.0436	30.4545	182.304	84.9745	155.065	81.5677	190.055	54.0545	182.113	82.7475	198.854	82.6389	190.692	71.4469	84.3012	127.076	241.09	67.8465	125.92
hsa-miR-130a-3p	693.048	220.724	527.235	498.132	1342.2	405.488	462.31	245.037	682.166	499.178	1499.67	680.025	1434.46	340.027	518.018	128.494	602.754	276.483	413.398	172.953	322.492	112.964	452.81	189.44	919.591	825.847	421.994	760.283	518.861	342.703
hsa-miR-4295	0	0	0	0	0	0	0	0	0	0	0	0	0	0	0	0	0	0	0	0	0	0	0	0	0	0	0	0	0	0
hsa-miR-33b-3p	0.712279	1.14961	1.28699	0.408305	0	0	0	0.603539	0.841661	0	1.01984	0.354919	0.516177	0.682785	0.326825	0.793173	0.353107	1.28997	0.339966	0.538796	0.894568	2.80075	0.425973	0.41727	0	1.14436	1.12457	0.514052	0.298883	3.57727
hsa-miR-3677-5p	0	0	0	0	0	0	0	0	0	0	0	0	0	0	0	0	0	0	0	0	0.447284	0	0.425973	0.41727	0	0	0	0	0	0
hsa-miR-140-5p	360.77	170.142	421.273	269.481	286.677	713.181	380.121	578.794	417.464	261.94	343.686	667.248	359.776	148.164	314.079	230.417	531.426	347.001	297.47	197.738	211.565	193.252	344.187	277.484	344.174	389.464	407.937	373.202	549.945	440.004
hsa-miR-4255	0	0	0	0	0	0	0	0	0	0	0	0	0	0	0	0	0	0	0	0	0	0	0	0	0	0	0	0	0	0
hsa-miR-101-5p	6.05438	7.66404	16.7308	7.75779	34.3513	11.9261	21.369	11.4672	14.7291	1.86434	14.7877	7.4533	19.6147	2.04835	5.2292	1.98293	12.7119	3.00992	6.79931	2.69398	0.894568	1.86717	5.96363	2.50362	8.06659	5.7218	5.90398	0.514052	6.87431	4.29273
hsa-miR-5000-5p	0	0	0	0	0	0	0	0	0	0	0	0	0	0	0	0	0	0	0	0	0	0	0	0	0	0	0	0	0	0
hsa-miR-6874-3p	0	0	0.428995	1.22491	0.624568	0	0	1.20708	0.841661	0	0	0	0.516177	0.682785	0	0.396587	0	0.429988	0.339966	1.07759	0	0	0.425973	0	0	0	0	0.514052	0	0.715454
hsa-miR-4259	0	0	0	0	0	0	0	0	0	0	0	0	0	0	0	0	0	0	0	0	0	0	0	0	0	0	0	0	0	0
hsa-miR-142-5p	822.683	385.884	326.894	895.821	189.869	5781.78	1666.78	5641.28	684.27	1250.04	169.803	740.006	210.084	569.442	1112.51	383.499	914.9	878.466	587.801	977.376	640.958	407.977	1268.12	611.717	888.861	810.207	2598.59	1719.5	1526.69	1769.32
hsa-miR-4666a-3p	0	0	0	0	0	0	0	0	0	0	0	0	0	0	0	0	0	0	0	0	0	0	0	0	0	0	0	0	0	0
hsa-miR-10397-3p	0	0	0	0	0	0	0	0	0	0	0	0	0	0	0	0	0	0	0	0	0	0	0	0	0	0	0	0	0	0
hsa-miR-3651	0.35614	0	0	0	0	0	0	0.603539	0	0	0	0	0	0	0	0	0	0	0	0.538796	0	0	0	0	0	0.381454	0.281142	0	0	0
hsa-miR-2115-3p	0	0.383202	0	0.408305	0	3.57783	0	14.4849	0.841661	0.932171	0.509919	1.06476	0	0	0	0	0	0	0	0	0	0.933585	0	0	0	0	0.562283	0	0	0
hsa-miR-3617-3p	0	0.383202	0	0.408305	0	0	0	0	1.26249	0.932171	0	0	1.03235	0	0	0	0.353107	0.429988	0	1.61639	0	0	0	0.834539	0.384123	0	0.562283	0	0.298883	0.715454
hsa-miR-217-3p	0	0	0	0	0	0	0	0	0.42083	0.932171	0	0	0	0	0	0	0	0	0	0	0	0	0	0	0	0.762907	0	0	0	0
hsa-miR-136-3p	16.3824	16.0945	79.3641	48.5883	38.0987	26.2374	57.9428	27.7628	55.9704	21.4399	22.9464	55.3674	30.4545	59.4023	21.5705	3.96587	27.5423	26.6593	48.9551	7.54314	21.0223	9.33585	34.5039	14.1872	66.4533	54.1664	55.1038	29.3009	69.6398	42.9273
hsa-miR-188-5p	0.712279	17.6273	6.43493	4.89966	7.49482	5.96306	11.9173	3.62124	2.52498	21.906	3.56944	5.67871	7.22648	24.5802	1.63413	4.75904	8.12146	5.15986	1.35986	9.15953	1.78914	13.0702	2.12987	18.3599	6.5301	16.4025	7.02854	4.62647	1.19553	2.14636
hsa-miR-4800-3p	0	0.383202	0	0	0	0	0	0	0	0	0	0	0	0	0	0	0	0	0	0	0.447284	0	0	0	0	0	0	0	0	0
hsa-miR-3675-3p	0	0	0	0	0	0	0	0	0	0	0	0	0	0	0	0	0	0	0	0	0	0	0	0	0	0	0	0	0	0
hsa-miR-3126-3p	0	0.766404	0	0	0	0	0	0	0	0	0	0	0.516177	0	0	0	0.353107	0	0	0	0.447284	0	0	0	0.384123	0.381454	0.281142	0.514052	0	0
hsa-miR-1298-3p	0	0	0	0	0	0	0	0	0	0	0	0	0	0	0	0	0	0	0	0	0	0	0	0	0	0	0	0	0	0
hsa-miR-200a-5p	82.6244	121.092	69.9262	213.952	3.12284	25.0448	133.145	42.8513	3.36664	109.53	2.03968	20.9402	3.61324	185.717	159.164	242.711	111.229	285.942	144.825	322.739	123.003	114.831	120.976	192.779	49.5519	83.5383	166.717	29.815	130.313	330.54
hsa-miR-200b-5p	71.9402	382.819	115.4	287.855	1.24914	48.8971	139.72	71.8212	8.83744	171.519	1.01984	31.2329	5.67795	224.636	252.636	427.52	186.087	376.24	234.576	811.965	270.159	217.525	193.392	211.973	96.0308	144.571	229.13	38.0398	166.179	271.157
hsa-miR-141-5p	30.628	218.425	62.6333	254.782	0	27.4301	190.677	32.5911	4.2083	136.097	3.05952	8.51806	1.54853	97.6382	98.0475	173.705	141.949	224.884	98.2501	494.615	42.492	348.227	121.402	307.945	94.8785	197.974	123.983	88.4169	89.6649	122.343
hsa-miR-4757-3p	0	0	0	0	0	0	0	0	0	0	0	0.354919	0	0	0	0	0	0	0	0	0	0	0.425973	0	0	0	0	0	0	0.715454
hsa-miR-532-5p	492.541	989.044	249.675	479.35	163.012	144.306	283.139	195.547	236.507	875.309	159.605	333.979	164.661	1392.88	390.556	388.655	291.313	677.662	451.814	705.284	425.367	943.854	387.21	1094.92	540.077	670.977	423.681	265.765	468.948	983.034
hsa-miR-3146	0	0	0	0	0	0	0	0.603539	0.42083	0	0.509919	0	0	0	0.326825	0	0	0	1.0199	0.538796	0	0	0.425973	0	0.768247	0.381454	0	0	0	0
hsa-miR-4728-3p	0	0.383202	0	0.408305	0	0	0	0	0.42083	0	0	0.354919	0	0	0.326825	1.18976	0	0	0	0.538796	0	0	0	0	0	0	0	0	0	0.715454
hsa-miR-6871-5p	0	0	0.428995	0	0	0	0	0	0	0.466086	0	0	0	0	0	0	0	0	0	0	0	0	0	0	0	0	0	0	0	0
hsa-miR-6890-5p	0	0	0	0	0	0	0	0	0	0	0	0	0	0	0	0	0	0	0	0	0	0	0	0.41727	0	0	0	0	0	0
hsa-miR-218-2-3p	0	0	0.428995	0	0	0	0.410942	0	0	0	0	0.709838	0.516177	0	0	0	0	0	0	0	0	0.933585	0	0	0.384123	0	0	0	0.298883	0
hsa-miR-6504-3p	0	0	0	0	0	0	0	0	0	0	0	0	0	0	0	0	0	0	0	0	0	0	0	0	0	0	0	0	0	0
hsa-miR-126-5p	9038.11	2724.95	8555.88	5405.96	2002.37	2510.45	4570.5	426.099	8305.51	3630.34	2974.87	10791	2541.66	2075.67	3536.25	1645.44	4738.34	2508.98	4319.94	1435.89	1585.17	1221.13	4200.1	2770.67	6186.31	5019.17	3988.84	6750.53	6952.92	2274.43
hsa-miR-4272	0	0	0	0	0	0	0	0	0	0	0	0	0	0	0	0	0	0	0	0	0	0	0	0	0	0	0	0	0	0
hsa-miR-25-3p	3317.8	6178.75	2173.29	3368.51	1919.92	3697.09	2305.79	6222.49	3860.28	5009.02	2180.93	4071.99	1366.32	4286.52	3036.53	2926.81	2770.48	4623.67	2809.82	9929.47	3223.13	4991.88	2805.89	7449.52	3874.65	4241.38	2856.4	4317.52	3129.31	2448.28
hsa-miR-548o-3p	0.35614	0.383202	1.28699	0	0.624568	1.19261	1.23283	2.41416	1.26249	0.466086	0.509919	0.709838	0.516177	1.36557	0.326825	2.37952	1.76553	0.859977	0.679931	1.61639	0	0	0	1.66908	0.768247	3.43308	0.843425	0	0.298883	2.14636
hsa-miR-6715a-3p	0	0	0	0	0	0	0	0	0	0	0	0	0	0.682785	0	0	0	0	0	0	0	0	0	0	0	0	0	0	0	0
hsa-miR-4762-5p	0	0	0	0	0.624568	0	0	0	0	0	0	0.709838	0	0	0.326825	0	0	0	0	0	0.447284	0.933585	0	0	0	0	0	0	0	0.715454
hsa-miR-4714-3p	0	0	0.428995	1.22491	0	0	0.410942	0	0	0	0.509919	0.354919	0	0	0	0.396587	0	0.429988	0	0.538796	0	0	0.425973	0	0	0.381454	0.562283	0	0.597766	0
hsa-miR-6830-5p	0	0	0	0	0	0	0	0	0	0	0	0	0	0	0	0	0	0	0	0	0	0	0	0	0	0	0	0	0	0
hsa-miR-16-2-3p	27.0666	37.937	18.8758	58.3876	11.8668	75.1345	45.2036	74.8389	31.9831	24.7025	38.7539	34.7821	21.6794	23.8975	34.6435	21.4157	47.3163	31.8191	29.917	67.8883	26.3897	40.1441	40.4675	37.137	24.968	18.6912	38.7976	52.4333	31.6816	16.4554
hsa-miR-195-3p	47.3666	1.91601	36.4646	28.173	58.7094	0	19.7252	1.81062	30.7206	10.2539	59.1507	31.2329	24.7765	2.73114	48.0433	6.74197	31.7796	20.2095	29.237	14.0087	45.1757	0.933585	32.8	12.5181	27.2728	14.1138	21.6479	28.2728	33.7738	25.7564
hsa-miR-4275	0	0	0	0	0	0	0	0	0	0	0	0	0	0	0	0	0	0	0	0	0	0	0	0	0	0	0	0	0	0
hsa-miR-4733-3p	0	0.383202	0	0	0	0	0	0	0	0	0	0	0	0	0	0.396587	0	0	0	0	0	0.933585	0	0	0.384123	0	0	0	0	0
hsa-miR-181d-3p	0	0.383202	0	0	0	0	0.410942	0	0	0.932171	0	0.354919	0	0	0	0	0	0	0	0.538796	0	0	0.425973	0.834539	0.768247	0.381454	0	0.514052	0	0
hsa-miR-1306-5p	1.42456	1.14961	0.857991	0.408305	5.62112	1.19261	1.64377	3.62124	2.10415	2.33043	4.07936	1.7746	1.54853	0.682785	1.63413	3.56928	0.706214	3.00992	1.0199	0.538796	1.78914	1.86717	0.851947	0.41727	0.768247	0.381454	0.562283	0	1.49442	1.43091
hsa-miR-6767-3p	0	0	0	0	0	0	0	0	0	0	0	0	0	0	0	0	0	0	0	0	0	0	0	0	0	0	0	0	0	0
hsa-miR-6890-3p	0	0	0	0	0.624568	0	0	0	0	0	0	0	0	0	0	0	0	0	0	0	0.447284	0	0	0.41727	0	0	0	0	0	0
hsa-miR-3614-5p	0.35614	0	1.71598	1.63322	0.624568	3.57783	0	7.24247	2.10415	2.79651	0.509919	0.354919	0.516177	0	0.980475	0.793173	1.05932	6.01984	3.73962	0.538796	1.34185	0.933585	3.40779	1.25181	0.768247	1.14436	2.81142	0.514052	1.49442	2.86182
hsa-miR-1324	0	0	0	0	0	0	0	0	0	0	0	0	0	0	0	0	0	0	0	0	0	0	0	0	0	0	0	0	0	0
hsa-miR-4494	0	0	0	0	0	0	0	0	0	0	0	0	0	0	0	0	0	0	0	0	0	0	0	0	0	0	0	0	0	0
hsa-miR-4756-3p	0	0	0	0.408305	0	0	0.410942	0	0	0	0	0	0	0	0	0	0	0	0	0	0	0	0	0.41727	0	0	0.281142	0	0.298883	0
hsa-miR-6501-3p	0	0	0	0	0	0	0	0	0	0.466086	0	0	0	0	0	0	0	0	0	0	0	0	0	0	0	0	0	0	0	0
hsa-miR-4257	0	0	0	0	0	0	0	0	0	0	0	0	0	0	0	0	0	0	0	0	0	0	0	0	0	0	0	0	0	0
hsa-miR-4691-3p	0	0	0	0	0	0	0	0	0	0	0	0	0	0	0	0	0	0	0	0	0	0	0	0	0	0	0	0	0	0
hsa-miR-4768-3p	0	0	0	0	0	0	0	0	0	0.466086	0	0	0	0	0	0	0	0.429988	0	0	0	0	0	0	0	0	0	0	0	0
hsa-miR-3155b	0	0	0	0	0	0	0	0	0	0	0	0	0	0	0	0	0	0	0	0	0	0	0	0	0	0	0	0	0	0
hsa-miR-3155a	0	0	0	0	0	0	0	0	0	0	0	0	0	0	0	0	0	0	0	0	0	0	0	0	0	0	0	0	0.597766	0
hsa-miR-6754-5p	0	0	0	0	0	0	0	0	0	0	0	0	0	0	0	0	0	0	0	0	0	0	0	0	0	0	0	0	0	0
hsa-miR-6798-5p	0	0	0	0	0	0	0	0	0	0	0	0	0	0	0	0	0	0	0	0	0	0	0	0	0	0	0	0	0	0
hsa-miR-16-1-3p	3.91754	3.44882	1.71598	2.44983	2.49827	2.38522	4.10942	3.0177	1.26249	2.33043	1.01984	1.7746	2.06471	4.77949	1.96095	0.793173	1.76553	1.28997	0.339966	3.23277	0.447284	0.933585	0.851947	2.08635	2.68886	3.05163	1.68685	1.54216	2.09218	1.43091
hsa-miR-1910-5p	0	0	0	0	0	0	0.410942	0	0	0	0	0.354919	0	0	0	0	0	0	0	0	0	0	0	0	0	0	0	0.514052	0	0
hsa-miR-5190	0	0	0	0	0	0	0	0	0	0	0	0	0	0	0	0	0	0	0	0	0	0	0	0	0	0	0	0	0	0
hsa-miR-194-3p	40.5999	44.8346	40.3256	91.4603	0	8.34828	46.8474	8.44955	2.52498	27.9651	0.509919	4.61395	0.516177	42.3327	138.574	86.4559	58.9689	150.926	84.3115	45.2588	98.8497	60.683	83.9168	111.828	39.5647	45.0115	72.5346	19.534	56.4889	167.416
hsa-miR-4302	0	0	0	0	0	0	0	0	0	0	0	0	0	0	0	0	0	0	0	0	0	0	0	0	0	0	0	0	0	0
hsa-miR-935	0.35614	46.3674	0.857991	0	0.624568	0	0.410942	3.0177	0.42083	28.8973	1.01984	0.709838	0.516177	1.36557	0.326825	12.2942	1.05932	0.859977	0.679931	5.92675	0.894568	16.8045	0.425973	2.50362	3.07299	1.14436	0.562283	0.514052	0.298883	0
hsa-miR-4328	0	0	0	0	1.24914	0	0	0	0	0	1.01984	0	2.06471	0	0.326825	0	0.353107	0.429988	0	0	0	0	0	0	0.384123	0	0	0	0	0
hsa-miR-8060	0	0	0	0	0	0	0	0	0	0	0	0	0	0	0	0	0	0	0	0	0	0	0	0	0	0	0	0	0	0
hsa-miR-490-5p	10.3281	1.14961	1.28699	0.81661	229.217	0	1.64377	0	3.36664	8.38954	150.936	7.09838	160.531	0	1.63413	0.396587	32.839	0	3.05969	1.07759	0.447284	0	0.425973	0.41727	0	0	0.281142	0.514052	0.896649	0.715454
hsa-miR-10226	0	0	0	0	0	0	0	0	0	0	0	0	0	0	0	0	0	0	0	0	0	0	0	0	0	0	0	0	0	0
hsa-miR-323b-3p	3.91754	6.89764	11.5829	4.08305	16.2388	2.38522	2.05471	3.0177	2.52498	13.0504	13.7678	12.7771	2.06471	2.04835	4.24873	2.77611	7.06214	8.59977	8.49914	2.69398	7.60383	5.60151	10.2234	3.75543	6.91422	11.0622	3.65484	12.8513	7.17319	6.43909
hsa-miR-324-3p	11.0403	9.96325	11.5829	16.3322	15.6142	15.5039	11.5064	13.8814	15.9916	10.2539	10.7083	16.3263	16.0015	15.0213	14.0535	21.0191	13.065	15.4796	5.09948	2.69398	18.7859	14.0038	8.51947	26.7053	6.14597	10.6807	8.99653	16.4497	9.26538	17.1709
hsa-miR-9902	0	0	0	0	0	0	0	0.603539	1.68332	0	0	0	0	0	0	0	0	0	0	0	0	0	0	0	0	0	0	0	0	0
hsa-miR-488-5p	0.35614	0	0	0	0.624568	0	0.410942	0	0	0	0	0	0	0	0	0	0	0	0	0	0	0	0.851947	0	0	0	0	0	0.298883	0.715454
hsa-miR-4530	0	0	0	0	0	0	0	0	0	0	0	0	0	0	0	0	0	0	0	0	0	0	0	0	0	0	0.281142	0	0	0
hsa-miR-4685-5p	0	0	0	0	0	0	0	0	0	0	0	0	0	0	0	0	0	0	0	0	0	0	0	0	0	0	0	0	0	0
hsa-miR-199a-5p	4537.93	2070.82	4767.43	3629.83	5905.92	3600.49	4655.56	2556.59	4112.35	4074.52	7468.79	5150.59	6363.95	3863.88	2670.16	1084.66	4148.65	2340.43	2825.11	1165.95	2266.39	1129.64	2874.04	1860.19	8017.42	8253.89	2745.63	3732.53	3687.92	3673.14
hsa-miR-199b-5p	2606.94	728.467	3798.32	2115.84	1552.68	3079.32	2413.05	1937.36	4085	1340	1981.04	3994.61	1958.89	3768.29	1315.8	284.749	1918.43	1013.48	2969.6	727.374	1299.36	472.394	2344.13	945.116	5846.36	6729.99	2427.66	2253.09	4445.59	3011.35
hsa-miR-6884-3p	0.35614	0	0	0	0	0	0	0	0	0	0	0	0	0	0.326825	0	0	0	0.339966	0	0.447284	0	0	0	0	0	0	0	0	0
hsa-miR-6872-3p	0	0	0	0	0	0	0	0	0	0	0	0	0	0	0	0	0	0	0	0	0	0	0	0	0	0	0	0	0	0
hsa-miR-1224-3p	0	0	0	0	0	0	0	0	0	0	0	0	0	0	0	0	0	0	0	0	0.447284	0.933585	0	0	0	0	0	0	0	0
hsa-miR-1915-3p	0	0	0	0	0	0	0	0	0	0	0	0	0	0	0	0	0	0	0	0	0	0	0	0	0	0	0	0	0	0
hsa-miR-4258	0	0	0	0	0	0	0	0	0	0	0	0	0	0	0	0	0	0	0	0	0	0	0	0	0	0	0	0	0	0
hsa-miR-1247-3p	0	0	0	0	0	0	0	0	0	0	0	0	0	0	0	0	0	0	0	0	0	0	0	0	0	0	0	0	0	0
hsa-miR-4783-3p	0	0.383202	0	0	0	0	0	0	0	0.466086	0	0.354919	0.516177	0	0	0	0	0	0	0	0	0	0	0.41727	0	0	0	0.514052	0	0
hsa-miR-4292	0	0	0	0	0	0	0	0	0	0	0	0	0	0	0	0	0	0	0	0	0	0	0	0	0	0	0	0	0	0
hsa-miR-6791-5p	0	0	0	0	0	0	0	0	0	0	0	0	0	0	0	0	0	0	0	0	0	0	0	0	0	0	0	0	0	0
hsa-miR-6886-5p	0	0	0	0	0	0	0	0	0	0.466086	0	0	0	0	0	0	0	0	0	0	0	0	0	0	0	0	0	0	0	0
hsa-miR-1203	0	0	0	0	0	0	0	0	0	0	0	0	0	0	0	0	0	0	0	0	0	0	0	0	0	0	0	0	0	0
hsa-miR-6850-3p	0	0	0	0	0	0	0	0	0	0	0	0	0	0	0	0	0	0	0	0	0	0	0	0	0	0	0	0	0	0
hsa-miR-6891-3p	0	0	0	0	0	0	0	0	0.42083	0	0	0	0	0.682785	0	0	0	0	0	0	0	0	0	0	0	0	0	0.514052	0	0
hsa-miR-4723-3p	0	0	0	0	0	0	0	0	0	0	0	0.354919	0	0	0	0	0	0	0	0	0	0	0	0	0	0	0	0	0	0
hsa-miR-6769b-3p	0.35614	0	0.428995	0.81661	0	0	0	1.20708	0	0.466086	1.01984	0.709838	0	0.682785	0.326825	0.396587	0	1.71995	0	1.61639	0	0.933585	0	0	0	0.762907	0.281142	1.0281	0.597766	0.715454
hsa-miR-4324	0	0	0	0	0	0	0	0	0	0	0	0	0	0	0	0	0.353107	0	0	0	0	0	0	0	0	0	0	0	0	0
hsa-miR-6893-3p	0	0	0	0	0	0	0	0	0	0	0	0	0	0	0	0	0	0	0	0	0	0	0	0	0	0	0	0	0	0
hsa-miR-939-3p	0.35614	0	0.428995	0.408305	0	0	0.821884	0.603539	0.42083	0	1.01984	0	0	0.682785	0	0	0.706214	0.429988	0	0	0	0	0	0.41727	0	0.381454	0.281142	0	0	0
hsa-miR-6852-5p	0	0	0	0	0	0	0	0	0.42083	0	0	0	0	0	0	0	0	0	0	0.538796	0.447284	0	0	0	0	0	0	0	0.298883	0
hsa-miR-1914-5p	0	0	0	0	0	0	0	0	0	0	0	0	0	0	0	0	0.353107	0	0	0	0	0	0	0	0	0	0	0.514052	0	0
hsa-miR-1266-3p	0	0	0	0.81661	0	0	0	0	0	0	0	0	0	0	0	0	0.706214	0	0	0	0	0	0	0	0	0	0	0	0	0
hsa-miR-6734-3p	0	0	0	0	0	0	0	0.603539	0.42083	0	0.509919	0	0	0	0.326825	0	0.706214	0.429988	0	1.07759	0.447284	0	0.425973	0.41727	0	0	0	0	0	0
hsa-miR-3189-3p	0	0	0	0	0	0	0	0	0	0	0	0	0	0	0	0	0	0.429988	0	0	0	0	0	0	0.384123	0	0	0	0	0
hsa-miR-106b-3p	18.8754	105.381	80.2221	46.5467	61.2077	62.0158	59.9975	73.0283	208.311	79.2345	50.9919	100.797	46.4559	73.7407	67.6528	138.012	57.9095	133.296	69.693	150.324	111.821	65.3509	52.8207	114.332	52.2408	35.4752	50.6055	51.9192	70.8353	31.48
hsa-miR-6078	0	0	0	0	0	0	0	0	0	0	0	0	0	0	0	0	0	0	0	0	0	0	0	0	0	0	0	0	0	0
hsa-miR-6880-3p	0	0	0	0	0	0	0	0	0	0	1.01984	0	0	0	0	0	0	0	0	0	0	0	0	0	0	0.381454	0	0	0	0
hsa-miR-6812-3p	0	0.383202	0	0.408305	0.624568	0	0	0	0	0.932171	0	0.354919	0	0	0	0.396587	0	0.429988	0.339966	0	0	0	0	0.41727	0	0	0	0.514052	0	0.715454
hsa-miR-4315	0	0	0	0	0	0	0	0	0	0	0	0	0	0	0	0	0	0	0	0	0	0	0	0	0	0	0	0	0	0
hsa-miR-4304	0	0	0	0	0	0	0	0	0	0	0	0	0	0	0	0	0	0	0	0	0	0	0	0	0	0	0	0	0	0
hsa-miR-10392-3p	0	0	0	0	0	0	0	0	0	0	0	0	0	0	0	0	0	0	0	0	0	0	0	0	0	0	0	0	0	0
hsa-miR-1908-3p	0	0	0	0	0	0	0	0	0	0.466086	0	0	0	0	0	0	0	0	0	0	0	0	0	0.41727	0	0	0	0	0	0
hsa-miR-6746-5p	0	0	0	0	0	0	0	0	0	0	0	0	0	0	0	0	0	0	0	0	0	0	0	0	0	0	0	0	0	0
hsa-miR-5090	0	0	0	0	0	0	0	0	0	0	0	0	0	0	0	0	0	0	0	0	0.447284	0	0.425973	0	0	0	0	0	0	0
hsa-miR-4746-5p	0	0	0	0	0	0	0	0	0	0.466086	0	0.354919	0	0	0.326825	0	0.353107	0	0	0	0	1.86717	0	0.41727	0	0	0	0.514052	0.298883	0
hsa-miR-6070	0	0	0	0	0	0	0	0	0	0	0	0	0	0	0	0	0	0	0.339966	0	0	0	0	0	0	0	0	0	0	0
hsa-miR-1181	0	0	0	0	0	0	0	0	0	0	0	0	0	0	0	0	0	0	0	0	0	0	0	0	0	0	0	0	0	0
hsa-miR-4735-5p	0	0	0.428995	0	0	0	0	0	0	0	0	0.709838	0	0	0	0	0	0	0	0	0.447284	0	0	0	0	0	0	0	0	0
hsa-miR-8067	0	0	0	0	0	0	0	0	0	0	0	0	0	0	0	0	0	0	0	0	0	0	0	0	0	0	0	0	0	0
hsa-miR-4305	0	0	0	0	0	0	0	0	0	0	0	0	0	0	0	0	0	0	0	0	0	0	0	0	0	0	0	0	0	0
hsa-miR-325	0	0	0	0	0	0	0	0	0	0	0	0	0	0	0	0	0	0	0	0	0	0	0	0	0	0	0	0	0	0
hsa-miR-26a-2-3p	28.135	30.273	17.1598	46.955	38.7232	22.6596	44.3817	19.3133	13.8874	29.8295	36.2043	13.8418	37.6809	22.5319	36.6044	11.1044	43.7853	26.6593	30.9369	58.1899	12.5239	38.277	51.5428	54.2451	31.4981	43.1043	34.2993	32.8993	37.0615	34.3418
hsa-miR-26a-1-3p	24.5736	7.28084	6.00593	16.7405	8.74396	7.15567	10.6845	6.03539	5.47079	7.92345	11.7281	4.96887	8.77501	8.8762	23.5314	7.53515	16.9491	12.8997	12.9187	31.789	7.15654	14.9374	20.0208	17.5253	13.0602	15.6396	15.4628	13.8794	14.0475	13.5936
hsa-miR-372-5p	0	0	0	0	0	0	0	0	0	0	0	0	0	0	0	0	0	0	0	0	0	0	0	0	0	0	0	0	0	0
hsa-miR-6511b-3p	1.06842	1.14961	0.857991	0.81661	9.36853	4.77044	0.410942	0	3.36664	1.39826	3.56944	1.7746	5.67795	1.36557	0.65365	1.18976	2.11864	1.71995	0	1.07759	3.57827	0	1.27792	1.25181	0.384123	0.381454	0.281142	1.54216	0.896649	2.14636
hsa-miR-6511a-3p	1.7807	2.68241	1.28699	2.85813	6.24568	0	2.05471	0.603539	3.36664	1.86434	6.11903	5.67871	6.7103	3.41392	2.94143	1.58635	2.47175	2.14994	1.69983	2.69398	4.02555	0	2.12987	1.25181	1.53649	0	1.12457	2.57026	2.39106	3.57727
hsa-miR-6862-3p	0	0	0	0	0	0	0	0	0	0	0	0	0	0	0	0	0	0	0	0	0	0	0	0	0	0	0	0	0	0
hsa-miR-4330	0	0	0	0	0	0	0	0	0	0	0	0	0	0	0	0	0	0	0	0	0	0	0	0	0	0	0	0	0	0
hsa-miR-1266-5p	0.35614	0.383202	0	0.408305	0	0	1.23283	0.603539	0.841661	0.932171	0	0.709838	0	0	0.65365	2.37952	0	0.429988	0.339966	2.15518	2.23642	1.86717	0	1.66908	0.768247	0	0.562283	1.0281	0.896649	2.14636
hsa-miR-519d-5p	0	0	0	0	0	0	0	0	0	0	0	0	0	0	0	0	0	0	0	0	0	0	0	0	0	0	0	0	0	0
hsa-miR-532-3p	22.7929	96.5669	25.3107	27.3564	6.87025	7.15567	11.0954	12.0708	17.6749	58.2607	13.2579	22.005	6.19413	53.94	16.9949	49.9699	21.8926	68.7982	20.3979	36.6381	32.6517	39.2106	18.7428	67.5977	34.187	37.7639	21.6479	23.6464	15.8408	43.6427
hsa-miR-2116-3p	1.7807	1.91601	1.28699	2.04152	1.24914	1.19261	0.410942	0.603539	0.42083	0.932171	1.01984	1.06476	0	2.04835	2.6146	35.2962	1.41243	4.72987	2.03979	7.54314	2.23642	2.80075	1.27792	0	1.53649	0	0.562283	2.05621	1.49442	2.14636
hsa-miR-7113-3p	0	0	0	0	0	0	0	0	0	0	0	0	0	0	0	0	0	0	0	0	0	0	0	0	0	0	0	0	0	0
hsa-miR-3605-3p	8.54735	9.19685	9.0089	4.49135	12.4914	2.38522	3.69848	12.0708	7.57494	7.92345	14.7877	8.87298	15.4853	3.41392	6.86333	7.93173	8.47457	8.16978	7.13928	11.8535	8.05111	10.2694	3.83376	5.84178	12.2919	12.9694	2.53028	3.08431	9.26538	7.15454
hsa-miR-1976	0.712279	0.383202	0.428995	1.22491	0.624568	0	0.410942	2.41416	0.42083	0	0	0.354919	0	0	0	1.58635	0	0.429988	0.679931	0.538796	0.447284	0	0	0	0.384123	1.14436	0.281142	0	0	1.43091
hsa-miR-8088	0	0	0	0	0	0	0	0	0	0	0	0	0	0	0	0	0	0	0	0	0	0	0	0	0	0	0	0	0	0
hsa-miR-520f-5p	0	0	0	0	0	0	0	0	0	0	0	0	0	0	0	0	0	0	0	0	0	0	0	0	0	0	0	0	0	0
hsa-miR-520b-5p	0	0.383202	0	0	0	0	0	0	0	0	0	0	0	0	0	0	0	0	0	0.538796	0	0	0	0	0	0	0	0	0	0
hsa-miR-517-5p	0	0	0	0	0	0	0	0	0	0	0	0	0	0	0	0	0	0	0	0	0	0	0	0	0	0	0	0	0	0
hsa-miR-3059-3p	0	0	0	0	0	0	0	0	0	0	0	0	0	0	0	0	0	0	0	0	0	0	0	0	0	0	0	0	0	0
hsa-miR-6845-3p	0	0	0	0	0	0	0	0	0	0	0	0	0	0	0	0	0	0	0	0	0	0	0	0	0	0	0	0	0.298883	0
hsa-miR-146a-3p	7.12279	1.14961	5.57694	8.5744	3.12284	26.2374	5.75319	21.7274	0.841661	3.2626	1.52976	1.7746	7.22648	11.6073	1.3073	4.36245	2.11864	2.57993	2.71973	5.38796	0.894568	0.933585	2.12987	3.75543	11.5237	12.2065	31.769	23.1323	4.18436	1.43091
hsa-miR-326	8.90349	4.59842	25.3107	19.1903	34.3513	20.2744	16.8486	15.692	32.4039	11.6521	17.8472	27.6837	27.3574	6.82785	17.3217	13.8805	16.596	16.7696	16.9983	3.77157	25.9425	13.0702	14.4831	23.3671	14.5967	11.4436	20.5233	15.4216	22.1173	17.1709
hsa-miR-1236-3p	0	0	0	0	0	0	0.410942	0	0.42083	0.466086	1.01984	0	0	0	0	0	0	0.859977	0	0	0	0.933585	0	0.41727	0	0	0.281142	0	0	0
hsa-miR-6730-3p	0	0	0.428995	0	0.624568	0	0	0	0	0	0	0	0	0.682785	0	0	0	0	0	0	0	0.933585	0	0	0.384123	0	0	0	0	0
hsa-miR-4750-3p	0	0	0	0	0	0	0	0	0	0	0	0	0	0	0	0	0	0	0	0	0	0	0	0	0	0	0	0	0	0
hsa-miR-4251	0	0	0	0	0	0	0	0	0	0	0	0	0	0	0	0	0	0	0	0	0	0	0	0	0	0	0	0	0	0
hsa-miR-4329	0	0	0	0	0	0	0	0	0	0	0	0	0	0	0	0	0	0	0	0	0	0	0	0	0	0	0	0	0	0
hsa-miR-1199-5p	0	0	0	0	0	0	0	0	0	0	0	0	0	0	0	0	0	0	0	0	0	0	0	0	0	0	0	0	0	0
hsa-miR-3151-3p	0	0	0	0	0	0	0	0	0	0	0	0	0	0	0	0	0	0	0	0	0	0	0	0	0	0	0	0	0	0
hsa-miR-4772-3p	7.12279	1.14961	5.14794	12.6574	0.624568	35.7783	5.75319	52.5079	3.78747	11.1861	0	9.2279	0.516177	6.14506	17.6486	5.15563	7.41525	14.1896	8.15918	0	8.49839	2.80075	3.40779	5.00724	4.60948	4.19599	8.71539	17.9918	10.7598	25.0409
hsa-miR-3158-5p	0	0	0	0	0	0	0	0	0	0	0	0	0	0	0	0.396587	0	0	0.339966	0	0	0	0	0	0	0	0	0	0	0
hsa-miR-1184	0	0	0	0	0	0	0	0	0	0	0	0	0	0	0	0	0	0	0	0	0	0	0	0	0	0	0	0	0	0
hsa-miR-6068	0	0	0	0	0	0	0	0	0	0	0	0	0	0	0	0	0	0	0	0	0	0	0	0	0	0	0	0	0	0
hsa-miR-4520-5p	0	0	0	0	0	0	0	0	0	0	0	0	0	0	0	0	0	0	0	0	0	0	0	0.41727	0	0	0.281142	0	0	0
hsa-miR-3692-5p	0	0	0	0	0	0	0	0	0	0	0	0	0	0	0	0	0	0	0	0	0	0	0	0	0	0	0	0	0	0
hsa-miR-875-3p	0	0	0	0	0	0	0	0	0	0	0	0	0	0	0	0	0	0	0	0.538796	0	0	0	0	0	0	0	0	0	0
hsa-miR-4638-3p	0	0	0	0	0	0	0	0	0	0	0	0	0	0	0	0	0	0	0	0	0.894568	0	0	0	0	0	0	0	0	0
hsa-miR-4720-5p	0	0	0	0.408305	0	1.19261	0	0	0	0	0	0	0	0	0	0	0	0	0	0	0	0	0	0	0	0	0	0	0	0
hsa-miR-3187-5p	0	0	0	0	0	0	0	0	0	0	0	0	0	0	0	0	0	0	0	0	0	0	0	0	0	0	0	0	0	0
hsa-miR-8089	0	0	0	0	0	0	0	0	0	0	0	0	0	0	0	0	0	0	0	0	0	0	0	0	0	0	0	0	0	0
hsa-miR-4456	0	0	0	0	0	0	0	0	0	0	0	0	0	0	0	0	0	0	0	0	0	0	0	0	0	0	0	0	0	0
hsa-miR-3120-5p	0	0	0	0	0	0	0	0	0	0	0	0	0	0	0	0	0	0	0	0	0	0	0	0	0	0	0	0	0	0
hsa-miR-6529-3p	0	0	0	0	0	0	0	0	0	0	0	0	0	0	0	0	0	0	0	0	0	0	0	0	0	0	0	0	0	0
hsa-miR-5008-3p	0	0	0	0	0	0	0	0	0	0	0	0	0	0	0	0	0	0	0	0	0	0	0	0	0	0	0	0	0	0
hsa-miR-134-3p	0	0	0	0.408305	0.624568	0	0	0	0.841661	0	0.509919	0.709838	0	0	0.326825	0	0.706214	0	0	0	0.894568	0	0	0.41727	0.384123	0	0.281142	1.0281	0	0
hsa-miR-26b-3p	55.2017	31.4226	32.6036	65.3288	59.9586	84.6754	39.0395	112.862	29.4581	31.2277	64.2499	37.6214	49.553	13.6557	39.5458	26.5713	64.9717	47.7287	38.7561	58.1899	34.4409	21.4724	48.9869	28.3743	33.4187	40.8155	41.8901	24.1604	35.866	43.6427
hsa-miR-1267	0	0	0.428995	0.408305	0	0	0.410942	0	0	0	0	0	0	0	0	7.13856	0.353107	0	0	0	0	0	0	0	0	0	0	0	0.597766	0
hsa-miR-6837-3p	0	0.383202	0	0	0	0	0	0	0.42083	0	0	0.354919	0	0	0.326825	0	0	0	0	0	0	0	0	0	0	0	0.281142	0	0.298883	0
hsa-miR-570-3p	7.12279	4.98163	1.71598	7.75779	6.24568	3.57783	4.52036	4.82832	0.42083	2.33043	3.05952	1.7746	2.58089	2.04835	3.59508	10.7078	6.00282	3.43991	3.73962	5.38796	0.894568	1.86717	8.0935	7.51086	1.53649	2.28872	3.3737	2.05621	2.39106	8.58545
hsa-miR-15b-3p	58.7631	242.567	47.1895	139.64	19.3616	232.559	93.6947	225.12	72.3828	194.358	69.349	125.641	53.1663	129.729	114.062	175.291	133.474	173.285	62.8936	223.061	80.9584	217.525	116.717	392.651	91.0372	107.188	110.208	261.652	111.782	66.5372
hsa-miR-6790-3p	0	0	0	0	0	0	0	0	0	0	0	0	0	0	0	0	0	0	0	0	0	0	0	0	0	0	0	0	0	0
hsa-miR-2114-3p	0	0.766404	0.428995	0.408305	0	0	0	0	0	0	0	0.709838	0	0	0	0	0.353107	0	0	0.538796	0	0	0	0.41727	0	0	0.281142	0	0	0
hsa-miR-3616-3p	0	0.383202	0.857991	0.81661	0	0	1.23283	0.603539	0.841661	0	0	0.354919	0	0	0.65365	0.396587	0.706214	1.28997	0.679931	1.07759	0.894568	0	1.27792	0	0	0	1.12457	0	1.19553	0
hsa-miR-6738-5p	0	0	0	0	0	0	0	0	0	0	0	0	0	0	0	0	0	0	0	0	0	0	0	0	0	0	0	0	0	0
hsa-miR-6804-3p	0	0	0	0	0	0	0	0	0	0	0	0	0	0	0	0	0	0	0	0	0	0	0	0	0	0	0	0.514052	0	0
hsa-miR-3166	0	0	0	0	0	0	0	0	0	0	0	0	0	0	0	0	0	0	0	0	0	0	0	0	0	0	0	0	0	0
hsa-miR-6836-5p	0	0	0	0	0	0	0	0	0	0	0	0	0	0	0	0	0	0	0	0	0	0	0	0	0	0	0	0	0	0
hsa-miR-1909-3p	0	0	0	0	0	0	0	0	0	0	0	0	0	0	0	0	0	0	0	0	0	0	0	0	0	0	0	0	0	0
hsa-miR-324-5p	54.1332	34.4882	57.0564	63.2872	87.4396	44.1266	49.313	82.0814	78.2744	68.9807	69.859	81.6314	116.656	65.5473	50.3311	113.424	68.8559	113.087	48.9551	18.8579	97.9552	71.886	53.6727	112.663	51.0884	51.4962	55.3849	79.164	60.3744	158.831
hsa-miR-4749-3p	0	0	0	0	0	0	0	0.603539	0	0	0	0	0	0	0	0	0	0.429988	0	0	0	0	0	0.41727	0	0	0	0	0.298883	0
hsa-miR-6869-3p	0	0	0	0	0	0	0	0	0	0	0	0	0	0	0	0	0	0	0	0	0	0	0	0	0	0	0	0	0	0
hsa-miR-2682-3p	0	0	0	0	0	0	0	0	0	0	0	0	0	0	0.65365	0	0	0	0	0	0	0	0	0	0	0	0	0	0.298883	0
hsa-miR-4763-5p	0	0	0	0	0	0	0	0	0	0	0	0	0	0	0	0	0	0	0	0	0	0	0	0	0	0	0	0	0	0
hsa-miR-3195	3.20526	1.14961	8.15091	1.22491	3.12284	1.19261	2.46565	11.4672	3.36664	1.86434	2.03968	12.4222	2.06471	0.682785	8.82428	0.793173	2.11864	0	6.79931	1.07759	16.5495	4.66792	9.37142	2.92089	1.15237	0.762907	8.99653	1.0281	5.67878	10.0164
hsa-miR-6720-3p	0	0.383202	0.428995	0	0.624568	0	0	0	0	0	0.509919	0.354919	0	0	0	0	0	0	0	0	0.447284	0	0	0	0	0	0	0	0	0
hsa-miR-4479	0	0	0	0	0	0	0	0	0	0	0	0	0	0	0	0.396587	0	0	0	0	0.447284	0	0	0	0	0	0	0	0	0
hsa-miR-4767	0	0	0	0	0	0	0	0	0	0	0	0	0	0	0	0	0	0	0	0	0	0	0	0	0	0	0.281142	0	0	0
hsa-miR-3621	0	0	0	0	0	0	0	0	0	0	0	0	0	0	0	0	0	0	0	0	0	0	0	0	0	0	0	0	0	0
hsa-miR-1301-5p	0	0	0	0	0	0	0	0	0	0	0	0	0	0	0	0	0	0	0	0	0	0	0	0	0	0	0	0	0	0
hsa-miR-9851-5p	0	0	0	0	0	0	0	0	0	0	0	0	0	0	0	0	0	0	0	0	0	0	0	0	0	0	0	0	0	0
hsa-miR-1251-3p	0	0	0	0.81661	0	0	0	0	0	0	0	0	0	0	0	0	0	0	0	0	0	0	0	0	0	0	0	0	0	0
hsa-miR-1255b-5p	0.35614	1.14961	0.428995	2.85813	0.624568	0	0.821884	1.20708	3.78747	0	1.52976	2.48443	0.516177	1.36557	0.65365	11.1044	0.353107	2.14994	0.679931	0	2.23642	0.933585	0.425973	0.834539	0.384123	1.14436	1.40571	1.0281	1.19553	1.43091
hsa-miR-196a-3p	0	0	0	0	0	0	0.410942	0	0	0	0	0	0	0	0.326825	0	0	0	0	0	0	0	0	0	0	0	0	0	0	0
hsa-miR-874-5p	1.7807	1.14961	2.14498	1.22491	2.49827	1.19261	2.05471	1.20708	3.78747	3.2626	0.509919	3.54919	0.516177	0.682785	1.96095	1.58635	1.41243	5.15986	1.69983	0	3.57827	1.86717	1.70389	1.25181	1.92062	1.52581	2.81142	2.05621	1.7933	1.43091
hsa-miR-1538	0	0	0	0	0	0	0	0	0	0	0	0	0	0	0	0	0	0	0	0	0	0	0	0	0	0	0	0	0	0
hsa-miR-6789-3p	0	0	0	0	0	0	0	0	0	0	0	0	0	0	0	0	0	0	0	0	0	0	0	0	0	0	0.281142	0	0	0
hsa-miR-4634	0	0	0	0	0	0	0	0	0	0	0	0	0	0	0	0	0	0	0	0	0	0	0	0	0	0	0	0	0	0
hsa-miR-10400-5p	0	0	0.428995	2.85813	0.624568	4.77044	2.87659	3.0177	5.47079	0.466086	7.13887	2.12951	0	0.682785	7.19015	2.37952	0.706214	2.57993	0.339966	0	3.57827	8.40226	0.851947	0	0	0.381454	0.562283	0	1.49442	0.715454
hsa-miR-1908-5p	0	0	0	0	0	0	0	1.20708	0	0	0	0.354919	0	0	0	0	0	0	0	0	0	0	0	0.41727	0	0	0	0	0	0
hsa-miR-10396b-5p	0.35614	0	0	0	0	0	0	0	0.42083	0	0	0	0	0	0.326825	0	0.353107	0	0	0	0	0	0	1.25181	0	0	0	0.514052	0	0
hsa-miR-760	0.712279	0	0.857991	0	0.624568	0	0.410942	0	0.841661	0.466086	1.52976	1.41968	1.54853	0.682785	0	0	0.353107	0	0.339966	0.538796	2.6837	0	0	1.25181	0	0.762907	0	1.54216	1.19553	2.14636
hsa-miR-3652	0	0	0	0	0	0	0	0	0	0	0	0	0	0	0.326825	0	0	0	0	0	0	0	0	0	0	0	0	0	0.597766	0
hsa-miR-8052	0	0	0	0	0	0	0	0	0	0	0	0	0	0	0	0	0	0	0	0	0	0	0	0	0	0	0	0	0	0
hsa-miR-6726-5p	0	0	0	0	0	0	0	0	0	0	0	0	0	0	0	0	0	0	0	0	0	0	0	0	0	0	0	0	0	0
hsa-miR-6862-5p	0	0	0	0.408305	0	0	0	0	0	0	0	0	0	0	0	0	0	0	0	0	0	0	0	0	0	0	0	0	0	0
hsa-miR-6781-5p	0	0	0	0	0	0	0	0	0	0	0	0	0	0	0	0	0	0	0	0	0	0	0	0	0	0	0	0	0	0
hsa-miR-9899	0	0	0	0	0	0	0	0	0	0	0	0	0	0	0	0	0	0	0	0	0	0	0	0	0	0	0	0	0	0
hsa-miR-1268a	0.35614	13.0289	3.43196	10.2076	0.624568	8.34828	4.52036	3.0177	0.841661	19.1095	2.03968	4.61395	2.58089	18.4352	3.26825	11.8976	6.00282	9.02976	1.35986	37.7157	2.23642	31.7419	5.11168	21.698	7.29834	20.5985	13.2137	59.63	1.49442	2.14636
hsa-miR-1268b	0	0	0	0	0	0	0.410942	0.603539	0	0.466086	0	0	0	1.36557	0.326825	0.793173	0.353107	0.429988	0.339966	0.538796	0	0.933585	0.425973	0.41727	0.384123	0.762907	0.562283	0.514052	0	0
hsa-miR-4741	0	0	0	0	0	0	0	0	0.42083	0	0	0	0	0	0	0	0	0	0	0	0	0	0	0	0	0	0	0	0	0
hsa-miR-3175	0	0	0	0	0	0	0	0	0	0	0	0	0	0	0	0	0	0	0	0	0	0	0	0	0	0	0	0	0	0
hsa-miR-486-3p	0	0	0.857991	0.408305	0	0	1.23283	0.603539	13.4666	0	0	4.25903	0	0.682785	1.3073	1.58635	0.353107	0.429988	0.339966	0.538796	2.23642	6.53509	0	0.41727	1.15237	0.381454	0.843425	2.05621	0.298883	0
hsa-miR-6845-5p	0	0	0	0	0	0	0	0	0	0	0	0	0	0	0	0	0	0	0	0	0	0	0	0	0	0	0	0	0	0
hsa-miR-6762-5p	0	0	0	0	0	0	0	0	0	0	0	0	0	0	0	0.396587	0	0	0	0	0	0	0	0	0	0	0	0	0	0
hsa-miR-128-1-5p	1.06842	0	0.428995	0.81661	1.87371	1.19261	0	0	0	1.39826	0	0	1.03235	0.682785	0.65365	0	0.706214	0.859977	1.0199	1.07759	0	0	0.425973	0	0	0.762907	0.281142	0.514052	0.298883	0.715454
hsa-miR-3196	0.35614	1.53281	0	0.81661	0	3.57783	0	10.2602	0.841661	0.466086	0	0.354919	0	0.682785	0.326825	0	0.353107	0	0	0	0	4.66792	0.425973	0	0	0	0	0	0	0.715454
hsa-miR-1237-5p	0	0	0	0	0	0	0	0	0	0	0	0	0	0	0	0	0	0	0	0	0	0	0	0	0	0	0	0	0.298883	0
hsa-miR-7704	0.712279	0.766404	3.86096	4.49135	1.24914	17.8892	2.46565	37.4194	9.25827	0.932171	0.509919	4.96887	0	0.682785	7.51698	0.793173	1.76553	1.71995	2.03979	0.538796	6.26197	5.60151	2.12987	1.25181	1.53649	2.28872	6.18512	2.57026	1.49442	2.86182
hsa-miR-4651	0	0	0	0	0	0	0	0	0	0	0	0	0	0	0	0	0.353107	0	0	0	0	0	0	0	0	0	0	0	0	0
hsa-miR-193b-5p	3.91754	1.14961	9.4379	2.44983	16.2388	4.77044	4.52036	4.82832	25.2498	1.39826	6.11903	10.6476	6.19413	2.04835	9.1511	4.36245	4.9435	8.59977	4.41955	3.23277	8.94568	1.86717	3.40779	4.1727	3.07299	1.90727	4.49827	7.19672	3.5866	8.58545
hsa-miR-197-5p	0	0	0.428995	0	0	0	0	0	0	0	0	0	0	0.682785	0	0	0	0	0.339966	0	0	0.933585	0	0	0	0.381454	0	0	0	0
hsa-miR-363-5p	0.712279	0	0	0.408305	1.87371	0	0	0	0	0	3.05952	0.354919	1.03235	0	0	0	0.353107	0	0	0	0	0	0	0	0	0	0	0	0.597766	0
hsa-miR-6766-5p	0	0	0	0	0	0	0	0	0	0	0	0	0	0	0	0	0	0	0	0	0	0	0	0	0	0	0	0	0	0
hsa-miR-12130	0	0	0	0	0	0	0	0	0	0	0	0	0	0	0	0.396587	0	0	0	0	0	0	0	0	0	0	0	0	0	0
hsa-miR-9901	0	0.383202	0	0	0	2.38522	0	0	0	0.466086	0	0	0	0	0	0	0	0	0	0.538796	0.447284	1.86717	0	0.834539	0	0	0	1.0281	0	0
hsa-miR-8071	0	0	0	0	0	0	0	0	0	0	0	0	0	0	0	0	0	0	0	0	0	0	0	0	0	0	0	0	0	0
hsa-miR-505-3p	69.0911	88.9029	84.5121	97.9931	142.402	88.2532	83.0103	160.541	79.5369	83.8954	114.222	85.5355	106.849	116.756	63.4041	69.4027	87.5705	67.5082	53.7146	47.9528	68.4344	154.041	77.5272	119.339	76.0564	88.1158	75.0648	72.9953	64.8576	77.2691
hsa-miR-4433a-5p	0	0	0	0	0	0	0	0	0	0	0	0	0	0	0	0	0	0	0	0	0	0	0	0	0	0	0	0	0	0
hsa-miR-4449	0	0	0	0	0	0	0	0.603539	0	0	0	0	0	0	0	0	0	0	0	0	0	0	0	0	0	0	0	0	0	0
hsa-miR-200c-5p	23.5052	26.0577	15.4438	47.3634	0	3.57783	51.3677	1.81062	1.68332	29.8295	0	3.54919	0.516177	17.0696	20.9168	250.246	39.9011	49.4487	38.0762	44.1813	11.1821	41.0777	45.5792	87.6266	23.0474	32.805	37.1107	18.5059	24.2095	30.0491
hsa-miR-1227-3p	0	0	0	0	0	0	0.821884	0	0	0	0	0	0.516177	1.36557	0.65365	0.793173	0.706214	0.429988	0	0	0.447284	0	0	2.92089	0.384123	0	0.843425	1.54216	0.298883	0.715454
hsa-miR-7847-3p	0	0	0	0	0	0	0	0	0	0	0	0	0	0	0	0	0	0.429988	0	0	0	0	0	0	0	0	0	0	0	0
hsa-miR-376b-5p	9.61577	8.81365	9.86689	15.1073	7.49482	19.0818	13.1501	8.44955	7.15411	12.1182	9.17855	13.8418	7.74266	16.3868	6.5365	1.18976	13.7712	3.8699	10.199	2.69398	3.13099	2.80075	12.7792	7.09359	24.5839	18.6912	14.9005	13.8794	12.852	9.30091
hsa-miR-8056	0	0	0	0	0	0	0	0	0	0	0	0	0	0	0	0	0	0	0	0	0	0	0	0	0	0	0	0	0	0
hsa-miR-223-5p	18.8754	10.7297	10.7249	17.9654	17.4879	357.783	30.4097	601.125	62.7037	66.6502	9.68847	62.1108	6.19413	12.9729	14.3803	8.72491	10.9463	36.979	14.9585	4.84916	23.706	15.8709	22.5766	10.849	21.1268	20.9799	45.8261	13.8794	36.4637	57.9518
hsa-miR-4711-3p	0	0	0	0	0	0	0	0	0	0	0	0	0	0	0	0	0	0	0	0	0	0	0	0	0	0	0	0	0	0
hsa-miR-10401-5p	0	0	0	0	0	0	0	0	0	0	0	0	0	0	0	0	0	0	0	0	0	0	0	0	0	0	0	0	0	0
hsa-miR-124-5p	0	0	0	0	0	0	0	0	0	0	0.509919	0	0	0	0	0	0	0	0	0	0.447284	0	0	0	0	0	0	0	0.298883	0
hsa-miR-633	0	0	0	0	0	0	0	0	0	0	0	0	0	0	0	0	0	0	0	0	0	0	0	0	0	0	0	0	0	0
hsa-miR-524-5p	0	0	0	0	0	0	0	0	0	0	0	0	0	0	0	0	0	0	0	0	0	0	0	0	0	0	0	0	0	0
hsa-miR-520d-5p	0	0	0	0	0	0	0	0	0	0	0	0	0	0	0	0	0	0	0	0	0	0	0	0	0	0	0	0	0	0
hsa-miR-7151-3p	0	0.383202	0.428995	0	1.24914	0	0	0	0	1.39826	1.01984	0.709838	1.54853	0	0	0	1.41243	0	0	0	1.34185	0	0	0	0	0	0.281142	0.514052	0.298883	0
hsa-miR-6798-3p	0	0	0	0	0	0	0.410942	0	0.42083	0	0	0	0	0	0	0	0	0.429988	0	0	0	0	0	0	0	0	0	0	0	0
hsa-miR-7848-3p	0	0	0	0	0	1.19261	0	0	0	0	0	0	0	0	0	0	0	0	0	0	0	0	0	0	0	0	0	0	0	0
hsa-miR-3682-5p	0	0	0	0	0	0	0	0	0	0	0	0	0	0	0	0.793173	0	0	0	0	0	0	0	0	0	0	0	0	0	0
hsa-miR-151a-3p	2028.22	1913.33	1110.67	1412.33	1330.96	819.324	914.346	993.426	1126.14	1567.91	1345.17	1326.33	802.139	1536.95	1579.22	1514.56	1186.09	1983.11	1563.16	2329.21	1448.31	2472.13	1313.7	2707.66	1178.11	1250.4	1174.05	1279.99	1519.52	2260.12
hsa-miR-585-5p	1.06842	0	1.28699	0	0	0	0.821884	0	1.68332	0.932171	2.03968	3.19427	0.516177	0	0	0.396587	0	0	0.339966	0	1.78914	0	0	0	0	0	0	0	0.597766	0
hsa-miR-4266	0	0	0	0	0	0	0	0.603539	0	0	0	0	0	0	0	0	0	0	0	0	0	0	0	0	0	0	0	0	0	0
hsa-miR-4278	0	0	0	0	0	0	0	0	0	0	0	0	0	0	0	0	0	0	0	0	0	0	0	0	0	0	0	0	0	0
hsa-miR-331-5p	3.5614	6.89764	3.43196	2.44983	5.62112	0	4.52036	2.41416	1.68332	3.2626	8.15871	4.96887	5.16177	0.682785	5.55603	5.9488	3.53107	4.29988	3.05969	4.84916	0.894568	7.46868	2.98181	5.84178	3.07299	3.43308	1.68685	3.59836	3.5866	2.14636
hsa-miR-6802-5p	0	0	0	0	0	0	0	0.603539	0	0	0	0	0	0	0.326825	0	0	0	0	0	0	0	0	0	0	0	0	0	0	0
hsa-miR-921	0	0	0	0	0	0	0	0	0	0	0	0	0	0	0	0	0	0	0	0	0	0	0	0	0	0	0	0	0	0
hsa-miR-4473	0.712279	0	0	0	1.24914	0	0	0.603539	0	0	0	0.354919	0.516177	0.682785	0	2.37952	0	0.429988	0	0	0.894568	1.86717	0.851947	0.41727	0	0	0	0	0	0.715454
hsa-let-7b-3p	31.6964	22.6089	61.7753	52.263	59.9586	66.7862	29.1769	50.0938	47.5538	39.1512	73.9383	73.1133	35.1001	17.0696	34.3166	40.4518	50.8474	33.5391	31.2768	28.0174	36.6773	32.6755	30.2441	34.6334	45.3266	53.022	25.865	39.0679	38.5559	32.9109
hsa-miR-98-3p	5.69824	8.81365	6.43493	7.34949	18.7371	14.3113	11.0954	15.0885	3.78747	6.5252	17.3373	8.87298	19.6147	12.9729	5.55603	5.15563	7.06214	6.01984	3.05969	4.84916	2.23642	13.0702	4.25973	19.6117	4.9936	12.588	6.46626	19.0199	7.17319	5.72363
hsa-let-7a-3p	74.4332	115.344	81.0801	145.356	138.03	158.617	104.79	91.1344	72.8036	71.7772	161.644	110.38	123.883	116.756	80.7258	74.5583	111.582	57.6185	65.6134	113.686	35.3354	84.9562	90.7323	119.339	74.5199	115.199	68.5986	116.69	112.38	94.44
hsa-let-7f-1-3p	12.4649	18.0105	12.4409	22.4568	26.2319	21.467	14.383	25.3487	10.9416	13.5165	38.244	22.3599	21.6794	6.14506	16.6681	9.51808	24.0113	12.8997	7.13928	18.8579	6.26197	17.7381	12.7792	22.5326	11.9078	19.4541	15.7439	25.1885	16.7375	10.0164
hsa-let-7f-2-3p	6.05438	8.81365	6.43493	11.0242	16.2388	5.96306	6.98601	10.8637	5.47079	6.5252	12.748	8.51806	11.3559	20.4835	4.57555	2.77611	8.12146	3.43991	6.79931	11.3147	2.6837	14.9374	4.68571	3.75543	8.06659	9.91779	5.62283	5.65457	7.77096	8.58545
hsa-let-7d-3p	20.3	52.4987	31.7457	80.0277	88.0642	143.113	22.6018	118.897	48.3955	58.7268	48.9523	99.7323	70.2001	34.1392	51.6384	46.7972	51.2005	55.4685	35.6964	59.8063	66.198	57.8823	41.7454	54.6623	29.5775	55.3108	35.4239	94.0715	41.8436	77.2691
hsa-let-7e-3p	7.47893	3.44882	11.5829	9.39101	31.853	1.19261	7.39695	7.84601	13.0457	10.2539	21.9265	15.9714	23.7442	4.09671	6.5365	3.17269	8.47457	6.87982	6.79931	9.15953	10.2875	0	4.25973	1.66908	8.83484	6.48471	5.06055	3.59836	8.36873	5.72363
hsa-miR-190a-3p	1.06842	1.14961	2.14498	1.63322	1.87371	0	2.05471	0	0.841661	0	0.509919	0.709838	0.516177	0.682785	2.28778	0.793173	1.41243	0.859977	2.37976	0.538796	0.447284	0.933585	2.98181	0.41727	0.384123	0.381454	1.12457	0.514052	2.39106	1.43091
hsa-miR-8074	0	0	0	0	0	0	0	0	0	0	0	0	0	0	0	0	0	0	0	0	0	0	0	0	0	0	0	0	0	0
hsa-miR-4477a	0	0	0	0	0	0	0	0	0	0	0	0	0	0	0.326825	0	0.353107	0	0	0	0	0	0	0.834539	0	0	0	0	0	0
hsa-miR-6715b-3p	0	0	0	0	0	0	0	0	0	0	0	0	0	0	0	1.18976	0	0.429988	0	0.538796	0	0	0	0.41727	0	0	0.843425	0	0	0.715454
hsa-miR-520e-5p	0	0	0	0	0	0	0	0	0	0	0	0	0	0	0	0	0	0	0	0	0	0	0	0	0	0	0	0	0	0
hsa-miR-4465	0	0	0	0	0	0	0	0	0	0	0	0	0	0	0	0	0	0	0	0	0	0	0	0	0	0	0	0	0	0
hsa-miR-6794-3p	0	0	0	0	0	0	0	0	0	0	0	0.354919	0	0	0	0	0	0	0	0	0	0	0	0	0	0	0	0	0	0
hsa-miR-181b-3p	2.49298	1.53281	2.57397	3.67474	2.49827	0	2.05471	0.603539	0.42083	7.45737	1.52976	1.7746	0.516177	2.04835	0.65365	1.58635	0.706214	3.43991	0	1.07759	0.894568	0.933585	3.83376	2.92089	2.68886	4.57744	4.49827	5.65457	2.39106	6.43909
hsa-miR-181b-2-3p	1.7807	1.53281	1.71598	1.22491	1.24914	3.57783	3.69848	0.603539	0	1.39826	1.52976	1.41968	0.516177	1.36557	2.6146	0.793173	0.706214	1.71995	1.35986	5.38796	0.447284	0.933585	3.83376	2.08635	2.68886	2.28872	1.96799	2.05621	1.49442	3.57727
hsa-miR-222-5p	4.98596	2.68241	5.57694	2.44983	0.624568	2.38522	9.04072	0.603539	0.841661	6.5252	1.01984	2.12951	1.03235	0.682785	3.9219	17.0532	2.82486	4.72987	1.0199	0.538796	0.894568	6.53509	3.40779	14.1872	1.53649	1.90727	1.96799	1.54216	2.68995	1.43091
hsa-miR-4276	0	0	0	0	0	0	0	0	0	0	0	0	0	0	0	0	0	0	0	0	0	0	0	0	0	0	0	0	0	0
hsa-miR-452-3p	0	0	0	0	0	0	0	0	0	0	0	0	0	0	0	0	0	0	0	0	0	0	0	0	0	0	0	0	0	0
hsa-miR-1912-5p	0	0	0	0	0	0	0	0	0	0	0	0	0	0	0	0	0	0	0	0	0	0	0	0	0	0	0	0	0	0
hsa-miR-5696	1.42456	0.766404	0.428995	0.81661	0	0	0	0	0.841661	0.466086	0.509919	0	0	0.682785	0	0	1.05932	0	0	1.61639	0	0	0	0.41727	0	0.381454	0.562283	1.0281	0	0.715454
hsa-miR-520a-5p	0	0	0	0	0	0	0	0	1.26249	0	0	0	0	0	0	0	0	0	0	0	0	0	0	0	0	0	0	0.514052	0	0
hsa-miR-525-5p	0	0	0	0	0	0	0	0	0.42083	0	0	0	0	0	0	0	0	0	0	0	0	0	0	0	0	0	0	0.514052	0	0
hsa-miR-188-3p	0.35614	2.29921	0.857991	0.408305	1.24914	1.19261	2.05471	1.20708	1.26249	1.39826	1.01984	0	1.03235	2.73114	0.65365	0.793173	1.05932	1.28997	0.339966	0.538796	0	1.86717	0	2.50362	1.15237	1.52581	0.843425	1.54216	0.298883	0.715454
hsa-miR-3156-3p	0	0	0	0	0	0	0	0	0	0	0	0	0	0	0	0	0	0	0	0	0	0	0	0	0	0	0	0	0	0
hsa-miR-6763-3p	0	0	0	0	0	0	0	0	0	0	0	0	0	0	0	0	0	0	0	0	0	0	0	0	0	0	0	0	0	0
hsa-miR-6826-3p	0.35614	0	0.428995	0	0.624568	0	0	0	0	0	0	0.354919	0	0.682785	0.326825	0	0	0	0.339966	1.61639	0	0	0	0.41727	0.384123	0	0	1.0281	0.597766	0
hsa-miR-4497	1.06842	7.66404	3.43196	0.408305	0.624568	22.6596	1.23283	28.3664	6.73328	3.2626	0.509919	1.41968	0	0	2.28778	0.793173	1.41243	1.28997	0.679931	1.07759	2.6837	12.1366	2.55584	1.66908	0.768247	0.762907	2.81142	0.514052	1.19553	1.43091
hsa-miR-1468-5p	9.61577	6.89764	8.57991	7.34949	9.9931	3.57783	4.52036	1.20708	5.04996	3.2626	9.17855	2.83935	9.80737	13.6557	7.51698	7.53515	10.9463	5.58985	14.9585	31.789	7.60383	2.80075	8.0935	2.92089	9.98721	7.62907	8.43425	1.54216	8.66761	5.72363
hsa-miR-155-3p	0	0.383202	0	0.408305	0	0	0	0.603539	0	0	0	0	0	0	0	0	0.353107	0.429988	0	0	0	0	0.425973	0	0	0	0.562283	1.0281	0.298883	0.715454
hsa-miR-337-3p	14.6017	10.3465	42.4705	22.4568	16.8633	52.4749	24.6565	14.4849	16.4124	11.6521	17.8472	33.3624	12.9044	8.19342	11.4389	3.17269	24.3644	8.16978	11.8988	2.15518	23.706	8.40226	20.0208	10.0145	28.041	22.1243	19.9611	24.1604	21.2207	6.43909
hsa-miR-6792-3p	0	0	0	0	0	0	0	0	0	0	0	0	0	0	0	0	0	0	0	0	0	0	0	0	0	0	0	0	0	0
hsa-miR-6749-3p	0	0	0	0	0	1.19261	0	0.603539	0	0	0.509919	0.354919	0.516177	1.36557	0	0	0.353107	0	0	0.538796	0	0	0	0	0	0.381454	0	1.0281	0.597766	0
hsa-miR-6780a-3p	0.35614	0	0	0.408305	0	0	0	0	0	0	1.01984	0	0.516177	0	0	0	0	0	0	0	0	0	0	0.834539	0	0	0.281142	0	0	0
hsa-miR-378a-5p	228.286	61.3123	148.861	320.519	342.264	22.6596	184.513	51.9044	133.824	63.8537	290.654	74.8879	265.315	69.644	252.636	102.716	196.681	178.015	225.057	56.5736	194.121	127.901	184.021	162.735	51.0884	49.589	185.272	51.9192	201.148	201.758
hsa-miR-1200	0	0	0	0	0	0	0	0	0	0	0	0	0	0	0	0	0	0	0	0	0	0	0	0	0	0	0	0	0	0
hsa-miR-1343-3p	0	0.766404	0	0.408305	0	1.19261	0	0	0	0	0	0	0	0	0.326825	0.396587	0.353107	0	0	0	0.894568	0	0	0	0	0	0	0.514052	0	0.715454
hsa-miR-4444	0	0	0	0	0	0	0.410942	0	0	0.932171	0	0.354919	0	0	0	0	0	0	0	0	0.447284	0	0	0	0	0.381454	0	0.514052	0	0
hsa-miR-6726-3p	0	0	0	0	1.24914	0	0	0	0	0	0	0.709838	0.516177	0	0.326825	0.396587	0	0.429988	0	1.07759	1.34185	0	0.425973	0	0	0.381454	0.281142	0.514052	0	0
hsa-miR-4665-3p	0	0	0	0	0	0	0	0	0	0	0	0	0	0	0	0	0	0	0	0	0	0	0	0	0	0	0	0	0	0
hsa-miR-1469	0	0	0	0	0	0	0	0	0	0	0	0	0	0	0	0	0	0	0	0	0	0	0	0	0	0	0	0	0	0
hsa-miR-6771-5p	0	0	0	0	0	0	0	0	0	0	0	0	0	0	0	0	0	0	0	0	0	0	0	0	0	0	0	0	0	0
hsa-miR-4750-5p	0	0	0	0	0	0	0	0	0	0.466086	0	0.354919	0	0	0	0.396587	0	0	0	0	0	0	0	0	0	0	0	0.514052	0.298883	0.715454
hsa-miR-6727-5p	0	0	0	0	0	0	0	0	0	0	0	0	0	0	0	0	0	0	0	0	0	0	0	0	0	0	0	0	0	0
hsa-miR-3677-3p	0	0	0	0	0	0	0	0	0	0	0	0.354919	0	0	0	0	0	0	0	0	0	0	0	0	0	0	0	0	0	0
hsa-miR-518f-5p	0	0	0	0	0	0	0	0	0.42083	0	0	0	0	0	0	0	0	0	0	0	0	0	0	0	0	0	0	0	0	0
hsa-miR-526a-5p	0	0	0	0	0	0	0	0	0	0	0	0	0	0	0	0	0	0	0	0	0	0	0	0	0	0	0	0	0	0
hsa-miR-519c-5p	0	0	0.428995	0	0	0	0	0	0.42083	0	0	0	0	0	0	0	0	0	0	0	0	0.933585	0	0	0	0	0	0	0	0
hsa-miR-1287-3p	0	0	0	0.408305	1.24914	0	0	0	0.42083	0.466086	0	0	1.03235	0	0	0	0	0	0.339966	0	0	0	0	0	0	1.14436	0	0	0.298883	0.715454
hsa-miR-1229-3p	0	0	0.428995	0	1.24914	1.19261	0	0.603539	0.42083	0	0	0.354919	0	0	0.65365	0	0.706214	0.429988	0	0	0.447284	0.933585	0	1.66908	0.384123	0	0	0	0	0
hsa-miR-6867-3p	0	0	0	0	0	0	0	0	0	0	0	0	0	0	0	0	0	0	0	0	0	0	0	0	0	0	0	0	0	0
hsa-miR-4279	0	0	0	0	0	0	0	0	0	0	0	0	0	0	0	0	0	0	0	0	0	0	0	0	0	0	0	0	0	0
hsa-miR-10399-3p	0.35614	3.06562	1.28699	1.22491	1.87371	1.19261	2.05471	5.43185	4.2083	1.39826	1.01984	1.7746	1.54853	1.36557	2.94143	1.98293	3.17796	2.14994	3.05969	1.61639	4.02555	1.86717	3.40779	2.50362	1.15237	0	3.3737	1.54216	1.49442	1.43091
hsa-miR-4684-5p	0	0	0	0.408305	0	0	0	0	0	0	0	0	0	0	0.326825	3.17269	0	0	0.339966	1.07759	0.447284	0.933585	0.425973	0	0	0.381454	0.281142	0	0	0
hsa-miR-3191-5p	0	0	0	0	0	0	0	0.603539	0	0	0	0	0	0	0	0	0	0	0	0	0	0	0	0	0	0	0	0	0	0
hsa-miR-3192-3p	0	0	0	0	0	0	0	0	0	0	0	0	0	0	0	0	0	0	0	0	0	0	0	0	0	0	0	0	0	0
hsa-miR-4314	0	0	0	0	0	0	0	0	0	0	0	0	0	0	0	0	0	0	0	0	0	0	0	0	0	0	0	0	0	0
hsa-miR-526b-5p	0	0	0.428995	0	0	0	0	0	1.68332	0.466086	0.509919	0.354919	0	0	0	0	0	0	0	1.07759	0	0	0	0	0	0	0	1.0281	0	0.715454
hsa-miR-7158-3p	0	0	0	0	0	0	0	0	0	0	0	0	0	0	0	0	0	0	0	0	0	0	0	0	0	0	0	0	0	0
hsa-miR-127-5p	9.97191	7.28084	18.0178	7.34949	13.1159	7.15567	16.0267	4.22478	19.779	12.5843	4.07936	19.8755	7.22648	20.4835	7.19015	2.37952	4.59039	7.73979	16.9983	1.61639	11.6294	2.80075	11.0753	4.58997	13.8284	18.3098	11.2457	11.8232	12.852	16.4554
hsa-miR-573	0	0	0	0	0	0	0	0	0	0.466086	0	0	0	0	0	0	0	0.429988	0	0.538796	0	0	0	0.834539	0	0	0	0	0.298883	0
hsa-miR-5585-3p	0	0.383202	0	0	0	0	0	1.20708	0	0	0	0	0	0	0.65365	0	0	0	0	0	0	0	0	0	0	0	0.281142	0	0	0
hsa-miR-192-5p	50788	58275.4	21169.2	104335	851.911	9362	44986.6	12793.8	1841.97	29836.5	872.472	4051.05	1158.3	46883.4	53499	88507	45618.6	79723.3	58277.3	50964.2	22037.7	36047.6	67651.4	73744.1	28317.2	44469.1	67237.3	12705.8	48055.6	101023
hsa-miR-3136-5p	0.35614	1.53281	0	0	0.624568	0	0	0	0	0	1.01984	0	1.03235	0	1.3073	3.17269	0.706214	1.71995	0.679931	1.07759	0.894568	1.86717	0	2.08635	0.384123	0	2.53028	0	0.896649	0.715454
hsa-miR-943	0	0	0	0.408305	0	1.19261	0	0	0	0	0	0	0	0	0	1.58635	0	0	0.339966	0.538796	0.447284	0.933585	0.425973	0.41727	0.384123	0.381454	0.281142	0	0.298883	0
hsa-miR-3161	0	0	0	0	0	0	0	0	0	0	0	0	0	0	0	0	0	0	0	0	0	0	0	0	0	0	0	0	0	0
hsa-miR-518a-5p	0	0	0	0	0	0	0	0	0	0	0	0	0	0	0	0	0	0	0	0	0	0	0	0	0	0	0	0	0	0
hsa-miR-106a-3p	5.3421	0	0.428995	0	16.8633	1.19261	2.05471	0	1.68332	1.86434	18.3571	2.12951	27.8736	0	0.65365	0.793173	3.17796	0.859977	0	0	0.894568	0	0	0	0	0.381454	0	0	1.19553	0.715454
hsa-miR-1273h-3p	0.35614	0.383202	0	0.408305	0.624568	0	0.821884	1.20708	0.42083	0	0	0	0	0	0.65365	0.396587	0	0	0	0	1.78914	0	0.851947	0	0	0.381454	0.562283	0.514052	0.597766	0.715454
hsa-miR-3678-3p	0	0	0	0	0	0	0	0	0	0	0	0	0	0	0	0	0	0	0	0	0	0	0	0	0	0	0	0	0	0
hsa-miR-7156-3p	0	0	0	0	0	0	0	0	0	0	0	0	0	0	0	0	0	0	0	0	0	0	0	0	0	0	0	0	0	0
hsa-miR-6511b-5p	0	0	0	0	0	0	0	0	0.42083	0	0	0	0	0	0	0	0	0	0	0	0	0	0	0	0	0	0	0	0	0
hsa-miR-192-3p	489.692	508.126	139.852	795.786	4.99655	42.934	281.906	78.4601	9.6791	235.373	6.62895	22.005	7.22648	316.812	345.127	703.545	259.534	540.066	352.884	371.23	164.6	240.865	365.059	553.717	177.849	316.225	341.868	62.2003	252.257	725.471
hsa-miR-12121	0	0	0	0	0	0	0	0	0	0	0	0	0	0	0	0	0	0	0	0	0	0	0	0	0	0	0	0	0	0
hsa-miR-3972	0	0	0	0	0	0	0	0	0	0	0	0	0	0	0	0	0	0	0	0	0	0	0	0	0	0	0	0	0	0
hsa-miR-4659a-5p	0	0	0	0.408305	0	0	0	0.603539	0	0	0	0	0	0	0	0	0	0	0	0	0	0	0	0	0	0	0	0	0	0
hsa-miR-3157-3p	0	0	0	0	0.624568	0	0	0.603539	0	0	0	0	0.516177	0	0.326825	0.396587	0	0	0	0	0	0	0	0	0	0.381454	0.562283	0	0	0
hsa-miR-874-3p	6.05438	9.19685	9.0089	15.1073	5.62112	13.1187	10.6845	10.8637	15.5707	4.19477	3.05952	27.3288	4.12942	8.8762	8.49745	3.56928	4.9435	8.16978	8.49914	10.7759	11.6294	12.1366	4.68571	8.34539	6.91422	14.4952	8.15311	23.1323	5.97766	17.8864
hsa-miR-6514-3p	0.712279	1.14961	0.428995	0	0.624568	0	0	0.603539	0.42083	0.466086	1.52976	0.709838	1.03235	0	0	0.793173	0.706214	0.859977	0.339966	0.538796	0	0	1.27792	1.66908	0.384123	0.762907	0.562283	0	0.298883	0
hsa-let-7i-3p	57.6946	51.3491	90.947	80.8443	173.005	197.973	123.693	214.256	101.841	73.1754	100.964	113.574	132.141	56.6711	56.5407	38.0723	85.805	60.6284	58.4741	23.707	51.8849	34.5426	44.3012	51.7414	100.64	94.6005	87.1539	68.8829	78.0085	81.5618
hsa-miR-1269b	0.35614	0	0.428995	0.408305	0	0	0.410942	0	0	0	0	0	1.03235	24.5802	0	0	1.05932	2.57993	0	0.538796	0	0.933585	6.81558	3.33816	63.3803	90.786	0	0	0.298883	0.715454
hsa-miR-1269a	4.98596	19.5433	1.28699	6.53288	0	1.19261	1.64377	0	0.42083	2.79651	0.509919	0	0.516177	15.704	1.3073	2.37952	0.706214	1.28997	1.0199	550.649	0.894568	0	0	0.41727	18.0538	20.5985	0	0.514052	0.597766	1.43091
hsa-miR-8058	0	0	0	0	0	0	0	0	0	0	0	0	0	0	0	0	0	0	0	0	0	0	0	0	0	0	0	0	0	0
hsa-miR-1270	1.7807	1.53281	2.57397	1.22491	1.24914	2.38522	0.410942	3.62124	3.36664	1.39826	1.01984	1.7746	1.03235	0	0.980475	0.793173	0.706214	0.859977	2.03979	0	0.894568	0	0.425973	10.4317	0.384123	1.52581	1.40571	1.0281	1.49442	2.86182
hsa-miR-4309	0	0	0	0	0	0	0	0	0	0	0	0	0	0	0	0	0	0	0	0	0	0	0	0	0	0	0	0	0	0
hsa-miR-432-3p	0	0	0	0	0	0	0	0	0.42083	0	0.509919	0	0.516177	0.682785	0	0	0.353107	0	0	0	0	0	0.425973	0	0	0	0	0	0.298883	0
hsa-miR-7150	0	0	0	0	0	0	0	0	0	0	0	0	0	0	0	0	0	0	0	0	0	0	0	0	0	0	0	0	0	0
hsa-miR-328-3p	12.821	4.21522	21.4498	15.1073	32.4776	9.54089	9.8626	13.8814	20.6207	6.99128	15.2976	31.9427	20.1309	3.41392	12.7462	5.9488	14.1243	14.6196	7.47924	3.77157	18.7859	3.73434	8.51947	9.5972	9.60308	7.24762	7.87197	6.16862	7.17319	11.4473
hsa-miR-6878-3p	0	0	0	0	0	0	0	0	0	0	0.509919	0	0	0	0	0	0	0	0	0	0	0	0	0	0	0	0	0	0	0
hsa-miR-4730	0	0	0	0	0	0	0	0	0	0	0	0	0	0	0	0	0	0	0	0	0	0	0	0	0	0	0	0	0	0
hsa-miR-6770-3p	0	0	0	0	0.624568	0	0	0	0	0	1.52976	0	0.516177	0	0	0	0	0.429988	0.339966	0	0	0	0	0.41727	0	0	0	0	0.298883	0
hsa-miR-4298	0	0	0	0	0	0	0	0	0	0	0	0	0	0	0	0	0	0	0	0	0	0	0	0	0	0	0	0	0	0
hsa-miR-6788-5p	0.35614	0	0	0	0.624568	0	0	0	0	0	0	0	0	0	0	0	0	0	0.339966	0.538796	0	0	0	0	0	0	0	0	0	0
hsa-miR-30c-2-3p	15.314	2.68241	28.7427	8.5744	38.0987	2.38522	11.5064	3.62124	35.3497	4.66086	33.1448	19.1656	12.9044	2.73114	17.9754	2.37952	10.9463	6.87982	20.7379	3.77157	24.1533	2.80075	19.1688	3.75543	11.5237	7.24762	14.0571	7.19672	30.785	9.30091
hsa-miR-30c-1-3p	9.25963	4.98163	7.29292	12.2491	15.6142	5.96306	9.45166	7.84601	7.57494	5.12694	14.7877	7.4533	10.3235	5.46228	7.51698	4.36245	7.76835	12.0397	10.8789	17.7803	9.39296	8.40226	11.5013	9.5972	6.5301	7.24762	9.83996	4.11241	5.3799	15.0245
hsa-miR-6779-5p	0	0	0	0	0	2.38522	0	0	0	0.466086	0	0	0	0	0	0	0	0	0	0	0	0	0	0	0	0	0	0.514052	0	1.43091
hsa-miR-1273h-5p	0	0.383202	0	0	0	0	0	1.81062	0	0	0	0	0	0	0	0	0.353107	0	0	0	0	0	0	0	0.384123	0	0	0	0	0.715454
hsa-miR-30b-3p	4.98596	4.59842	2.57397	5.30796	7.49482	1.19261	2.05471	1.20708	2.52498	2.33043	3.05952	3.19427	2.58089	3.41392	5.55603	5.9488	5.64971	7.3098	4.41955	8.62073	1.78914	4.66792	4.25973	5.00724	2.30474	2.67018	5.06055	3.59836	4.18436	9.30091
hsa-miR-3689a-3p	0	0	0	0	0	0	0	0.603539	0	0	0	0	0	0	0	0	0	0	0	0	0	0	0	0	0	0	0	0	0	0
hsa-miR-3689b-3p	0	0	0	0	0	0	0	0	0	0	0	0	0	0	0	0	0	0	0	0	0	0	0	0	0	0	0	0	0	0
hsa-miR-769-3p	0.712279	4.98163	3.00297	1.22491	2.49827	2.38522	2.46565	2.41416	5.47079	5.59303	2.03968	2.12951	3.61324	2.73114	3.26825	3.56928	1.76553	3.00992	1.35986	3.77157	4.47284	6.53509	1.70389	7.09359	2.68886	3.81454	1.40571	2.05621	3.5866	2.86182
hsa-miR-6724-5p	0.712279	0.383202	0	0.408305	0	0	0	0	0	0.466086	0	0	0.516177	1.36557	0.65365	0	1.05932	0.429988	1.0199	0.538796	0.894568	0.933585	0.425973	0.41727	0.384123	0	0.562283	0.514052	0.298883	0
hsa-miR-10400-3p	0	0	0	0	0	0	0	0	0	0	0	0	0	0	0	0	0	0	0	0	0	0	0	0	0	0	0	0	0	0
hsa-miR-4674	0	0	0	0	0	0	0	0	0	0	0	0	0	0.682785	0	0	0	0	0	0	0	0	0	0	0	0	0	0	0	0
hsa-miR-3150a-3p	0	0.383202	0	0	0	0	0	0	0	0	0	0.354919	0	0	0	0.793173	0	0	0	0	0.447284	0	0	0.41727	0	0	0.281142	0	0	0
hsa-miR-6763-5p	0	0.383202	0	0	0	0	0	0	0.42083	0	0	0	0	0	0.326825	0	0	0	0	0	0	0	0	0.41727	0	0	0	0.514052	0	0
hsa-miR-4665-5p	0	0	0	0	0	0	0	0	0	0	0	0	0	0	0	0	0	0	0	0	0	0	0	0	0	0.381454	0	0	0	0
hsa-miR-7109-5p	0	0.383202	0	0	0	0	0	0	0	0	0	0	0	0	0	0	0	0	0	0	0	0	0	0	0	0	0	0	0	0
hsa-miR-6803-5p	0	0	0	0	0	0	0	0	0	0	0	0	0	0	0	0	0	0	0	0	0	0	0	0	0	0	0	0	0	0
hsa-miR-3170	0	0	0	0	0.624568	0	0	0	0	0	0	0	0	0	0	0	0	0	0	0	0	0	0	0.41727	0	0	0	0	0	0
hsa-miR-6736-5p	0	0	0	0	0	0	0	0	0	0	0	0	0	0	0	0	0	0	0	0	0	0	0	0	0	0	0	0	0	0
hsa-miR-4507	0	0	0	0	0	0	0	0	0	0	0	0	0	0	0.326825	0	0	0.429988	0	0	0	0	0	0	0	0	0	0	0	0
hsa-miR-150-3p	0	0	0.857991	0.408305	0	0	1.23283	0.603539	2.52498	0	0	1.41968	0	0	3.26825	0.793173	0.706214	3.00992	0.679931	0	0.447284	0.933585	2.12987	0	0	0.762907	1.40571	2.05621	1.49442	0.715454
hsa-miR-29b-2-5p	69.0911	7.66404	45.0445	28.5813	108.05	19.0818	28.355	24.1416	66.0704	27.499	148.387	29.4583	75.3619	6.82785	30.0679	15.4669	53.6723	29.6692	32.2967	6.46555	25.4952	10.2694	40.0415	16.6908	26.1204	18.3098	32.3313	19.0199	30.785	23.61
hsa-miR-2054	0	0	0	0	0	0	0	0	0	0	0	0	0	0	0	0	0	0	0	0	0	0	0	0	0	0	0	0	0	0
hsa-let-7c-3p	3.91754	1.14961	5.57694	1.22491	3.74741	0	2.46565	0	10.0999	2.79651	8.15871	13.132	5.67795	2.04835	2.28778	0.396587	1.05932	0.429988	0.679931	2.15518	1.78914	0	1.27792	0.41727	3.45711	10.2992	3.09256	0.514052	5.3799	0.715454
hsa-let-7a-2-3p	2.49298	0.766404	0	0.81661	0.624568	0	0.821884	0	0.42083	1.39826	1.01984	1.7746	1.54853	0.682785	0	0.793173	0.706214	0	0.339966	0	0	0.933585	0.425973	0	1.15237	3.05163	0.562283	0	0.896649	0.715454
hsa-let-7g-3p	11.7526	9.96325	7.72192	13.8824	15.6142	8.34828	16.4377	12.6743	12.6249	5.12694	13.7678	6.74346	11.8721	15.704	11.4389	9.51808	8.82767	10.7497	14.2786	19.3966	9.84025	6.53509	11.9273	10.849	9.60308	8.01053	14.3382	9.76698	11.9553	19.3173
hsa-miR-675-3p	0.35614	1.53281	0	0	3.12284	4.77044	0	7.24247	16.8332	1.86434	1.01984	7.80822	3.61324	8.8762	0	0	1.05932	0.429988	1.35986	0.538796	0	28.0075	0	0	0.768247	1.14436	0.281142	3.59836	0.896649	0
hsa-miR-676-3p	3.20526	0.383202	3.86096	1.63322	8.74396	1.19261	3.69848	1.20708	6.73328	1.39826	7.13887	2.48443	4.12942	14.3385	1.96095	0.396587	2.47175	7.73979	3.39966	3.23277	1.78914	10.2694	5.11168	14.6044	4.9936	7.62907	1.68685	12.3372	2.68995	3.57727
hsa-miR-210-3p	160.975	389.333	47.6185	156.789	51.8392	95.4089	59.5866	134.589	28.1956	144.953	46.9126	34.0722	49.0368	66.9129	80.0721	440.608	75.2118	219.294	154.004	15.6251	39.8083	406.109	72.8415	201.124	16.9014	17.5469	103.741	46.2647	52.6034	232.523
hsa-miR-4322	0	0	0	0	0	0	0	0	0	0	0	0	0	0	0	0	0	0	0	0	0	0	0	0	0	0	0	0	0	0
hsa-miR-4265	0	0	0	0	0	0	0	0	0	0	0	0	0	0	0	0	0	0	0	0	0	0	0	0	0	0	0	0	0	0
hsa-miR-744-3p	2.13684	1.91601	0.428995	3.67474	3.12284	0	3.28753	5.43185	0.42083	1.39826	2.03968	0.709838	5.16177	4.09671	1.96095	2.37952	1.05932	2.14994	0.339966	2.15518	0.894568	3.73434	1.27792	4.58997	1.53649	2.28872	1.96799	3.59836	2.68995	0.715454
hsa-miR-7702	0	0	0	0	0	0	0	0	0	0	0	0	0	0	0	0	0.353107	0	0	0	0.447284	0	0	0	0	0	0	0	0	0
hsa-miR-8061	0	0	0	0	0	0	0	0	0	0	0	0	0	0	0	0	0	0	0	0	0	0	0	0	0	0	0	0	0	0
hsa-miR-374b-3p	24.2175	44.0682	6.43493	13.4741	15.6142	22.6596	6.57507	9.05309	9.25827	29.8295	28.0456	8.16314	16.5177	20.4835	14.0535	3.96587	13.4181	9.88973	8.15918	30.7114	6.26197	21.4724	9.37142	27.5398	18.822	33.9494	8.71539	13.3653	9.26538	6.43909
hsa-miR-6083	0	0	0	0	0	0	0	0	0	0	0	0	0	0	0	0	0	0	0	0	0	0	0	0	0	0	0	0	0	0
hsa-miR-374a-3p	24.5736	119.176	30.4587	33.8893	61.2077	33.3931	37.8067	18.7097	33.6664	52.2016	58.6407	29.4583	43.8751	66.2301	29.4143	13.8805	26.483	21.0694	28.2171	59.8063	8.05111	16.8045	22.5766	33.3816	34.5711	54.9293	25.865	30.8431	30.1872	16.4554
hsa-miR-491-3p	1.7807	3.44882	0.857991	0.408305	0.624568	0	0	1.81062	0	0.932171	1.52976	0.354919	3.61324	1.36557	0.326825	2.37952	0.706214	0.429988	0.679931	1.07759	0.447284	1.86717	1.70389	0.41727	0.384123	0.762907	0.562283	0.514052	1.7933	2.14636
hsa-miR-3180-5p	0	0.383202	0	0	0	0	0	0	0	0	0	0	0	0	0	0	0	0	0	0	0	0.933585	0	0.834539	0	0	0	0	0	0
hsa-miR-3679-3p	0	0	0.428995	0	0	0	0	0	0	0.466086	0.509919	0	0	0	0.326825	0.396587	0	0	0	0.538796	0	0.933585	0	0.834539	0	0	0	0	0	0
hsa-miR-718	0	0	0	0	0	0	0	0	0	0	0	0	0	0	0	0	0	0	0	0	0	0	0	0	0	0	0	0	0	0
hsa-miR-4664-3p	0.35614	0	0	0	0	2.38522	0.410942	0	0	0.932171	0	0	0	0	0	1.18976	0	1.28997	0	0	0.447284	0.933585	0	0.834539	0	0	0.562283	0.514052	0	0
hsa-miR-1238-3p	0	0	0	0	0	0	0	0	0	0	0	0	0	0	0	0	0	0	0	0	0	0	0	0	0	0	0	0	0	0
hsa-miR-6809-3p	1.06842	0.383202	0.428995	0.408305	3.74741	0	0	0	1.68332	0	1.52976	0.354919	2.06471	0	0.65365	0	0.353107	0	0	0	0	0.933585	0.425973	0	0.384123	0	0	0	0	0
hsa-miR-4762-3p	0.35614	0.383202	0	0	0.624568	0	0	0	0	0	0.509919	0	0.516177	0	0.326825	0	0	0	0	0	0	0.933585	0	0.834539	0	0.381454	0	0	0.298883	0.715454
hsa-miR-6738-3p	0	0	0.428995	0	0	0	0	0	0	0	0	0	0	0	0	0	0	0	0	0	0	0	0	0	0	0	0	0	0.298883	0
hsa-miR-578	0	0	0	0.408305	0	0	0.410942	0	0	0	0	0	0	0	0	0	0	0	0	0	0	0	0	0	0	0	0	0	0	0
hsa-miR-8081	0	0	0	0	0	0	0	0	0	0	0	0	0	0	0	0	0	0	0	0	0	0	0	0	0	0	0	0	0	0
hsa-miR-4776-3p	0	0	0	0	0	0	0	0	0	0	0	0	0	0	0	0	0	0	0	0	0	0	0	0	0	0	0	0	0	0
hsa-miR-5004-3p	0	0	0	0	0	0	0	0.603539	0	0	0	0	0	0	0	0	0	0	0	0	0	0	0	0	0	0	0	0	0	0
hsa-miR-12133	0	0	0	0	0	0	0	0	0	0	0	0	0	0	0	0	0	0	0	0	0	0	0	0	0	0	0	0	0.298883	0
hsa-miR-1271-5p	4.98596	9.96325	16.7308	7.75779	29.3547	4.77044	3.69848	8.44955	27.354	9.32171	28.0456	17.391	16.5177	3.41392	14.7071	2.77611	10.2401	6.01984	15.9784	5.38796	15.6549	3.73434	10.2234	10.0145	14.5967	7.62907	7.59083	8.22483	17.3352	7.15454
hsa-miR-887-5p	1.42456	0.766404	0	0	1.87371	0	0	0	0	0	1.01984	0.709838	1.54853	0	0.980475	0	0.706214	1.28997	1.0199	0	1.34185	0	0	0	1.53649	0	0	0	0.597766	0
hsa-miR-4260	0	0	0	0	0	0	0	0	0	0	0	0	0	0	0	0	0	0	0	0	0	0	0	0	0	0	0	0	0	0
hsa-miR-659-3p	0	0	0	0	0	0	0	0	0	0	0	0	0	0	0	0	0	0	0	0	0	0.933585	0.425973	0.41727	0	0	0	0	0	0
hsa-miR-30d-3p	12.1088	26.8241	17.5888	44.9135	41.2215	23.8522	36.1629	14.4849	14.7291	23.3043	26.0059	15.6164	22.1956	12.2901	21.2436	15.0703	36.37	24.9393	21.7578	28.5562	7.60383	28.0075	28.9662	46.7342	13.0602	16.0211	24.7405	21.0761	18.2319	18.6018
hsa-miR-30e-3p	671.323	285.485	519.513	805.177	1572.66	583.187	533.403	527.493	421.251	293.634	1389.53	352.79	755.683	332.516	592.534	329.563	664.547	394.299	587.801	470.908	342.619	325.821	696.467	438.133	420.615	450.497	653.092	387.595	418.436	442.151
hsa-miR-30a-3p	382.85	63.6115	574.854	268.256	876.894	76.3271	295.056	47.6796	444.397	128.174	854.115	395.735	483.658	60.7678	339.244	53.5392	340.395	115.237	298.15	91.5953	284.92	44.8121	359.522	97.6411	206.658	166.695	294.918	180.946	410.665	207.482
hsa-miR-8055	0	0	0	0	0	0	0	0	0	0	0	0	0	0	0	0	0	0	0	0	0	0	0	0	0	0	0	0	0	0
hsa-miR-6885-3p	0	0.766404	0	0	0	0	0	0	0	0.466086	0	0	0	0	0	0	0.353107	0	0	0	0	0	0	0.834539	0	0	0	0	0.298883	0
hsa-miR-129-5p	14.6017	1.53281	12.8699	3.26644	91.8116	1.19261	16.4377	0.603539	1.26249	8.38954	31.1051	3.19427	21.1633	0	7.19015	0.793173	13.7712	3.8699	6.79931	4.31037	16.5495	0	6.81558	0	6.5301	2.67018	8.99653	1.54216	6.57543	3.57727
hsa-miR-12136	17.807	57.4803	53.1954	106.976	37.4741	62.0158	99.037	97.1698	52.183	42.8799	36.7142	75.2429	60.9089	202.104	84.6477	25.3815	82.627	59.7684	88.3911	147.63	25.4952	149.374	74.5454	43.3961	21.5109	21.7429	56.2283	15.9356	116.863	93.7245
hsa-miR-548ad-3p	0	0	0	0	0	0	0	0	0	0	0	0	0	0	0	0	0	0	0	0	0	0	0	0	0	0	0	0	0	0
hsa-miR-4668-3p	0.35614	0.766404	0.428995	0.408305	0.624568	3.57783	0	2.41416	0.42083	0	0	0	1.03235	0.682785	0.326825	0.396587	0.353107	0	0	0	0	0	1.27792	0.41727	0	0.381454	0	0.514052	0.298883	0
hsa-miR-3662	0	0.766404	0	0	0	0	0	0	0	2.33043	0	0	0	0.682785	0	0.396587	0	1.28997	0	0	0.447284	0	0.425973	0.41727	0.384123	0	0.281142	1.0281	0	0
hsa-miR-4311	0	0	0	0	0	0	0	0	0	0	0	0	0	0	0	0	0	0	0	0	0	0	0	0	0	0	0	0	0	0
hsa-miR-518a-3p	0	0.383202	0	0	0	0	0	0	1.68332	0	0	1.06476	0	0	0	0	0	0	0	0	0	0	0	0	0	0	0	0	0	0
hsa-miR-526a-3p	0	0	0	0	0	0	0	0	0	0	0	0	0	0	0	0	0	0	0	0	0	0	0	0	0	0	0	0	0	0
hsa-miR-518f-3p	0	0	0	0	0	0	0	0	2.10415	0	0	1.41968	0.516177	0	0	0.793173	0.353107	0	0	0	0	0	0	0	0	0.381454	0	1.0281	0	0
hsa-miR-548aq-5p	0	0.383202	0	0.81661	0	0	0.821884	0.603539	0	0.466086	0.509919	0.354919	0	0.682785	0.326825	0.396587	0.706214	0.429988	0	0	0.447284	0	0.425973	0	0.768247	0	0.843425	1.54216	0.298883	0
hsa-miR-8054	0	0	0	0	0	0	0	0	0	0	0	0	0	0	0	0	0	0	0	0	0	0	0	0	0	0	0	0	0	0
hsa-miR-526b-3p	0	0	0	0	0	0	0	0	0	0	0	0	0	0	0	0	0.353107	0	0	0	0	0	0	0	0.384123	0	0	0	0	0
hsa-miR-551b-5p	0.35614	0	0	0	0	0	0	0	1.68332	0	0	0	0	0	0	0	0.706214	0	0	0	0	0.933585	0	0	0	0	0.281142	0.514052	0	0.715454
hsa-miR-614	0	0	0	0	0	0	0	0	0	0	0	0	0	0	0	0	0	0	0	0	0	0	0	0	0	0	0	0	0	0
hsa-miR-523-3p	0	0	0	0	0	0	0	0	0	0.466086	0	0	0	0	0	0	0	0	0	0	0	0	0	0	0	0	0	0	0	0
hsa-miR-337-5p	75.1455	35.2546	92.234	62.0623	29.3547	60.8232	52.1896	30.177	69.0162	42.4138	36.7142	61.0461	27.3574	38.9187	25.8192	12.2942	61.0875	53.3186	40.7959	12.3923	40.2555	15.8709	34.9298	24.2016	78.3612	83.1569	37.3918	46.2647	47.2235	53.6591
hsa-miR-6750-3p	0	0.383202	0	0	0	1.19261	0	0	0	0	0	0	0.516177	0	0	0.396587	0.353107	0.429988	0	0	0.447284	0	0	0	0	0.381454	0.281142	0	0	0
hsa-miR-4511	0	0	0	0	0.624568	2.38522	0	0	0.42083	0	0	0.354919	0.516177	0	0.980475	0	1.41243	0	0	0	0	0	0.425973	0	0	0.381454	0.281142	0.514052	0.298883	0.715454
hsa-miR-6507-5p	1.42456	0	0.857991	0	1.87371	0	0.821884	0.603539	0.42083	0	0	0.354919	0	0.682785	2.28778	0.793173	0.353107	0.429988	0	0.538796	2.23642	0	1.27792	0	0.768247	0	0.562283	1.54216	0	0
hsa-miR-8087	0	0	0	0	0	0	0	0	0	0	0	0	0	0	0	0	0	0	0	0	0	0	0	0	0	0	0	0	0	0
hsa-miR-4426	0	0	0	0	0	0	0	0	0	0	0	0	0	0	0	0	0	0	0	0	0	0.933585	0	0	0	0	0	0	0.298883	0
hsa-miR-4647	0	0	0	0	0	0	0	0	0	0	0	0	0	0	0.326825	0	0	0	0	0	0	0	0	0	0	0	0	0	0	0
hsa-miR-6796-3p	0	0	0	0	0	0	0	0	0	0	0	0	0	0	0	0	0	0	0	0	0	0	0.425973	0	0	0	0.281142	0	0	0
hsa-miR-8080	0	0	0	0	0	0	0	0	0	0	0	0	0	0	0	0	0	0	0	0	0	0	0	0	0	0	0	0	0	0
hsa-miR-6816-3p	0	0	0	0	0	0	0	0	0	0	0	0	0	0	0	0	0	0	0	0	0	0	0	0	0	0	0	0	0	0
hsa-miR-3714	0	0	0	0	0	0	0	0	0	0	0	0	0	0	0	0	0	0	0	0	0	0	0	0	0	0	0	0	0	0
hsa-miR-525-3p	0	0	0	0	0	1.19261	0	0	0	0	0	0	0	0	0	0	0	0	0	0	0	0	0	0	0	0	0	0	0	0
hsa-miR-524-3p	0	0	0	0	0	0	0	0	0	0	0	0	0	0	0	0	0	0	0	0	0	0	0	0	0	0	0	0	0	0
hsa-miR-373-3p	0	0	0	0	0	0	0	0	1.68332	0	0	1.06476	0	0	0	0	0	0.429988	0	0	0	0	0	0	0	0	0	0.514052	0	0
hsa-miR-12117	0	0	0	0	0	0	0	0	0	0	0	0	0	0	0	0	0	0	0	0	0	0	0	0	0	0	0	0	0	0
hsa-miR-595	0	0	0	0	0	0	0	0	0	0	0	0	0	0	0	0	0	0	0	0	0	0	0	0	0	0	0	0	0	0
hsa-miR-495-5p	4.62982	1.14961	1.71598	2.44983	1.87371	1.19261	0.821884	0	0	0.466086	2.03968	4.25903	2.58089	1.36557	1.63413	0	2.47175	1.28997	1.69983	0.538796	0.447284	0	2.12987	1.66908	1.53649	2.28872	2.53028	0.514052	1.49442	0
hsa-miR-382-5p	110.047	104.614	169.024	83.7025	174.255	189.625	99.4479	134.589	183.482	211.137	111.162	385.797	78.4589	144.75	110.14	50.7631	138.418	160.386	145.165	37.7157	225.431	71.886	152.924	82.6194	286.94	209.037	154.628	205.107	221.173	167.416
hsa-miR-6082	0	0	0	0	0	0	0	0	0	0	0	0	0	0	0	0	0	0	0	0	0	0	0	0	0	0	0	0	0	0
hsa-miR-8084	0	0	0	0	0	0	0	0	0	0	0	0	0	0	0	0	0	0	0	0	0	0	0	0	0	0	0	0	0	0
hsa-miR-5583-3p	0.35614	0	0.428995	0.81661	0	0	0.410942	0.603539	0	0.466086	0	0	0	1.36557	1.63413	3.17269	2.11864	2.14994	0	1.61639	0.447284	0.933585	0	0.41727	0.768247	0.381454	0.843425	0.514052	0.298883	0
hsa-miR-3610	0	0	0	0	0	0	0	0	0	0	0	0.354919	0	0	0.326825	0	0	0	0	0	0	0	0	0	0	0	0	0.514052	0	0
hsa-miR-409-3p	85.1174	73.1916	164.734	74.7198	117.419	95.4089	64.1069	60.3539	168.332	173.85	77.5078	317.298	43.8751	124.267	58.8285	42.4348	109.463	142.756	135.306	50.6468	190.543	63.4838	132.478	79.6985	199.36	175.469	132.418	180.432	137.486	139.514
hsa-miR-10523-5p	0.35614	0	0	0	0	0	0	0	0	2.33043	0	0	0	0	0	0	0	0	0	0.538796	0	3.73434	0.425973	0.834539	0	0	0	0	0	0
hsa-miR-7849-3p	0	0	0	0	0	0	0	0	0	0	0	0	0	0	0	0	0	0	0	0	0	0	0	0	0	0	0	0	0	0
hsa-miR-4643	0	0	0	0	0	0	0	0	0	0	0	0	0	0	0	0	0	0	0	0	0.447284	0	0	0	0	0	0	0	0.298883	0
hsa-miR-602	0.35614	0	0	0	0	0	0	0	0	0	0	0	0	0	0.326825	0	0	0	0	0	0	0	0	0	0	0	0	0	0	0
hsa-miR-4704-5p	0	0	0	0	0	0	0	0	0	0	0	0.354919	0	0	0	0	0	0	0	0	0	0	0	0	0	0	0	0	0	0
hsa-miR-4797-5p	0	0	0	0	0	0	0	0	0	0	0	0	0	0	0	0	0	0	0	0	0	0	0	0	0	0	0.281142	0	0	0
hsa-miR-4262	0	0	0	0	0	0	0	0	0	0	0	0	0	0	0	0	0	0	0	0	0	0	0	0	0	0	0	0	0	0
hsa-miR-4523	0	0	0	0	0	0	0	0.603539	0.42083	0	0	0	0	0	0	0	0	0	0	0	0	0	1.27792	0	0	0	0	0	0	0
hsa-miR-619-3p	0	0	0	0	0	0	0	0	0	0	0	0	0	0	0	0	0	0	0	0	0	0	0	0	0	0	0	0	0	0
hsa-miR-625-3p	107.91	103.465	63.9203	109.834	31.853	32.2005	100.27	45.2655	26.5123	101.607	22.9464	32.2976	16.5177	76.4719	134.325	650.402	81.9208	186.615	81.9317	139.548	149.393	546.147	125.662	116.001	82.5865	67.5173	247.124	129.541	118.059	141.66
hsa-miR-3680-5p	0	0	0	0	0	0	0	0.603539	0.42083	0	0	0	0	1.36557	0	0	0	0	0	0	0	0	0	0	0	0	0	0	0	0
hsa-miR-888-3p	0	0	0	0	0	0	0	0	0	0	0	0	0	0	0	0	0	0	0	0	0	0	0	0	0	0	0	0	0	0
hsa-miR-3654	0.35614	0	0	0.408305	0	0	0	0	0.42083	0	0	0	0	0	0	0	0	0	0	0	0	0	0	0	0	0	0	0	0	0
hsa-miR-12126	0	0	0	0	0	0	0	0	0	0	0	0	0	0	0	0	0	0	0	0	0	0	0	0	0	0	0	0	0	0
hsa-miR-5680	0	0	0	0	2.49827	0	0	0	0	0	0	0	0	0	0.326825	0	0	0.429988	0	0	0.447284	0	0	0	0	0	0.281142	0	0	0
hsa-miR-4524b-3p	0	0	0	0	0	0	0	0	0	0	0	0	0	0	0	0	0	0	0	0	0	0	0	0	0	0	0	0	0	0
hsa-miR-4463	0	0	0	0	0	0	0	0	0	0	0	0	0	0	0	0	0	0	0	0	0	0	0	0	0	0	0	0	0.298883	1.43091
hsa-miR-6529-5p	0	0	0.428995	0	0	0	0	0	0.42083	0	0	0	0	0	0	0	0	0	0	0	0	0	0	0	0	0	0	0	0	0
hsa-miR-2278	0.712279	0.766404	0	0.408305	1.24914	1.19261	0.821884	0	0.841661	2.33043	0	0.354919	1.54853	0	1.3073	1.18976	1.05932	0.859977	0	0.538796	0.447284	0.933585	0.425973	1.25181	1.53649	0.762907	0.562283	1.54216	0.597766	0.715454
hsa-miR-6859-5p	0.35614	0	0	0.408305	0.624568	0	0	0	0.42083	0	0.509919	0	0	0	0.326825	0	0	0.859977	0	0	0	0	0.425973	0	0	0.381454	0	0	0	0
hsa-miR-3908	0	0	0	0	0	0	0	0	0	0	0	0	0	0	0	0	0	0	0	0	0	0	0	0	0	0	0	0	0	0
hsa-miR-4690-5p	0	0	0	0	0	0	0	0	0	0	0	0	0	0	0	0	0	0	0	0	0	0	0	0	0	0	0	0	0	0
hsa-miR-4676-5p	0	0	0	0	0	0	0	0	0	0	0	0	0	0	0.326825	0	0	0	0	0	0	0	0	0	0	0	0	0	0	0
hsa-miR-575	0	0	0	0	0	0	0	0	0	0	0	0	0	0	0	0	0	0	0	0	0	0	0	0	0	0	0	0	0	0
hsa-miR-6769a-3p	0	0	0	0	0	0	0	0	0	0	0	0	0	0	0	0	0	0	0	0	0	0	0	0	0	0	0	0	0	0
hsa-miR-590-5p	19.2315	29.1234	14.5858	25.3149	24.9827	31.0079	25.4784	28.3664	6.73328	13.0504	16.8273	8.87298	20.6471	19.8008	12.0925	15.0703	20.1271	13.7596	10.8789	23.1682	7.60383	10.2694	17.8909	29.2089	15.7491	17.9283	23.6159	16.9637	15.243	13.5936
hsa-miR-4538	0	0	0	0	0	0	0	0	0	0	0	0	0	0	0	0	0	0	0	0	0	0	0	0	0	0	0	0	0	0
hsa-miR-4453	0	0	0	0	0	0	0	0	0	0	0	0	0	0	0	0	0.353107	0	0	0	0	0	0	0	0	0	0	0	0	0
hsa-miR-208a-5p	0	0	0	0	0	0	0	0	0	0	0	0	0	0	0	0	0	0	0	0	0	0	0	0	0	0	0	0	0	0
hsa-miR-4496	0	0	0	0	0	0	0	0	0	0	0	0	0	0	0	0	0	0	0	0	0	0	0	0	0	0	0	0	0	0
hsa-miR-12124	0	0	0	0	0	0	0	0	0	0	0	0	0	0	0	0	0	0	0	0	0	0	0	0	0	0	0	0	0	0
hsa-miR-1910-3p	0	0	0	0	0	0	0	0	0	0.466086	0	0	0	0	0	0	0	0	0	0	0	0	0	0	0	0	0	0	0	0
hsa-miR-4478	0	0	0	0	0	0	0	0	0.42083	0	0	0	0	0	0.65365	0.396587	0.353107	0.429988	0	0	0.447284	0	0	0	0.768247	0.762907	0	0	0.896649	1.43091
hsa-miR-3929	0	0	0	0	0	0	0	0	0	0	0	0	0	0	0	0	0	0	0	0.538796	0	0	0	0	0	0	0	0	0	0
hsa-miR-7843-5p	0	0	0	0	0	0	0	0	0	0	0	0	0	0	0	0	0	0	0	0	0	0	0	0	0	0	0	0	0	0
hsa-miR-4632-5p	0	0	0	0	0	0	0	0	0	0	0	0	0	0	0	0	0	0	0	0	0	0	0	0	0	0	0	0	0	0
hsa-miR-4761-3p	0	0	0.428995	0.408305	0.624568	0	0	0.603539	0.42083	0	0	0	0	0	0.65365	0.793173	0.353107	0	0	0	0	0	0	0	0	0	0	0	0	0
hsa-miR-3141	0	0	0	0	0	0	0	0	0	0	0	0	0	0	0	0	0	0	0	0	0	0	0	0	0	0	0	0	0	0
hsa-miR-1182	0	0	0	0	0	0	0	0	0	0	0	0	0	0	0	0	0	0	0	0	0	0	0	0	0	0	0	0	0	0
hsa-miR-296-3p	1.7807	7.28084	0.428995	1.63322	1.24914	3.57783	2.87659	0.603539	2.10415	7.45737	0.509919	2.83935	4.12942	0	2.94143	1.58635	1.05932	2.57993	0.339966	2.69398	2.6837	0.933585	0.851947	2.08635	0.768247	1.14436	0.562283	1.54216	2.09218	1.43091
hsa-miR-4748	0	0	0	0	0	0	0	0	0.42083	0	0	0	0	0	0	0.396587	0	0	0	0	0	0	0	0	0	0	0	0	0	0
hsa-miR-329-5p	1.7807	0	4.71895	0.81661	1.24914	2.38522	0.410942	0	0.42083	0.466086	1.01984	2.48443	0.516177	0.682785	0.65365	0	0.706214	0.859977	0.339966	0	1.78914	0	0	0.834539	0.384123	1.14436	0.281142	1.54216	0.298883	0
hsa-miR-515-3p	0	0	0	0	0	0	0	0	0	0	0.509919	0	0	0	0	0	0	0	0	0.538796	0	0.933585	0	0.41727	0	0	0	0	0	0
hsa-miR-6849-5p	0	0	0	0	0	0	0	0	0	0	0	0	0	0	0	0	0	0	0	0	0	0	0	0	0	0	0	0	0	0
hsa-miR-1296-3p	0	0	0.857991	0	1.87371	1.19261	0.410942	0	0	0	0	0	0	0	0	0.396587	0	0	0	0	0	0	0	0	0	0	0	0	0.298883	0
hsa-miR-4280	0	0	0	0	0	0	0	0	0	0	0	0	0	0	0	0	0	0	0	0	0	0	0	0	0	0	0	0	0	0
hsa-miR-3168	0	0	0.428995	0	0	0	0.410942	0	0	0	0	0	0	0	0	0	0	0	0	0	0	0	0	0	0	0	0	0	0	0
hsa-miR-3074-3p	0	0.383202	0	0	0	0	0	0	0	0	0	0	0	0	0	0.793173	0	0	0	0	0.894568	0	0	0.41727	0	0	0.562283	0	0	0
hsa-miR-6074	0	0	0	0	0	0	0	0	0	0	0	0	0	0	0	0	0	0	0	0	0	0	0	0	0	0	0	0	0	0
hsa-miR-7151-5p	0	0	0.428995	0	0	0	0	0	0	0	1.01984	0.354919	0	0	0	0	0.353107	0	0	0	0	0.933585	0.425973	0	0	0	0	0	0	0
hsa-miR-6866-3p	0	0.766404	0.857991	0.408305	2.49827	0	0	0	0	0.466086	2.5496	0	1.03235	1.36557	0	0	0.706214	0.429988	1.0199	1.07759	0	1.86717	0.425973	0.41727	0	0.381454	0.281142	0	0.298883	0.715454
hsa-miR-1285-5p	1.06842	1.53281	0.857991	0.408305	0.624568	1.19261	0.410942	1.20708	1.26249	1.39826	0.509919	0	0	0	0.980475	1.18976	1.41243	0.429988	0.339966	0.538796	0.894568	1.86717	0	1.25181	0.768247	0.381454	0.281142	0	1.19553	0.715454
hsa-miR-556-5p	1.42456	1.14961	0.857991	2.85813	0	1.19261	0.821884	0.603539	0.42083	0.466086	1.01984	0	0.516177	0.682785	0.65365	2.77611	2.47175	1.28997	0	2.15518	0.447284	0.933585	0	2.08635	0	1.14436	0.843425	1.0281	0.298883	0.715454
hsa-miR-1272	0	0	0	0	0	0	0	0	0	0	0	0	0	0	0	0	0	0	0	0	0	0	0	0	0	0	0	0	0	0
hsa-miR-1322	0.35614	1.53281	0	0.408305	1.87371	0	0.821884	0	0	0	0.509919	0	0.516177	2.73114	0	0	0.706214	0	0	0.538796	0	4.66792	1.27792	0.41727	0.768247	0.762907	0.281142	0	0.298883	0.715454
hsa-miR-4787-3p	0	0	0.428995	0	0.624568	1.19261	0	0	0.42083	0	0	1.06476	0	0.682785	0	0	0	0.429988	0	0	0.447284	0	0	0	0.768247	0	0.562283	0.514052	0.298883	0
hsa-miR-758-5p	0	0.383202	0.428995	0	0.624568	2.38522	0	0.603539	0	1.86434	0.509919	1.06476	0	0	0.65365	0	0	1.71995	0.339966	0	0.447284	0	0.425973	0.834539	0.768247	0.381454	0.562283	0	0.298883	0
hsa-miR-12129	0	0	0	0	0	0	0	0	0	0	0	0	0	0	0	0	0	0	0	0	0	0	0	0	0.384123	0	0	0	0	0
hsa-miR-205-3p	0	0	0	0	0	0	0	0	0	0	0	0	0	0	0	0	0	0	0	0	0	0	0	0	0	0	0	0	0	0
hsa-miR-330-3p	2.13684	4.21522	2.14498	8.5744	8.11939	7.15567	2.46565	7.24247	3.36664	6.5252	1.52976	7.4533	2.06471	2.73114	5.2292	19.0362	5.2966	11.6097	4.75952	1.07759	9.39296	3.73434	3.83376	10.4317	2.68886	4.57744	7.02854	9.76698	5.3799	4.29273
hsa-miR-500b-3p	0	0.383202	0	0	0	1.19261	0	0.603539	0.42083	0.466086	0	0.709838	0.516177	0	0.65365	0	0	0.429988	0.339966	0	0.447284	0.933585	0	5.42451	0	0	0.562283	0	0.298883	1.43091
hsa-miR-3919	0	0	0	0	0	0	0	0	0	0	0	0	0	0	0	0	0	0	0	0	0	0	0	0	0	0	0	0	0	0
hsa-miR-759	0	0	0	0	0	0	0	0	0	0	0	0	0	0	0	0	0	0	0	0	0	0	0	0	0	0	0	0	0	0
hsa-miR-1288-5p	0	0	0	0	0	0	0	0	0	0	0	0	0	0	0	0	0	0	0	0	0	0	0	0	0	0	0	0	0	0
hsa-miR-922	0	0	0	0	0	0	0	0	0	0	0	0	0	0	0	0	0	0	0	0	0	0	0	0	0	0	0	0	0	0
hsa-miR-761	0	0	0	0	0	0	0	0	0	0	0	0	0	0	0	0	0	0	0	0	0	0	0	0	0	0	0	0	0	0
hsa-miR-4310	0	0	0	0	0	0	0	0	0	0	0	0	0	0	0	0	0	0	0	0	0	0	0	0	0	0	0	0	0	0
hsa-miR-4690-3p	0.712279	0	0	0.408305	0.624568	0	0.821884	0	0	0.466086	0	0.354919	0.516177	0	0	0	0.353107	0	0.679931	0	0	0	0	0.41727	0.384123	0	0.281142	0	0	0
hsa-miR-873-5p	2.49298	1.14961	1.28699	0.81661	5.62112	1.19261	0.821884	3.62124	0.841661	0.932171	0	0.354919	1.54853	0.682785	1.63413	0	1.41243	1.28997	0.679931	0	0	0	0.851947	0	1.15237	1.14436	0.281142	4.11241	0.896649	0.715454
hsa-miR-4436a	0	0	0	0	0	0	0	0	0	0	0	0	0	0	0	0	0	0.429988	0	0	0	0	0	0	0	0	0.562283	0	0	0.715454
hsa-miR-4269	0	0	0	0	0	0	0	0	0	0	0	0	0	0	0	0	0	0	0	0	0	0	0	0	0	0	0	0	0	0
hsa-miR-211-3p	0	0	0	0	0	0	0	0	0	0	0	0	0	0	0	0	0	0	0	0	0	0	0	0	0	0	0	0	0	0
hsa-miR-764	0	0	0	0	0	0	0	0	0	0	0	0	0	0	0	0	0	0	0	0	0	0	0	0	0	0	0	0	0	0
hsa-miR-3129-5p	0.712279	1.53281	0	0.408305	0.624568	2.38522	0	0	0	1.86434	0.509919	1.06476	0	0	0.980475	0	0.706214	0	0.339966	0	0.894568	0.933585	0.425973	0.834539	1.53649	3.05163	0.281142	1.54216	1.49442	0
hsa-miR-455-3p	22.7929	48.6667	25.7397	23.6817	45.5935	174.121	19.3143	79.0637	45.4497	64.3198	62.7201	78.0822	32.5192	35.5048	28.107	28.5542	34.6045	53.7486	22.4377	53.8796	38.0191	29.8747	21.2987	64.2595	34.9552	52.6406	26.7085	253.428	28.9917	44.3582
hsa-miR-5693	0	0	0	0	0	0	0	0	0	0	0	0	0	0	0	0	0	0	0	0	0	0	0	0	0	0	0	0	0	0
hsa-miR-4277	0	0	0	0	0	0	0	0	0	0	0	0	0	0	0	0	0	0	0	0	0	0	0	0	0	0	0	0	0	0
hsa-miR-4289	0	0	0	0	0	0	0	0	0	0	0	0	0	0	0	0	0	0	0	0	0	0	0	0	0	0	0	0	0	0
hsa-miR-186-3p	5.3421	1.91601	2.57397	2.04152	8.11939	4.77044	7.39695	3.0177	1.68332	0.932171	6.11903	1.41968	5.16177	2.73114	1.63413	0.396587	2.47175	0.859977	2.03979	1.07759	0.894568	0	0.425973	1.66908	0.384123	0.381454	1.40571	0.514052	2.68995	1.43091
hsa-miR-6840-3p	0	0	0	0	0	0	0	0	0	0	0	0	0	0	0	0	0	0	0	0	0	0	0	0	0	0	0	0	0	0
hsa-miR-4707-5p	0	0.383202	0	0	0	0	0	0	0	0	0	0	0	0	0.326825	0	0	0	0	0	0	0	0	0	0	0	0	0	0	0
hsa-miR-5587-3p	0	0	0	0	0	0	0	0	0	0	0	0	0	0	0	0	0	0	0	0	0	0	0	0	0	0	0	0	0	0
hsa-miR-331-3p	38.8192	54.0315	34.7486	35.9308	99.3064	52.4749	29.5878	26.5557	42.9247	50.3372	75.978	45.4296	103.235	55.9883	59.4822	53.9358	45.9039	61.9183	30.9369	25.8622	50.0958	79.3547	46.4311	58.0005	46.0948	53.785	59.3209	73.5094	24.8073	21.4636
hsa-miR-4740-3p	0	0	0	0	0	0	0	0	0	0	0	0	0	0	0	0	0	0	0	0	0	0	0	0	0	0	0	0	0	0
hsa-miR-1471	0	0	0	0	0	0	0	0	0	0	0	0	0	0	0	0	0	0	0	0	0	0	0	0	0	0	0	0	0	0
hsa-miR-10398-3p	0	0	0	0	0	0	0	0	0.42083	0	0	0	0	0	0.326825	0	0	0	0.339966	0	0	0	0	0	0	0	0.281142	0	0.298883	0.715454
hsa-miR-1470	0	0	0	0	0	0	0	0	0	0	0	0	0	0	0	0	0	0	0	0	0	0	0	0	0	0	0	0	0	0
hsa-miR-2276-5p	0	0.383202	0	0	0	0	0	0	0	0.466086	0	0	0	0	0	0.396587	0	0	0	0	0	0	0	0	0	0	0	0	0	0
hsa-miR-345-3p	0	0	2.14498	0	0	0	1.64377	0.603539	0.42083	0.466086	0	0.354919	0.516177	0	0.65365	0	0	1.28997	0.679931	0.538796	0.894568	0	0.425973	0.41727	1.53649	0.381454	0.281142	0.514052	0.298883	0
hsa-miR-4732-3p	0	0	0	0	0	0	0	0	5.89162	0	1.52976	3.19427	0	0	0	2.77611	0	0	2.03979	0	0	0	0	0.834539	0	0	0	0	0	0
hsa-miR-146b-3p	11.7526	4.21522	13.7279	9.79931	6.87025	17.8892	9.8626	16.8991	21.8832	34.0242	1.01984	25.5542	4.12942	7.51063	18.9559	9.12149	10.5932	33.5391	16.9983	7.00435	41.1501	8.40226	17.8909	15.439	17.2855	21.3614	16.0251	32.3853	24.8073	29.3336
hsa-miR-4442	0	0.383202	0	0	0	0	0	0	0	0	0	0	0	0	0	0	0	0.429988	0	0	0	0	0	0.834539	0	0	0	0	0	0
hsa-miR-6784-5p	0	0	0	0	0	0	0	0	0	0	0	0	0	0	0	0	0	0	0	0	0	0	0	0	0	0	0	0	0	0
hsa-miR-3927-5p	0	0	0	0	0	0	0	0	0	0	0	0	0	0	0	0	0	0	0	0	0	0	0	0	0	0	0	0	0	0
hsa-miR-3183	0	0	0	0.81661	0	0	0	1.20708	0	0	0.509919	0.354919	0	0	0	0	0	0	0	0	0.894568	0.933585	0	0	0	0	0	0	0	0.715454
hsa-miR-370-3p	4.62982	5.74803	15.4438	4.89966	8.11939	7.15567	6.16413	1.81062	15.9916	8.85563	6.62895	15.6164	3.61324	8.8762	4.90238	3.96587	4.59039	17.6295	7.13928	1.07759	27.7316	0	7.24155	4.58997	5.76185	12.588	4.49827	7.71078	7.47208	20.0327
hsa-miR-4254	0	0	0	0	0	0	0	0	0	0	0	0	0	0	0	0	0	0	0	0	0	0	0	0	0	0	0.281142	0	0	0
hsa-miR-320a-5p	0	0.383202	0	1.22491	0.624568	0	0	0.603539	0	0	0	0	0	0	0	0	0	0.859977	0	2.15518	0.447284	0.933585	0.425973	0.41727	0	0	0.562283	0	0	0
hsa-miR-551a	2.84912	0.766404	3.00297	1.63322	7.49482	15.5039	1.64377	30.177	3.36664	0.932171	6.11903	2.48443	4.12942	0	0.980475	1.98293	1.76553	1.71995	1.35986	0	0.894568	0.933585	0.851947	0.41727	0.768247	1.14436	0.281142	2.05621	2.09218	0
hsa-miR-551b-3p	13.1772	1.53281	70.3552	25.3149	28.1056	5.96306	30.8206	4.22478	199.894	4.19477	26.5158	46.8493	4.12942	2.73114	22.8778	6.34539	21.8926	14.1896	13.9386	2.69398	16.1022	3.73434	28.1142	15.0217	6.91422	7.24762	15.1817	38.0398	23.9106	10.7318
hsa-miR-375-5p	0	0	0	0	0	0	0	0	0	0	0	0	0	0	0	0	0.353107	0	0.339966	0	0	0	0	0	0	0	0	0	0	0
hsa-miR-4431	0	0	0	0	0	0	0	0	0	0	0	0	0	0	0	0	0	0	0	0	0	0	0	0	0	0	0	0	0	0
hsa-miR-611	0	0	0	0	0	0	0	0	0	0	0	0	0	0	0	0	0	0	0	0	0	0	0	0	0	0	0	0	0	0
hsa-miR-6825-3p	0	0	0	0	0	0	0	0.603539	0	0	0	0	0	0	0	0	0	0	0	0	0	0	0	0	0	0	0	0.514052	0	0
hsa-miR-10392-5p	0	0	0	0.408305	0	0	0	0	0	0	0	0	0	0	0	0	0	0	0	0	0	0	0	0	0	0	0.281142	0	0	0
hsa-miR-6125	0	0	0	0	0	0	0	0	0	0	0	0	0	0	0	0	0	0	0	0	0	0	0	0	0	0	0	0	0	0
hsa-miR-5739	0	0	0	0	0	0	0	0	0	0	0	0	0	0	0	0	0	0	0	0	0	0	0	0	0	0	0	0	0	0
hsa-miR-4285	0	0	0	0	0	0	0	0	0	0	0	0	0	0	0	0	0	0	0	0	0	0	0	0	0	0	0	0	0	0
hsa-miR-4508	1.06842	0.766404	1.71598	2.44983	0.624568	20.2744	1.23283	25.9522	4.62913	2.33043	0.509919	8.51806	0	0	0.980475	2.37952	0.706214	2.14994	1.69983	1.61639	2.6837	29.8747	8.0935	0	2.30474	2.28872	3.09256	1.0281	1.49442	6.43909
hsa-miR-4787-5p	0	0	0	0	0	0	0	0	0	0	0	0	0	0	0	0	0	0	0	0	0	0	0	0	0	0	0	0	0	0
hsa-miR-598-5p	0	0	0	0.408305	0	0	0.410942	0	0	0	0.509919	0	0.516177	0	0	0	0.706214	0.859977	0	0	0	0	0	0	0	0	0	0.514052	0.597766	0
hsa-miR-6786-5p	0	0	0	0	0	0	0	0	0	0	0	0	0	0	0	0	0	0	0	0	0	0	0	0	0	0	0	0	0	0
hsa-miR-4521	3.91754	0.766404	1.71598	0.81661	6.24568	2.38522	0.821884	1.20708	4.62913	1.39826	3.56944	2.83935	4.64559	0	0.980475	1.58635	1.05932	0.429988	2.71973	1.07759	1.78914	0	0.851947	0.834539	1.15237	0.762907	0.843425	0	2.09218	0
hsa-miR-138-1-3p	0	0	1.71598	1.22491	1.24914	0	0	0	0	0.466086	2.03968	0.709838	0.516177	0	1.63413	0.396587	1.41243	1.71995	1.69983	0	1.78914	0	0.851947	0.41727	0.768247	0.381454	1.40571	0	0.896649	0.715454
hsa-miR-554	0	0	0	0	0	0	0	0	0	0	0	0	0	0	0	0	0	0	0	0	0	0	0	0	0	0	0	0	0	0
hsa-miR-138-2-3p	0	0	1.71598	0.81661	0.624568	0	0	0	0	0.932171	1.01984	0	0	0	0	0	0.706214	0	0	0	0.447284	0	0	0	0	0.381454	0.281142	0	0.298883	0.715454
hsa-miR-4518	0	0	0	0	0	0	0.821884	0	0	0	0	0	0	0	0	0	0	0	0	0	0	0	0	0	0	0	0.281142	0	0	0
hsa-miR-6870-3p	0	0.766404	0	0.408305	0	0	0	0	0	1.39826	0	0	0	0	0	0.793173	0.353107	0	0.339966	0	0.447284	0	0.425973	1.66908	0	0	0.281142	0.514052	0	0
hsa-miR-4469	0	0	0	0	0	0	0	0	0.42083	0.466086	0	0	0	0	0	0	0	0	0	0	0	0	0	0	0	0	0	0	0	0
hsa-miR-3917	0	0	0	0.408305	0	0	0	0	0	0	0	0	0	0	0	0	0	0	0	0.538796	0	0	0	0	0	0	0	0	0	0
hsa-miR-301b-5p	0.35614	0.766404	0	0	0	0	0.410942	0	0.841661	0	0	0.354919	0	0	0	0	0.353107	0	0	0.538796	0	1.86717	0	2.50362	0	0	0	1.54216	0	0
hsa-miR-301a-5p	12.4649	5.74803	3.00297	4.08305	13.7405	14.3113	4.10942	12.6743	2.94581	7.92345	14.2777	6.38854	17.0338	7.51063	3.59508	5.55221	7.06214	10.7497	2.03979	3.77157	3.57827	14.0038	5.96363	26.7053	8.45071	6.10326	9.55882	23.6464	5.67878	8.58545
hsa-miR-130a-5p	3.20526	0.766404	2.14498	1.22491	9.9931	2.38522	2.87659	1.20708	3.78747	1.86434	8.66863	4.25903	11.8721	2.73114	0.65365	0	3.53107	0.429988	2.71973	1.07759	1.78914	0	1.70389	0.41727	3.07299	3.05163	1.96799	2.05621	3.28771	1.43091
hsa-miR-4539	0	0	0	0	0	0	0	0	0	0	0	0	0	0	0	0	0	0	0	0	0	0	0	0	0	0	0	0	0	0
hsa-miR-4526	0	0	0	0	0	0	0	0	0	0	0	0	0	0	0	0	0.353107	0	0	0	0	0	0	0	0	0	0.281142	0	0.298883	0
hsa-miR-345-5p	36.6824	39.0866	66.9233	59.2042	32.4776	66.7862	62.8741	143.642	78.2744	50.8033	33.6547	62.1108	25.2927	29.3597	61.7699	128.097	51.5536	70.5181	46.5753	44.1813	82.7475	49.48	43.0233	123.929	63.7645	52.2591	46.6695	56.0316	48.1202	62.2445
hsa-miR-4502	0	0.383202	0.428995	0	0.624568	0	0.410942	0	0	0	0	0	0	0.682785	0	0	0	0	0	0	0	0	0	0.834539	0	0	0	0	0	0
hsa-miR-3130-3p	0	0.383202	0	1.22491	0	0	0	1.20708	0	0	0	0	0	0	0	0.396587	0.353107	0.859977	0.339966	0	0	0	0	0	0	0	0	0	0	0
hsa-miR-191-3p	16.3824	8.81365	12.4409	26.5398	7.49482	11.9261	17.2596	7.84601	5.89162	12.5843	7.64879	5.32379	6.7103	15.0213	25.1655	15.8635	27.1892	33.9691	25.4974	26.9398	16.9968	30.8083	28.1142	70.5186	8.06659	13.3509	26.7085	15.4216	15.5419	12.1627
hsa-miR-4734	0	0	0	0	0	0	0	0	0	0	0	0	0	0	0	0	0	0	0	0	0	0	0	0	0	0	0	0	0	0
hsa-miR-204-3p	0	0	0	0	1.87371	0	0.410942	0	1.68332	0	0	0	0.516177	0	0	0	0	0	0.679931	0	0.447284	0	0	0	0	0	0.281142	0	0.298883	0.715454
hsa-miR-619-5p	0	0	0.428995	0	0.624568	0	0	0	0.42083	0.466086	0	0.709838	0	0.682785	0.65365	0.396587	0	1.71995	0	0.538796	0.894568	0	0	0.41727	0.384123	1.14436	0	0.514052	0	2.86182
hsa-miR-612	0	0	0	0	0	0	0	0	0	0	0	0	0	0	0	0	0	0	0	0	0	0	0	0	0	0	0	0	0	0
hsa-miR-4486	0	0	0	0	0	0	0	0	0	0	0	0	0	0	0	0	0	0	0	0	0	0	0	0	0	0	0	0	0	0
hsa-miR-3663-5p	0	0	0	0	0	0	0	0	0	0	0	0	0	0	0	0	0	0	0	0	0	0	0	0	0	0	0	0	0	0
hsa-miR-4299	0	0	0	0	0	0	0	0	0	0	0	0	0	0	0	0	0	0	0	0	0	0	0	0	0	0	0	0	0	0
hsa-miR-548q	3.20526	3.44882	1.71598	1.63322	4.99655	1.19261	2.87659	1.81062	3.36664	1.39826	2.03968	1.7746	5.67795	2.73114	0.65365	1.58635	2.82486	2.14994	2.71973	2.15518	0.447284	2.80075	1.27792	1.25181	3.07299	1.14436	1.96799	0.514052	1.19553	1.43091
hsa-miR-29b-1-5p	17.0947	26.4409	12.0119	20.4152	10.6177	9.54089	11.5064	8.44955	6.31245	35.8886	15.2976	9.2279	11.3559	8.8762	9.47793	12.2942	29.3079	36.549	12.5787	58.7287	8.94568	55.0815	15.761	58.4178	15.7491	15.6396	23.897	37.0117	10.4609	6.43909
hsa-miR-3182	3.5614	0.766404	28.7427	0	3.74741	11.9261	34.9301	24.1416	10.0999	1.86434	2.5496	2.83935	5.16177	2.73114	5.88285	9.91467	5.2966	9.45975	1.35986	12.3923	0.894568	18.6717	2.12987	7.51086	6.91422	2.67018	4.49827	11.8232	13.1509	11.4473
hsa-miR-3655	0	0	0	0	0	0	0	0	0	0	0	0	0	0	0	0	0	0	0	0	0	0	0	0	0	0	0	0	0	0
hsa-miR-1180-5p	0	0	0	0	0	0	0	0	0	0	0	0.354919	0	0	0	0	0	0	0	0	0	0	0	0	0	0	0	0	0	0
hsa-miR-539-5p	0	0.766404	0.428995	0	0	2.38522	0.410942	0.603539	0	0.466086	1.01984	0.709838	0.516177	0	0	0	0.706214	0.429988	0.679931	0	0.447284	0	1.27792	0.834539	0.384123	0.762907	0.843425	0	0.597766	0.715454
hsa-miR-873-3p	0	0	0	0.408305	0	0	0.821884	0	0.841661	0	0	0	0.516177	0	0	0	0	0.429988	0.339966	0	0.447284	0	0	0	0	0	0	0	0.298883	0
hsa-miR-3928-3p	0	0	3.43196	0.81661	1.24914	3.57783	0.821884	1.20708	3.78747	0.466086	4.07936	1.7746	1.03235	1.36557	0.65365	1.18976	0.353107	1.28997	1.0199	2.15518	2.6837	0	1.70389	0.41727	0.768247	0.381454	1.12457	1.0281	0.597766	1.43091
hsa-miR-6089	0	0	0	0	0	0	0	0	0	0	0	0	0	0	0	0	0	0	0	0	0	0	0	0	0	0	0	0	0	0
hsa-miR-3197	0	0	0	0	0	0	0	0	0	0.466086	0	0	0	0	0	0	0	0	0	0	0	0	0	0	0	0	0	0	0	0
hsa-miR-1914-3p	0	0	0	0	0	0	0	0	0	0	0	0	0	0	0	0	0	0	0.339966	0	0	0	0	0.41727	0	0	0	0	0	0
hsa-miR-6086	0	0	0	0	0	0	0	0	0	0	0	0	0	0	0	0	0	0	0	0	0	0	0	0	0	0	0	0	0	0
hsa-miR-4481	0	0	0	0	0	0	0	0	0	0	0	0	0	0	0	0	0	0	0	0	0	0	0	0	0	0	0	0	0	0
hsa-miR-144-5p	16.0263	4.21522	37.7516	12.6574	9.9931	41.7414	52.6006	10.8637	531.509	4.66086	95.3549	287.484	57.2957	30.7253	39.219	170.532	15.1836	34.8291	173.043	6.46555	9.84025	98.96	51.1168	37.5543	20.7427	25.9388	10.6834	146.505	54.3967	17.1709
hsa-miR-4454	25.2859	20.3097	63.0623	29.8062	319.779	23.8522	18.9033	12.6743	173.803	37.7529	203.458	63.5305	124.915	12.9729	35.9508	47.987	44.4915	23.6494	42.4957	24.2458	42.492	17.7381	21.2987	6.25905	21.895	14.4952	19.1176	9.76698	37.3604	24.3254
hsa-miR-4534	0	0	0	0	0	0	0	0	0	0	0	0	0	0	0	0	0	0	0	0	0	0	0	0	0	0	0	0	0	0
hsa-miR-8069	0	0	0	0	0	0	0	0	0	0	0	0	0	0	0	0	0	0	0	0	0	0	0	0	0	0	0	0	0	0
hsa-miR-145-3p	2153.58	288.168	807.369	793.744	10514.6	356.591	889.689	181.665	486.901	1015.6	9963.32	780.822	8501.95	241.023	780.131	133.65	2483.75	323.781	558.224	162.178	693.29	164.311	743.324	248.275	825.481	540.901	491.998	426.149	954.334	371.321
hsa-miR-4722-5p	0	0	0	0	0	0	0	0	0	0	0	0	0	0	0	0	0	0	0	0	0	0	0	0	0	0	0	0	0	0
hsa-miR-657	0	0	0	0	0	0	0	0	0	0	0	0	0	0	0	0	0	0	0	0	0	0	0	0	0	0	0	0	0	0
hsa-miR-4252	0	0	0	0	0	0	0	0	0	0	0	0	0	0	0	0	0	0	0	0	0	0	0	0	0	0	0	0	0	0
hsa-miR-3194-5p	0	0	0.428995	0	0	0	0	0	0	0	0	0	0	0	0.326825	0	0	0	0	0	0.894568	0	0.851947	0.41727	0	0	0	0	0.298883	0
hsa-miR-10396b-3p	0	0.383202	0	0	0	0	0	0.603539	0	0	0	0	0	1.36557	0	0	0	0	0	0	0	0	0	0	0	0	0	0	0	0
hsa-miR-10396a-3p	0	0	0	0	0	0	0	0	0	0	0	0	0	0	0	0	0	0	0	0	0	0	0	0	0	0	0	0	0	0
hsa-miR-4312	0	0	0	0	0	0	0	0	0	0	0	0	0	0	0	0	0	0	0	0	0	0	0	0	0	0	0	0	0	0
hsa-miR-1273c	0.35614	0.766404	0	1.63322	0.624568	0	0	0.603539	0.841661	0.466086	0	0.354919	0.516177	0	1.63413	0.396587	0.353107	0	0.339966	2.15518	1.34185	0.933585	1.70389	1.25181	0.384123	0.762907	0.281142	0	2.09218	0
hsa-miR-4783-5p	0	0	0	0	0	0	0	0	0	0	0	0	0	0	0	0	0	0	0	0	0	0	0	0	0	0	0	0	0	0
hsa-miR-658	0	0	0	0	0	0	0	0	0	0	0	0	0	0	0	0	0	0	0	0	0	0	0	0	0	0	0	0	0	0
hsa-miR-3960	1.42456	3.83202	1.28699	5.30796	0.624568	83.4828	0.410942	85.7026	7.99578	1.86434	3.56944	8.51806	0.516177	1.36557	3.26825	4.75904	0.706214	0.859977	0.679931	0	1.34185	25.2068	1.70389	0	0.384123	0	1.96799	1.0281	1.19553	2.86182
hsa-miR-8072	0	0	0	0	0	0	0	0	0	0	0	0	0	0	0	0	0	0	0	0	0	0	0	0	0	0	0	0	0	0
hsa-miR-10396a-5p	0.35614	0	0	0	0	0	0	0	0.42083	0	0	0	0	0	0	0	0	0	0	0	0	0	0	0.41727	0	0	0	0	0	0
hsa-miR-187-5p	0	0	0	0	0	0	0	0	0	0	0	0	0.516177	0	0	0	0	0	0	0	0	0	0	0	0	0	0	0	0	0
hsa-miR-621	0	0	0	0	0	0	0	0	0	0	0	0	0	0	0	0	0	0	0	0	0	0	0	0	0	0	0	0	0	0
hsa-miR-7158-5p	0	0	0	0	0	0	0	0	0	0	0	0	0	0	0	0	0	0	0	0	0	0	0	0	0	0	0	0	0	0
hsa-miR-6847-3p	0	0	0	0	0	0	0	0	0	0	0	0	0	0	0	0	0	0	0	0	0	0	0	0.41727	0	0	0	0	0	0
hsa-miR-4268	0	0	0	0	0	0	0	0	0	0	0	0	0	0	0	0	0	0	0	0	0	0	0	0	0	0	0	0	0	0
hsa-miR-4448	0.712279	1.14961	7.72192	1.63322	1.87371	0	4.10942	2.41416	9.25827	0.932171	5.09919	5.32379	0.516177	0.682785	1.63413	1.58635	1.76553	1.28997	1.69983	0	4.02555	1.86717	3.40779	1.66908	2.30474	0	1.96799	0.514052	4.78213	0.715454
hsa-miR-8077	0	0	0	0	0	0	0	0	0	0	0	0	0	0	0	0	0	0	0	0	0	0	0	0	0	0	0	0	0	0
hsa-miR-3135b	2.13684	0.766404	15.8728	2.85813	4.99655	1.19261	2.05471	3.62124	3.78747	0.932171	3.05952	4.25903	5.16177	8.8762	2.6146	0	0.353107	2.57993	1.35986	3.23277	5.36741	0	0	0.41727	0	1.14436	0.843425	1.54216	7.47208	10.0164
hsa-miR-5589-5p	0	0	0	0	0	0	0	0	0	0	0	0.354919	0	0	0	0	0	0	0	0	0	0	0	0	0	0	0	1.0281	0	0
hsa-miR-6131	0	0	0	0	0	0	0	0	0	0	0	0	0	0	0	0	0	0	0	0	0	0	0	0	0	0	0	0	0	0.715454
hsa-miR-103a-1-5p	0	0	0.428995	0	0.624568	0	0	0	0	0	0	0	0	0	0	0	0	0	0	0	0	0.933585	0	0	0	0	0	1.0281	0	0
hsa-miR-4327	0	0	0	0	0	0	0	0	0	0	0	0	0	0	0	0	0	0	0	0	0	0	0	0	0	0	0	0	0	0
hsa-miR-3160-5p	0	0	0	0	0.624568	0	0	0	0	0	0	0	0	0	0	0	0	0	0	0	0	0	0	0	0	0	0	0	0	0
hsa-miR-6124	0	0	0	0	0	0	0	0	0	0	0	0	0	0	0	0	0	0	0	0	0	0	0	0	0	0	0	0	0.298883	0
hsa-miR-6077	0	0	0	0	0	0	0	0	0	0	0	0	0	0	0	0	0	0	0	0	0	0	0	0	0	0	0	0	0	0
hsa-miR-3619-3p	0	0	0	0	0	0	0	0	0	0	0	0	0	0	0	0	0	0	0	0	0.447284	0	0	0	0	0	0	0	0	0
hsa-miR-711	0	0	0	0	0	0	0	0	0	0	0	0	0	0	0	0	0	0	0	0	0	0	0	0	0	0	0	0	0	0
hsa-miR-6503-3p	1.42456	0	3.00297	5.30796	1.24914	3.57783	0.821884	5.43185	1.68332	2.33043	2.03968	1.41968	1.03235	1.36557	3.9219	0.793173	0.706214	2.57993	1.69983	1.07759	4.92012	0	1.27792	0.834539	1.15237	1.14436	3.93598	0.514052	3.28771	4.29273
hsa-miR-4516	3.91754	8.04724	10.7249	23.2734	0.624568	95.4089	49.724	126.743	209.573	7.45737	17.3373	10.6476	1.54853	5.46228	65.0382	12.2942	11.6525	8.16978	3.39966	2.15518	52.7795	125.1	5.96363	1.25181	0.768247	2.28872	3.09256	4.62647	14.9442	12.8782
hsa-miR-505-5p	7.12279	9.96325	9.4379	8.9827	5.62112	9.54089	4.10942	18.7097	11.7832	12.5843	8.66863	11.0025	12.9044	7.51063	9.80475	24.985	4.59039	20.2095	7.13928	4.84916	18.7859	20.5389	3.40779	20.0289	4.9936	9.91779	4.21713	12.3372	9.26538	19.3173
hsa-miR-3689d	0	0	0	0	0	0	0	0	0	0	0	0	0	0	0	0	0	0	0	0	0	0	0	0	0	0	0	0	0	0
hsa-miR-4294	0	0	0	0	0	0	0	0	0	0	0	0	0	0	0	0	0	0	0	0	0	0	0	0	0	0	0	0	0	0
hsa-miR-504-3p	0	0	0	0	0	0	0	0	0	0	0	0	0	0	0	0	0	0	0	0	0	0	0	0	0	0	0	0	0	0
hsa-miR-3201	0	0	0	0	0	0	0	0	0	0	0	0	0	0	0	0	0	0	0	0	0	0	0	0	0	0	0	0	0	0
hsa-miR-1193	0	0	0	0	0	0	0	0	0	0	0	0	0	0	0	0	0	0	0	0	0	0	0	0	0	0	0	0	0	0
hsa-miR-4320	0	0	0	0	0	0	0	0	0	0	0	0	0	0	0	0	0	0	0	0	0	0	0	0	0	0	0	0	0	0
hsa-miR-6744-3p	0	0	0	0	0	0	0	0	0	0	0	0	0	0	0	0.396587	0	0	0	0	0	0	0	0	0	0	0	0	0	0
hsa-miR-6069	0	0	0	0	0	0	0	0	0	0	0	0	0	0	0	0	0	0	0	0	0	0	0	0	0	0	0	0	0	0
hsa-miR-4284	4.62982	1.53281	9.86689	2.85813	3.74741	2.38522	3.28753	3.0177	2.52498	0	0	2.83935	1.54853	4.09671	1.63413	0.793173	0.353107	0	0.339966	21.5518	1.34185	4.66792	0.425973	0.41727	0.384123	0.381454	0.562283	1.54216	20.9218	9.30091
hsa-miR-5787	0	0	0	0	0	0	0	0	0	0	0	0	0	0	0	0	0	0	0	0	0	0	0	0	0	0	0	0	0	0
hsa-miR-3153	0	0	0	0	0	0	0	0	0	0	0	0	0	0	0	0	0	0	0	0	0	0	0	0	0	0	0	0	0	0
hsa-miR-8059	0	0	0	0	0	0	0	0	0	0	0	0	0	0	0	0	0	0	0	0	0	0	0	0	0	0	0	0	0	0
hsa-miR-6090	0	0	0	0	0	0	0	0	0	0	0	0	0	0	0	0	0	0	0	0	0	0	0	0	0	0	0	0	0	0
hsa-miR-920	0	0	0	0	0	0	0	0	0	0	0	0	0	0	0	0	0	0	0	0	0	0	0	0	0	0	0	0	0	0
hsa-miR-6799-5p	0	0	0	0	0	0	0	0	0	0	0	0	0	0	0	0	0	0	0	0	0.447284	0	0	0	0	0	0	0	0	0
hsa-miR-2861	0	0	0	0	0	0	0	0	0	0	0	0	0	0	0	0	0	0	0	0	0	0	0	0	0	0	0	0	0	0
hsa-miR-3178	0	0	0	0	0	0	0	0	0	0	0	0	0	0	0	0	0	0	0	0	0	0	0	0	0	0	0	0	0	0
hsa-miR-4492	5.3421	5.36483	2.14498	19.1903	0	11.9261	1.64377	21.7274	14.7291	1.86434	1.52976	5.32379	0	0.682785	2.94143	5.15563	1.41243	4.72987	1.0199	0	4.92012	28.0075	2.12987	1.66908	1.92062	1.14436	2.81142	0.514052	4.18436	2.14636
hsa-miR-762	0	0	0	0	0	0	0	0	0	0	0	0	0	0	0	0	0	0	0	0	0	0	0	0	0	0	0	0	0	0
hsa-miR-4675	0	0	0	0	0	0	0	0	0	0	0	0	0	0	0	0	0	0	0	0	0	0	0	0	0	0	0	0	0	0
hsa-miR-4271	0	0	0	0	0	0	0	0	0	0	0	0	0	0	0	0	0	0	0	0	0	0	0	0	0	0	0	0	0	0
hsa-miR-128-2-5p	0	0	0	0	0	0	0	0	0	0	0	0	0	0	0	0	0	0	0	0	0	0	0	0	0	0	0	0	0	0
hsa-miR-4525	0.712279	0	0	0	0	0	0	0	0	0.466086	0.509919	0	0	0	0	0.793173	0	0	0	0	0	0	0	0	0	0.762907	0	0	0	0
hsa-miR-328-5p	0	0	0	0	0	0	0	0	0	0	0	0	0	0	0	0	0	0	0	0	0	0	0	0	0	0	0	0	0	0
hsa-miR-6752-5p	0	0	0	0	0	0	0	0	0	0	0	0	0	0	0	0	0	0	0	0	0	0	0	0	0	0	0	0	0	0
hsa-miR-615-5p	0	0	0	0	0	0	0	0	0	0	0	0	0	0	0.326825	0	0	0	0	0	0.447284	0.933585	0	0	0	0	0.281142	0	0.298883	0
hsa-miR-503-3p	0.35614	2.68241	0.428995	0.81661	2.49827	8.34828	0.410942	1.81062	0.42083	0.932171	1.01984	1.41968	0.516177	0	0	0.793173	0	2.57993	0.339966	0	0.447284	0	0.851947	0.834539	1.53649	0	0.281142	3.08431	0	0
hsa-miR-4483	0	0	0	0	0	0	0	0	0	0	0	0	0	0	0	0	0	0	0	0	0	0	0	0	0	0	0	0	0	0
hsa-miR-23a-5p	0	5.36483	2.14498	1.63322	0.624568	2.38522	1.23283	2.41416	6.73328	3.72868	0	6.03362	0	0	0.65365	1.58635	1.05932	0.429988	0.679931	1.07759	1.78914	0.933585	1.27792	0.834539	1.92062	0.381454	0.562283	2.05621	0.597766	7.15454
hsa-miR-4281	0	0	0	0	0	0	0	0	0	0	0	0	0	0	0	0	0	0	0	0	0	0	0	0	0	0	0	0	0	0
hsa-miR-4710	0	0	0	0.408305	0.624568	0	0	0	0	0	0	0	0	0	0	0	0	0.429988	0.339966	0	0	0.933585	0	0	0	0.381454	0	0	0.298883	0
hsa-miR-4466	0	0	0	0	0	0	0	0	0	0	0	0	0	0	0	0	0	0	0	0	0	0	0	0	0	0	0	0	0	0
hsa-miR-92a-2-5p	0	0	0	0	0.624568	0	0	0	0	0	0	0	0	0	0	0	0	0	0	0	0	0	0	0	0	0	0	0	0	0
hsa-miR-5087	0	0	0	0	0	0	0	0	0	0	0	0	0	0	0	0	0	0	0	0	0	0	0	0	0	0	0	0	0	0
hsa-miR-376a-2-5p	2.49298	0.766404	5.14794	5.30796	1.24914	8.34828	3.28753	1.81062	6.73328	0.932171	2.03968	3.19427	1.54853	1.36557	0.980475	0.793173	6.70903	2.14994	2.03979	1.07759	3.57827	0	0.425973	0.41727	4.22536	2.67018	3.3737	3.59836	2.09218	2.86182
hsa-miR-6073	0	0	0	0	0	0	0	0	0	0	0	0	0	0	0	0	0	0	0	0	0	0	0	0	0	0	0	0	0	0
hsa-miR-3713	0	0	0	0	0	0	0	0	0	0	0	0	0	0	0	0	0	0	0	0	0	0	0	0	0	0	0	0	0	0
hsa-miR-198	0	0	0	0	0	0	0	0	0	0	0	0	0	0	0	0	0	0	0	0	0	0	0	0	0	0	0	0	0	0
hsa-miR-489-5p	0	0	0	0	0	0	0	0	0	0	0	0	0	0	0	0	0	0	0	0	0	0	0	0	0	0	0	0	0	0
hsa-miR-8078	0	0	0	0	0	0	0	0	0	0	0	0	0	0	0	0	0	0	0	0	0	0	0	0	0	0	0	0	0	0
hsa-miR-4316	0	0	0	0	0	0	0	0	0	0	0	0	0	0	0	0	0	0	0	0	0	0	0	0	0	0	0	0	0	0
hsa-miR-143-5p	4872.35	318.058	653.789	569.585	15007.1	392.369	1111.19	179.855	547.921	1233.73	10702.2	766.625	11710	401.477	580.441	104.699	2468.92	284.222	386.881	142.781	556.868	165.244	619.791	212.39	846.608	523.354	570.155	387.081	915.18	494.379
hsa-miR-376c-5p	1.7807	3.06562	2.57397	3.67474	0.624568	4.77044	3.69848	1.81062	2.52498	2.79651	2.5496	3.54919	2.06471	6.14506	1.96095	1.18976	3.17796	1.28997	2.71973	0.538796	0	2.80075	2.55584	2.08635	9.21896	6.86616	4.49827	4.62647	3.28771	0.715454
hsa-miR-663b	0	0	0	0.408305	0.624568	1.19261	0.410942	0	0	0	0	0	0	0	0.326825	0	0	0	0.339966	0	0	0	0	0.834539	0	0	0	0.514052	0	0
hsa-miR-4769-5p	0	0	0	0	0	0	0	0	0	0	0	0	0	0	0	0	0	0	0	0	0	0	0	0	0	0	0	0	0	0
hsa-miR-3151-5p	0	0	0	0	0	0	0	0	0.42083	0	0	0	0	0	0.326825	0	0	0	0	0	0.447284	0	0	0	0	0	0	0	0	0
hsa-miR-4447	0	0	0	0	0	0	0	0	0	0	0	0	0	0	0	0	0	0	0	0	0	0	0	0	0	0	0	0	0	0
hsa-miR-4472	0	0	0	0	0	0	0	0	0	0	0	0	0	0	0	0	0	0	0	0	0	0	0	0	0	0	0	0	0	0
hsa-miR-642b-5p	0	0	0	0	0	0	0	0	0	0	0	0	0	0	0	0	0	0	0	0.538796	0	0	0	0	0	0	0	0	0	0
hsa-miR-2116-5p	1.7807	3.83202	1.71598	2.85813	1.24914	1.19261	3.28753	2.41416	1.68332	3.72868	5.09919	1.06476	2.06471	2.73114	3.59508	61.0743	1.41243	5.58985	2.03979	3.77157	4.47284	1.86717	4.25973	2.92089	6.14597	1.52581	2.53028	1.0281	3.28771	2.14636
hsa-miR-3147	0	0	0	0	0	0	0	0	0	0	0	0	0	0	0	0	0	0	0	0	0	0	0	0	0	0	0	0	0	0
hsa-miR-6792-5p	0	0	0	0	0	0	0	0	0	0	0	0	0	0	0	0	0	0	0	0	0	0	0	0	0	0	0	0	0	0
hsa-miR-6892-5p	0.35614	0	0.428995	0.408305	0.624568	0	0	0	0.42083	0	0	0	0	0	0	0	0	0	0	0	0	0	0	0	0	0	0	0	0	0
hsa-miR-4724-3p	0	0	0	0	0	0	0	0	0	0	0	0	0	0	0	0.396587	0	0	0	0	0	0	0	0	0	0	0	0	0	0
hsa-miR-877-5p	1.7807	2.68241	3.00297	2.85813	2.49827	8.34828	3.28753	10.2602	2.94581	4.19477	5.09919	7.09838	3.09706	14.3385	4.24873	7.13856	3.17796	5.15986	1.0199	2.15518	3.57827	6.53509	3.40779	17.9426	2.68886	3.81454	3.09256	10.7951	2.68995	7.15454
hsa-miR-376a-5p	5.69824	3.83202	5.14794	1.63322	8.74396	4.77044	5.34224	3.0177	6.31245	3.2626	7.13887	6.03362	5.16177	6.14506	2.28778	0.793173	7.41525	1.71995	3.73962	0.538796	1.34185	0.933585	2.98181	3.33816	6.5301	4.19599	4.21713	3.08431	3.88548	2.14636
hsa-miR-5682	0	0	0	0	0.624568	0	0	0	0	0	0	0	1.03235	0	0	0	0.353107	0	0	0	0	0.933585	0	0	0	0	0	0	0	0
hsa-miR-6824-5p	0	0	0	0	0	0	0	0	0	0	0	0	0	0	0	0	0	0	0	0	0	0	0	0	0	0	0	0	0	0
hsa-miR-6789-5p	0	0	0	0	0	0	0	0	0	0	0	0	0	0	0	0	0	0	0	0	0	0	0	0	0	0	0	0	0	0
hsa-miR-6800-5p	0	0	0	0	0	0	0	0	0	0	0	0	0	0	0	0	0	0	0	0	0	0	0	0	0	0	0	0	0	0
hsa-miR-4789-5p	0	0	0	0	0	0	0	0	0	0	0	0	0	0	0	0	0	0	0	0	0	0	0	0	0	0	0	0	0	0
hsa-miR-4420	0	0	0	0	0	0	0	0	0	0	0	0	0	0	0	0.396587	0	0	0	0	0	0	0	0	0	0	0	0	0.298883	0
hsa-miR-485-3p	7.83507	8.81365	15.4438	7.75779	5.62112	15.5039	3.28753	4.82832	10.0999	13.5165	4.07936	14.9066	5.16177	6.14506	4.57555	5.55221	6.00282	12.8997	4.75952	4.84916	14.7604	3.73434	4.68571	5.42451	7.29834	16.784	3.3737	19.534	4.18436	7.87
hsa-miR-4436b-5p	0	0	0	0	0	0	0	0	0.42083	0	0	0	0	0	0	0.793173	0.353107	0	0	0	0	0	0	0.41727	0	0	0	0	0	0
hsa-miR-145-5p	16173.7	3007.75	12742.9	7812.91	149729	3043.54	7791.05	2537.28	9020.5	13014.5	143382	10652.9	119293	1414.73	6342.37	1027.95	23513.7	3476.46	4649.71	1597.53	9039.61	1749.54	6019.01	2036.28	4950.58	4391.68	3569.94	2136.4	6649.85	3887.06
hsa-miR-642a-5p	13.5333	11.8793	6.86393	22.4568	0.624568	1.19261	2.87659	6.03539	7.15411	5.12694	0.509919	4.25903	0	0	12.0925	26.5713	9.18078	28.3792	14.9585	14.5475	11.6294	2.80075	9.37142	11.6836	1.92062	1.90727	7.02854	1.54216	4.18436	15.0245
hsa-miR-670-5p	0.35614	0	0	0	0	0	0	0	0	0	0	0	0	0	0	0	0	0	0	0	0	0	0	0	0	0	0	0	0	0
hsa-miR-572	0	0	0	0	0	1.19261	0	0	0	0	0	0	0	0	0	0	0	0	0	0	0	0	0	0	0	0	0	0	0	0
hsa-miR-5571-3p	0	0	0	0	0	0	0	0	0	0	0	0	0	0	0	0	0	0.429988	0	0	0	0	0	0	0	0	0	0	0	0
hsa-miR-4691-5p	0	0	0	0	0	0	0	0	0	0	0	0	0	0	0	0	0	0	0	0	0	0	0	0	0	0	0	0	0	0
hsa-miR-11181-5p	0	0	0	0	0	0	0	0	0	0	0	0	0	0	0	0	0	0	0	0	0	0	0	0	0	0	0	0	0	0
hsa-miR-203a-3p	2992.29	9837.56	631.052	4125.1	54.962	534.29	1289.95	626.474	127.932	7854.01	49.4622	417.03	94.9766	3650.17	1003.68	26052.6	1860.17	3586.53	2572.18	6641.74	462.044	12218.8	2066.82	6151.81	1410.88	2345.94	1792	471.385	1542.54	2745.2
hsa-miR-887-3p	1.7807	1.53281	8.15091	6.12457	21.2353	2.38522	5.75319	0.603539	16.4124	6.05911	8.66863	8.87298	12.3883	6.14506	8.17063	4.75904	7.06214	6.01984	5.09948	1.61639	11.6294	0.933585	3.83376	3.33816	8.06659	2.67018	5.90398	4.62647	10.162	9.30091
hsa-miR-6126	0	0	0	0	0	0	0	0	0	0	0	0	0	0	0	0	0	0	0	0	0	0	0	0	0	0	0	0	0	0
hsa-miR-183-3p	1.42456	13.4121	0.857991	2.04152	0	2.38522	1.64377	3.62124	1.26249	2.79651	0	1.06476	0	1.36557	1.96095	11.501	1.76553	2.57993	0.339966	3.23277	1.78914	7.46868	1.27792	10.4317	2.30474	2.67018	2.24913	0.514052	1.19553	0
hsa-miR-489-3p	1.42456	8.81365	8.15091	5.71627	0.624568	0	2.05471	0.603539	4.62913	3.72868	3.56944	5.67871	3.09706	8.8762	2.6146	0	6.00282	1.28997	2.71973	0.538796	4.47284	0.933585	2.12987	0.834539	3.84123	2.28872	1.12457	0.514052	2.39106	6.43909
hsa-miR-4439	0	0	0	0	0	0	0	0	0	0	0	0	0	0	0	0	0	0	0	0	0	0	0	0	0	0	0	0	0	0
hsa-miR-6864-3p	0	0	0	0	0	0	0	0	0	0	0	0	0	0	0	0	0	0	0	0	0	0	0	0	0	0	0	0	0	0
hsa-miR-6807-5p	0	0	0	0	0	0	0	0	0	0	0.509919	0.354919	0	0	0	0	0	0	0	0	0	0	0	0	0	0	0	0	0.298883	0
hsa-miR-1224-5p	1.06842	0	0	0.81661	0	0	0.410942	0	0	0	0	0	0	0	0	0	0	0.429988	1.0199	0	0.447284	0	0.851947	0	0	0	0.281142	0	0	0
hsa-miR-6858-5p	0	0	0	0	0	0	0	0.603539	0	0	0	0	0	0	0	0	0	0	0	0	0	0	0	0	0	0	0	0	0	0
hsa-miR-6765-5p	0	0	0	0	0	0	0	0	0	0	0	0	0	0	0	0	0	0	0	0	0	0	0	0	0	0	0	0	0	0
hsa-miR-6834-5p	0	0	0	0	0	0	0	0	0	0	0	0	0	0	0	0	0	0	0	0	0	0	0	0.41727	0	0	0	0	0	0
hsa-miR-1226-5p	0	0	0	0	0.624568	0	0	0	0	0	0	0	0	0	0	0	0	0	0	0	0	0	0	0	0	0	0	0	0	0.715454
hsa-miR-6869-5p	0	0	0	0	0	0	0	0	0	0	0	0	0	0	0.326825	0	0	0	0	0	0	0	0	0	0	0	0	0	0	0
hsa-miR-937-5p	0	0	0	0	0	0	0	0	0	0	0	0	0	0	0	0	0	0	0	0	0	0.933585	0	0	0	0	0	0	0	0
hsa-miR-627-5p	4.27368	11.8793	6.43493	10.2076	9.36853	14.3113	18.0814	15.0885	17.254	6.05911	2.5496	3.19427	3.61324	9.55899	8.17063	14.2771	11.6525	7.3098	4.07959	6.46555	3.13099	12.1366	6.3896	5.00724	16.9014	17.9283	11.5268	2.05621	6.87431	7.15454
hsa-miR-1238-5p	0	0	0	0	0	0	0	0	0	0	0	0	0	0	0	0	0	0	0	0	0	0	0	0	0	0	0	0	0	0
hsa-miR-4758-5p	0	0	0	0	0	0	0	0	0	0	0	0	0	0	0	0	0	0	0	0	0	0	0	0	0	0	0	0	0	0
hsa-miR-4658	0	0	0	0	0	0	0	0	0	0	0	0	0	0	0	0	0	0	0	0	0	0	0	0	0	0	0.281142	0	0	0
hsa-miR-6790-5p	0	0	0	0	0	0	0	0	0	0	0	0	0	0	0	0	0	0	0	0	0	0	0	0	0	0	0	0	0	0
hsa-miR-10395-5p	0	0	0	0	0	0	0	0	0	0	0	0	0	0	0	0	0	0	0	0	0	0	0	0	0	0	0	0	0	0
hsa-miR-548aw	3.20526	3.44882	0.857991	1.63322	6.24568	0	2.46565	0	4.2083	2.33043	3.05952	1.41968	1.54853	2.04835	1.3073	0	3.53107	1.28997	1.35986	3.23277	1.34185	0	2.12987	0.834539	3.45711	0.762907	2.81142	1.0281	2.39106	2.86182
hsa-miR-5011-3p	0	0	0	0	0	0	0	0	0	0	0	0	0	0	0	0	0	0	0	0	0	0	0	0	0	0	0	0	0	0
hsa-miR-33b-5p	4.98596	4.59842	3.86096	1.22491	4.99655	1.19261	4.9313	0.603539	0.42083	0.932171	2.5496	0.354919	5.16177	0.682785	0.980475	5.55221	7.06214	1.71995	1.69983	0.538796	0.447284	3.73434	2.98181	1.66908	1.92062	0	2.81142	1.0281	0.298883	0.715454
hsa-miR-33a-5p	11.7526	16.4777	11.1539	9.39101	16.2388	10.7335	15.6158	6.63893	4.2083	5.12694	13.2579	1.06476	14.9691	2.04835	4.24873	7.13856	11.2994	4.72987	8.15918	6.46555	1.34185	5.60151	4.25973	5.00724	7.29834	5.34035	5.90398	6.16862	2.68995	2.14636
hsa-miR-4715-3p	0	0	0	0	0	0	0	0	0	0	0	0	0	0	0	0	0	0	0	0	0	0	0	0	0	0	0	0	0	0
hsa-miR-1202	0	0	0	0	0	0	0	0	0	0	0	0	0	0	0	0	0	0	0	0	0	0	0	0	0	0	0	0	0	0
hsa-miR-6850-5p	0	0	0	0	0	0	0	0	0	0	0	0	0	0	0	0	0	0	0	0	0	0	0	0	0	0	0	0	0	0
hsa-miR-6821-5p	0	0	0	0	0	2.38522	0	0	0	0	0	0	0	0	0	0.396587	0	0	0	0	0	0	0	0	0	0	0	0	0	0
hsa-miR-3977	0	0	0	0	0	0	0	0	0	0	0	0	0	0	0	0	0	0	0	0	0	0	0	0	0	0	0	0	0	0
hsa-miR-3978	0	0	0	0	0	0	0	0	0	0	0	0	0	0	0	0	0	0	0	0	0	0	0	0	0	0	0	0	0	0
hsa-miR-4776-5p	0	0	0	0	0	0	0	0	0	0	0	0	0	0	0	0	0	0	0	0	0	0	0	0	0	0	0	0	0	0
hsa-miR-4535	0	0	0	0	0	0	0	0	0	0	0	0	0	0	0	0	0	0	0	0	0	0	0	0	0	0	0	0	0	0
hsa-miR-3198	0	0	0	0	0	0	0	0	0	0	0	0	0	0	0	0	0	0	0	0	0	0.933585	0	0	0	0	0	0	0	0
hsa-miR-8057	0	0	0	0	0	0	0	0	0	0	0	0	0	0	0	0	0	0	0	0	0	0	0	0	0	0	0	0	0	0
hsa-miR-647	0	0	0	0	0	0	0	0	0	0	0	0	0	0	0	0	0	0	0	0	0	0	0	0	0	0	0	0	0	0
hsa-miR-5089-5p	0	0	0	0	0.624568	0	0	0	0	0	0	0	0	0	0	0	0	0	0	0	0	0	0	0	0	0	0	0	0	0
hsa-miR-1228-5p	0	0	0	0	0	0	0	0	0.42083	0	0	0.354919	0	0	0	0	0	0	0	0	0	0	0	0	0	0	0	0.514052	0	0
hsa-miR-3620-5p	0	0	0	0	0	0	0	0	0	0	0	0.354919	0	0	0	0	0	0	0	0	0	0	0	0.834539	0	0	0	0.514052	0	0
hsa-miR-1227-5p	0	0	0	0	0	0	0	0	0	0	0	0	0	0	0	0	0	0	0	0	0	0	0	0	0	0	0	0	0	0
hsa-miR-1275	10.3281	52.1155	16.7308	18.782	3.74741	20.2744	20.1362	10.2602	7.99578	11.1861	0.509919	8.16314	2.06471	60.0851	32.3557	12.2942	15.5367	32.2491	10.5389	98.5996	46.0702	39.2106	11.0753	45.8997	19.2062	17.5469	18.8365	39.582	12.852	30.7645
hsa-miR-1225-5p	0	0	0	0	0	0	0	0	0	0	0	0	0	0	0	0	0	0	0	0	0	0	0	0	0	0	0	0	0	0
hsa-miR-1229-5p	0	0	0	0	0	0	0	0	0	0	0	0	0	0	0	0	0	0	0	0	0	0	0	0	0	0	0	0	0	0
hsa-miR-6741-5p	0	0	0	0	0	0	0	0	0	0	0	0	0	0.682785	0.65365	0	0	0	0	0	0.894568	0	0	0	0	0	0.281142	0.514052	0	0
hsa-miR-3940-5p	0	0	0	0	0	0	0	0	0	0	0	0	0	0	0	0	0	0	0	0	0	0	0	0	0	0	0	0	0	0
hsa-miR-6848-3p	0	0	0	0.408305	0	0	0	0	0	0	0	0	0	0	0.326825	0	0	0	0	0	0	0	0.425973	0	0	0	0	0	0	0
hsa-miR-487a-5p	1.06842	0.383202	2.14498	1.63322	3.74741	1.19261	1.23283	0.603539	3.36664	0.932171	1.01984	4.25903	0.516177	1.36557	0.65365	0.396587	1.05932	2.14994	2.03979	0	1.34185	3.73434	0.851947	1.66908	1.92062	2.28872	0.843425	0	2.09218	0
hsa-miR-487b-5p	0.35614	0.383202	1.71598	0	0	1.19261	0.410942	0	0	1.39826	1.01984	0.709838	0.516177	0	0.326825	0.396587	0.706214	0.429988	0	0	1.34185	0	0.425973	0.41727	0.768247	0.381454	0.281142	0	0.597766	0.715454
hsa-miR-632	0.35614	0	0	0	0	0	0	0	0	0.466086	0	0	0	0	0	0	0	0.429988	0	0	0	0	0	0	0	0	0	0	0	0
hsa-miR-1231	0	0	0	0	0	0	0	0	0	0	0	0	0	0	0	0	0	0	0	0	0	0	0	0	0	0	0	0	0	0
hsa-miR-511-5p	10.6842	2.68241	19.3048	17.1488	6.87025	5.96306	6.57507	2.41416	14.3082	7.92345	6.11903	18.4558	9.29119	1.36557	7.51698	1.18976	22.2457	10.3197	8.15918	0	14.7604	5.60151	13.6312	6.25905	6.14597	5.7218	12.3702	20.5621	11.0587	7.15454
hsa-miR-6808-3p	0	0	0	0	0	0	0	0	0.42083	0	0	0	0	0.682785	0	0	0	0	0	0.538796	0	0	0	0	0	0	0.281142	0	0	0
hsa-miR-147b-3p	75.8578	13.0289	76.3612	216.81	3.74741	40.5488	207.115	22.331	5.04996	24.2364	3.05952	8.16314	2.58089	16.3868	65.6918	160.618	145.833	158.666	114.228	8.08194	19.2332	17.7381	105.215	68.015	2.30474	2.28872	142.82	31.8712	72.6286	95.1554
hsa-miR-6833-5p	0	0	0	0	0	0	0	0	0	0	0	0	0	0	0.65365	0	0	0	0	0	0	0	0	0	0	0.381454	0	0	0	1.43091
hsa-miR-7108-5p	0	0	0	0	0	0	0	0	0	0	0	0	0	0	0	0	0	0	0	0	0	0	0	0	0	0	0	0	0	0
hsa-miR-147a	0	0	0	0.408305	0	0	0	0	0	0	0	0	0	0	0	0	0.353107	0	0	0	0	0	0	0	0	0	0	0	0	0
hsa-miR-2053	0	0	0	0	0	0	0	0	0	0	0	0	0	0	0	0	0	0	0	0	0	0	0	0	0	0	0	0	0	0
hsa-miR-4273	0	0	0	0	0	0	0	0	0	0	0	0	0	0	0	0	0	0	0	0	0	0	0	0	0	0	0	0	0	0
hsa-miR-653-5p	0	0.383202	0	0	0	0	0	0	0	0	0	0	0	0.682785	0	0	0	0	0	0	0	0	0	0	0	0	0	0	0	0
hsa-miR-2909	0	0	0	0	0	0	0	0	0	0	0	0	0	0	0	0	0	0	0	0	0	0	0	0	0	0	0	0	0	0
hsa-miR-607	0	0	0	0	0	0	0	0	0	0	0	0	0	0	0	0	0	0	0	0	0	0	0.425973	0	0	0	0	0	0	0
hsa-miR-3692-3p	0	0	0	0	0	0	0	0	0	0	0	0.354919	0	0	0	0	0	0	0	0	0	0	0	0	0	0	0.562283	0	0.298883	0
hsa-miR-3074-5p	0.35614	0.383202	0.428995	2.44983	1.24914	0	0.410942	0.603539	2.10415	0.466086	0	0.354919	0	0.682785	0.980475	2.37952	0.353107	2.14994	1.0199	1.07759	1.78914	0.933585	1.27792	1.25181	0.384123	0.381454	0.843425	0	1.19553	2.14636
hsa-miR-629-3p	4.62982	3.06562	0.857991	6.53288	4.99655	5.96306	6.16413	6.63893	4.62913	2.33043	1.01984	2.12951	2.06471	1.36557	3.59508	6.74197	2.11864	8.16978	4.75952	12.3923	8.05111	5.60151	2.55584	4.1727	2.68886	0.762907	7.87197	6.16862	2.68995	7.87
hsa-miR-4652-3p	0	0.383202	0	0	0	0	0	1.81062	0	0	0	0	0	0.682785	0	0	0	0	0	0	0	0	0	0	0	0	0	0	0	0
hsa-miR-3122	0	0	0	0	0	0	0	0	0	0	0	0	0	0	0	0	0	0	0	0	0	0	0	0	0	0	0	0	0	0
hsa-miR-5572	0	0	0	0	0	0	0	0	0	0	0	0	0	0	0	0	0	0	0	0	0	0	0	0	0	0	0	0	0	0
hsa-miR-599	0	0	0	0	0	0	0	0	0	0.466086	0	0.354919	0	0	0	0	0	0	0	0.538796	0	0	0	0	0	0	0	0	0	0
hsa-miR-552-5p	43.0929	867.186	35.6066	179.654	4.37198	177.699	34.1082	244.433	11.7832	221.391	4.07936	44.7198	11.3559	554.421	49.0238	173.308	123.234	184.895	148.225	1997.32	15.2077	462.124	95.4181	275.398	997.184	863.229	23.897	191.741	27.1984	18.6018
hsa-miR-557	0	0	0	0	0	0	0	0	0	0	0	0	0	0	0	0	0	0	0	0	0	0	0	0	0	0	0	0	0	0
hsa-miR-7850-5p	0	0	0	0	0	0	0	0	0	0	0	0.354919	0	0	0	0	0	0	0	0	0	0	0	0	0	0	0	0	0	0
hsa-miR-2681-5p	0	0	0	0	0	0	0	0	0	0	0	0	0	0	0	0	0	0	0	0	0	0	0	0	0	0	0	0	0	0
hsa-miR-548x-3p	0	0	0	0	0	0	0	0	0	0	0	0	0	0	0	0.396587	0	0	0	0	0	0	0	0	0	0	0	0	0	0
hsa-miR-548aj-3p	0.712279	0	0	0	0	0	0	0	0	0	0	0	0	0	0.326825	0.396587	0	0	0	0	0	0	0	0	0	0	0	0	0.298883	0
hsa-miR-548as-3p	0	0	0	0	0	0	0	0	0.42083	0	0	0	0	0	0	0	0	0	0	0	0	0	0	0	0	0	0	0	0	0
hsa-miR-548ar-3p	0	0	0	0.408305	0.624568	0	0	0.603539	0	0	0	0	0.516177	0	0	0	0.706214	0.429988	0	2.15518	0.447284	0	0	0	0	0.762907	0	0.514052	0.298883	0.715454
hsa-miR-5582-3p	0	1.53281	0.428995	0	0	1.19261	0	1.81062	0	0.932171	0	0.354919	0	0	0.65365	0.793173	0.706214	1.28997	1.0199	1.07759	0	0	0.425973	1.25181	0	0.762907	0	1.0281	0.298883	0
hsa-miR-4282	0	0	0	0	0	0	0	0	0	0	0	0	0	0	0	0	0	0	0	0	0	0	0	0	0	0	0	0	0	0
hsa-miR-3133	0	1.14961	0	0.408305	0	0	0.410942	1.81062	0.42083	1.39826	0	0	0	0	1.3073	1.58635	0.706214	1.28997	0.679931	3.77157	0	2.80075	0.851947	0.834539	0.768247	0.762907	0.843425	1.0281	0.896649	3.57727
hsa-miR-7161-5p	0	0	0	0	0	0	0	0	0	0	0	0	0	0	0	0	0	0	0	0	0	0	0	0	0	0	0	0	0	0
hsa-miR-1276	0	0	0	0	0	0	0	0	0.42083	0	0	0	0	0	0	0	0	0	0	0	0	0	0	0	0	0.381454	0	0	0	0
hsa-miR-12135	241.463	120.325	96.095	604.699	24.9827	17.8892	514.088	8.44955	15.9916	255.415	7.64879	17.746	6.7103	23.8975	217.665	76.1446	367.231	116.097	186.301	268.859	172.204	77.4875	593.807	395.989	113.316	119.776	603.33	206.649	470.741	292.621
hsa-miR-559	0	0.383202	0.428995	2.85813	0	0	0	0	0.42083	0	0	0	0	0.682785	0.65365	12.2942	0.353107	0.429988	1.0199	5.38796	1.34185	0.933585	0.425973	1.25181	1.15237	0.381454	0.843425	0	0.597766	0.715454
hsa-miR-106b-5p	34.5456	137.953	56.1984	89.827	94.3098	189.625	157.802	105.016	51.7621	75.9719	78.5276	55.0125	91.8795	90.1276	58.5017	53.5392	118.644	47.2987	40.4559	118.535	25.0479	59.7494	64.322	161.901	81.8183	77.4351	94.7448	180.432	31.3827	28.6182
hsa-miR-20a-5p	1012.15	8768.81	1330.74	2135.84	1245.39	2360.18	2999.46	2070.14	829.456	3454.63	1074.91	925.629	1135.59	3274.64	2060.3	1493.55	2240.82	1172.15	1462.53	10596	890.542	2938.92	2249.57	5835.93	4979.77	3681.41	2567.39	3726.36	1479.77	418.541
hsa-miR-4796-3p	0	0.383202	0	0.81661	0	0	0	0.603539	0.42083	0	0	0	0.516177	0	0.65365	0	0	0	0	0.538796	0	0	0	0	0	0	0.281142	0	0	0
hsa-miR-3121-3p	0	0	0	0	0	0	0	0	0	0	0	0	0	0	0	0	0	0	0	0	0	0	0	0	0.384123	0	0	0	0	0
hsa-miR-605-5p	0	0.766404	0	1.22491	0	0	0	0	0	0	0.509919	0.354919	1.54853	0	1.63413	0	1.41243	0.429988	0.339966	3.23277	0	0	0.425973	0	0	0.381454	0.281142	0	0.597766	0
hsa-miR-513c-3p	0	0	0	0	0	0	0	0	0	0	0	0	0.516177	0	0	0	0	0	0	0	0	0	0	0	0	0	0	0	0	0
hsa-miR-513a-3p	0	0	0	0	0	0	0	0	0	0	0	0	0	0	0	0	0	0	0	0	0	0	0	0	0	0	0	0	0	0
hsa-miR-5688	0	0	0	0	0	0	0	0	0	0	0	0	0	0	0	0	0	0	0	0	0	0	0	0	0	0	0	0	0	0
hsa-miR-141-3p	6982.12	12463.6	3353.89	11501.1	93.6853	2149.09	5271.97	2667.64	208.732	4846.82	91.2756	534.863	158.983	6046.06	5183.77	9474.85	5034.95	7247.89	7527.86	13468.8	1431.76	7064.44	5545.75	7569.27	4921	8296.62	5642.8	3336.71	3994.87	10117.2
hsa-miR-200a-3p	16932.3	22968.4	6740.8	24665.3	222.346	4062.03	15813.9	6680.58	517.2	8441.74	200.398	1630.85	408.296	19828.1	13126.6	23060.3	13333.3	19697.8	18067.8	26216.2	5625.49	12343.9	15039.4	21171	7998.22	9817.85	24466.1	4116.53	12701.6	18273.4
hsa-miR-132-3p	177.358	91.5853	276.273	176.388	184.248	134.765	183.691	242.623	170.015	170.121	288.105	256.961	216.278	35.5048	361.468	203.449	222.811	270.463	272.992	63.5779	381.98	51.3472	359.948	108.073	471.319	167.458	192.582	155.758	309.942	86.57
hsa-miR-212-3p	4.62982	4.59842	6.00593	9.39101	5.62112	9.54089	6.16413	12.0708	5.47079	12.1182	11.7281	11.7123	9.29119	2.04835	6.86333	5.55221	8.47457	11.6097	4.75952	3.23277	6.70926	1.86717	6.81558	4.1727	15.3649	7.24762	6.46626	6.68267	7.47208	2.86182
hsa-miR-4803	0	0	0	0	0	0	0	0	0	0	0	0	0	0	0	0	0	0	0	0	0	0	0	0	0	0	0	0	0	0
hsa-miR-6732-3p	0	0	0	0	0	0	0	0	0	0	0	0	0	0	0	0	0	0	0	0	0	0	0	0.41727	0	0	0.281142	0	0	0
hsa-miR-3912-3p	1.7807	2.29921	0.857991	2.04152	1.87371	0	0.410942	0.603539	1.26249	0.466086	2.03968	1.41968	3.61324	1.36557	1.63413	1.18976	1.05932	0.859977	2.37976	2.15518	0.447284	0.933585	1.70389	0.834539	1.15237	0.381454	2.53028	2.05621	0.597766	2.14636
hsa-miR-4485-3p	0.712279	6.51443	21.0208	1.63322	1.24914	3.57783	0.821884	15.0885	5.89162	3.2626	1.01984	7.09838	0.516177	4.77949	3.26825	3.17269	0.353107	0.859977	1.35986	38.7933	1.34185	0.933585	0	1.66908	0.768247	3.81454	0	1.54216	52.0057	37.9191
hsa-miR-582-3p	22.0807	16.4777	8.15091	9.39101	81.8185	33.3931	16.8486	41.6442	5.04996	17.7113	29.5753	6.03362	57.8118	8.8762	12.4194	16.6566	15.1836	7.3098	8.15918	14.0087	8.05111	24.2732	14.0571	10.0145	14.2126	11.0622	13.2137	13.8794	12.5531	17.1709
hsa-miR-12120	0	0	0	0	0	0	0	0	0	0	0	0	0	0	0	0	0	0	0	0	0	0	0	0	0	0	0	0	0	0
hsa-miR-6891-5p	0	0	0	0.81661	0	0	0	0	0	0	0	0	0	0	0	0	0.353107	0	0.339966	0	0	0	0	0	0	0	0	0.514052	0	0
hsa-miR-506-3p	0	0.383202	0	0.408305	0	0	0	0	0	0	0	0	0	0	0	0.396587	0	0	0	0	0	0	0	0	0	0	0.281142	0	0	0
hsa-miR-124-3p	0.712279	0	5.14794	2.44983	13.1159	0	0.410942	0.603539	0	0	3.56944	0	3.61324	0	0.980475	0	1.41243	0	1.0199	0	1.34185	0	0.851947	0	0	0	0	0	0.896649	0
hsa-miR-3936	0	0	0	0	0.624568	0	0	0	0	0	0	0	0	0	0	0	0	0	0	0	0	0	0	0	0	0	0	0	0	0
hsa-miR-18a-5p	33.8333	240.651	47.1895	80.8443	38.7232	227.789	140.542	143.039	42.9247	139.36	38.7539	55.0125	51.6177	170.013	61.4431	69.7992	152.189	129.857	32.6367	177.803	26.837	247.4	65.5999	582.926	98.7197	96.8892	111.332	350.069	36.4637	27.9027
hsa-miR-18b-5p	0.35614	0	0.428995	0.408305	1.87371	1.19261	0.821884	1.81062	1.26249	0.466086	3.56944	0.709838	6.7103	0	0.326825	0.396587	0.706214	0.429988	0	1.07759	0	0	0	1.66908	0	0.762907	0.562283	1.0281	0.597766	0
hsa-miR-302e	0	0	0	0	0	0	0	0	0	0	0	0	0	0	0	0	0	0	0	0	0	0	0	0	0	0	0	0	0	0
hsa-miR-302c-3p	0	0	0	0	0	0	0	0	0	0	0	0	0	0	0	0	0	0	0	0	0	0	0	0	0	0	0	0	0	0
hsa-miR-302d-3p	0	0	0	0	0	0	0	0	0	0	0	0	0	0	0	0	0	0	0	0	0	0	0	0	0	0	0	0	0	0
hsa-miR-302b-3p	0	0	0	0	0	0	0	0	0	0	0	0	0	0	0	0	0	0	0	0	0	0	0	0	0	0	0	0	0	0
hsa-miR-302a-3p	0	0	0	0	0	0	0	0	0	0	0	0	0	0	0	0	0	0	0	0	0	0	0	0	0	0	0	0	0	0
hsa-miR-200c-3p	6425.83	19373.2	3948.04	15968.4	166.76	4035.8	4260.65	3939.91	452.813	5974.75	115.242	1441.68	234.344	6359.46	15975.9	24815.6	7009.17	27611.3	12116.7	38599.9	12847.8	18319.7	9988.65	21267.4	8503.34	13690	6561.57	10773	8256.64	30035.5
hsa-miR-200b-3p	20153.9	39197	7458.94	29455.5	239.834	4193.22	12170.9	6933.46	576.958	9911.78	251.39	2190.21	427.395	11517.9	17848.2	25515.6	17915.2	22222.2	23274.4	44684	10384.6	11931.2	16686.2	15869.2	10924.5	11560	17970.6	2982.01	13650.9	16667.2
hsa-miR-429	3901.15	5241.05	1732.71	5652.57	53.0883	1092.43	3641.36	1438.84	117.412	1926.33	50.482	439.39	94.9766	4057.79	3810.45	4369.59	3437.5	3623.51	3741.66	4094.31	1731.44	2937.06	3037.62	5062.73	1668.63	1740.57	5432.5	873.888	3875.02	5235.69
hsa-miR-500a-5p	11.0403	65.5275	22.7368	37.1557	24.3582	14.3113	22.6018	17.5026	23.9873	30.7616	12.2381	18.4558	11.8721	40.9671	21.5705	24.1918	23.3051	28.3792	34.3365	29.095	21.4696	42.0113	23.0026	52.9933	42.6377	33.1865	23.0536	12.8513	25.7039	13.5936
hsa-miR-216a-5p	1.7807	3.44882	0.857991	0.81661	0.624568	0	0.821884	0.603539	3.36664	4.66086	0	7.09838	0.516177	3.41392	2.6146	0.396587	2.82486	5.15986	2.03979	5.38796	4.47284	0.933585	2.98181	3.33816	26.5045	10.6807	8.71539	5.14052	7.17319	3.57727
hsa-miR-580-5p	0	0	0	0	0	0	0	0	0	0	0	0	0	0	0	0	0	0	0	0	0	0	0	0	0	0	0	0	0	0
hsa-miR-5700	0	0	0	0	0	0	0	0	0	0	0	0	0	0	0	0	0	0	0	0	0	0	0	0	0	0	0	0	0	0
hsa-miR-365a-3p	388.905	408.493	830.106	288.263	3125.97	282.649	295.056	412.821	2091.53	359.352	2061.6	1095.64	1783.91	142.702	325.191	173.308	672.669	262.723	383.481	261.316	407.476	361.297	241.953	314.204	400.257	298.297	321.064	226.183	475.822	139.514
hsa-miR-302f	0	0	0	0	0	0	0	0	0	0	0	0	0	0	0	0	0	0	0	0	0	0	0	0	0	0	0	0	0	0
hsa-miR-590-3p	163.468	316.142	94.808	270.706	116.17	350.628	180.814	200.979	79.1161	159.401	138.188	105.766	121.818	139.971	207.861	191.155	209.746	156.946	123.408	266.704	46.5175	140.971	162.722	277.484	150.192	206.748	220.696	194.312	183.813	160.977
hsa-miR-6882-5p	1.42456	0	0	0	0	0	0.410942	0	0	0	0.509919	0.354919	0	0	0	0.793173	0.706214	0.429988	1.35986	0.538796	0.894568	0	0.425973	0	0	0.381454	0.281142	1.0281	0	0
hsa-miR-4801	0	0	0	0	0	0	0	0	0	0	0	0	0	0	0	0	0	0	0	0	0	0	0	0	0	0	0	0	0	0
hsa-miR-5683	0	0	1.28699	0	0.624568	0	0	0	1.68332	0	2.03968	1.7746	0	0	0	0	0	0	0	0	0	0	0	0	0	0	0	0	0	0
hsa-miR-6856-3p	0	0	0	0	0	0	0	0	0	0	0	0	0	0	0	0	0	0	0	0.538796	0	0	0	0	0	0	0	0	0	0
hsa-miR-101-3p	3053.54	1577.26	2445.7	1264.93	4463.17	1301.14	2490.31	1066.45	2242.18	1010.94	2931.02	1110.54	3700.47	1467.99	1269.39	443.78	1542.37	470.837	1436.69	987.613	394.952	471.46	1495.17	881.274	1378.23	1406.42	1549.09	688.829	1860.25	1433.77
hsa-miR-144-3p	12.4649	0.766404	73.3582	5.30796	19.3616	95.4089	58.7647	19.3133	440.609	2.79651	165.214	159.004	90.8472	6.14506	13.3998	49.1767	15.1836	13.3296	27.8772	2.15518	3.57827	21.4724	10.2234	10.4317	6.91422	6.48471	3.09256	44.7225	11.9553	1.43091
hsa-miR-4802-3p	0	0	0.428995	0	0	0	0	0.603539	0	0	0	0	0	0	0	0.793173	0	0	0	0	0	0	0	0.834539	0	0	0.281142	0.514052	0	0
hsa-miR-140-3p	1169.92	272.457	1442.28	909.295	885.638	1200.96	1091.46	991.615	2106.26	678.154	808.732	1981.51	667.417	441.079	1203.7	859.007	1200.21	1419.39	1352.04	545.261	1309.65	492.933	1075.16	761.1	828.554	1032.98	1224.93	952.538	1969.64	2177.13
hsa-miR-6512-5p	0	0	0	0	0	0	0	0	0	0	0	0	0	0	0	0	0	0	0	0	0	0	0	0	0	0	0	0	0	0
hsa-miR-1912-3p	0	0	0	0	0	0	0	0	0	0	0	0	0	0	0	0	0	0	0	0	0	0	0	0	0	0	0	0	0	0
hsa-miR-3130-5p	0.35614	1.53281	0.428995	1.63322	0.624568	0	1.64377	0	1.26249	0	0	0.709838	0.516177	0	0.65365	1.98293	0	0.429988	0.679931	1.61639	1.34185	0	1.27792	0	0.384123	1.52581	2.53028	1.0281	0.298883	0
hsa-miR-660-5p	518.183	947.659	349.631	904.395	283.554	264.76	560.525	337.982	304.26	796.54	230.484	387.927	288.543	1264.52	428.794	368.429	391.596	598.544	633.016	693.43	333.226	954.124	554.191	1135.39	709.092	847.208	713.819	399.932	710.146	850.675
hsa-miR-10b-5p	7740.7	5615.44	6947.15	5001.33	2269.06	2684.57	5240.33	3569.94	6354.12	1810.74	5671.83	3814.32	1883.01	564.663	6799.59	770.171	2518.01	1366.5	4696.29	1949.36	8589.19	1639.37	8516.49	1026.9	3169.79	1636.82	4458.91	2488.01	8323	3427.03
hsa-miR-10a-5p	16248.2	1763.88	8593.21	8509.89	19439.1	1364.35	7189.43	1494.36	5648.8	3203.41	14850.4	4706.58	13737.5	4972.72	11030	3083.06	8152.53	6239.99	9333.08	11493.6	12974.4	3950	11862.9	9986.1	11614.4	6714.73	14930	8425.82	13212.4	12676.4
hsa-miR-7851-3p	0	0	0.428995	0	0	1.19261	0	0	0.42083	0	0	0	0	0	0.980475	0.793173	0	0	0	0	0.447284	0.933585	0	0	0	0	0	0	0.298883	0
hsa-miR-3939	0	0	0	0	0	0	0	0	0	0	0	0	0	0.682785	0	0.396587	0.353107	0.429988	0	0	0	0	0	0.41727	0	0	0	0	0	0
hsa-miR-433-5p	0	0	0	0	0	0	0	0	0	0	0	0	0.516177	0	0	0	0	0	0	0	0	0	0	0	0.384123	0.381454	0	0	0	0
hsa-miR-1277-3p	2.49298	1.14961	4.71895	1.63322	4.37198	3.57783	2.05471	1.81062	1.26249	0.466086	7.13887	1.7746	7.22648	1.36557	0.65365	1.18976	4.23728	0.429988	1.0199	0	0	0.933585	0.425973	0	0	0.381454	0.281142	1.0281	0.298883	0
hsa-miR-598-3p	99.0068	187.769	49.7635	130.249	221.722	76.3271	131.09	78.4601	42.9247	135.165	162.154	58.5617	170.338	162.503	86.6086	146.737	119.703	142.326	82.6117	133.621	70.2236	281.009	71.9895	32.9643	60.3074	86.9714	111.894	138.794	123.14	148.099
hsa-miR-4637	0	0.383202	0	0	0	0	0	0	0	0	0	0	0	0	0.65365	0.396587	0	0	0.339966	0.538796	0	0.933585	0.425973	0	0	0	0	0	0	0
hsa-miR-888-5p	0	0	0.428995	0	0	0	0	0	1.68332	0	0.509919	0.354919	0	0	1.3073	0	0	0	0	0.538796	0	0	0	0	0	0	0.281142	0	0	0
hsa-miR-510-5p	0	0	0	0	0	0	0	0	0	0	0	0	0	0	0	0	0	0	0	0.538796	0	0	0	0	0	0	0	0	0	0
hsa-miR-508-5p	0.35614	0.383202	0.428995	0	0	0	0	0	0	0	0	0	0	0	0	0	0	0	0	0	0	0	0	0	0	0	0	0	0	0
hsa-miR-514a-5p	0	0.383202	0	0	0	0	0	0	0	0	0	0	0	0	0	0	0	0	0	0.538796	0	0	0	0	0.384123	0	0.562283	0	0	0
hsa-miR-509-5p	0	1.53281	0	0	0	0	0	0	0	0	0	0.354919	0	0	0.326825	0	0.353107	0	0	0	0	0	0	0	0	0	0	0	0	1.43091
hsa-miR-509-3-5p	0	0.383202	0	0	0	0	0	0	0	0	0	0	0.516177	0	0	0	0.353107	0	0	0	0.447284	0	0	0	0.768247	0	0	0	0	0.715454
hsa-miR-217-5p	1.06842	2.29921	2.57397	1.63322	0.624568	1.19261	1.23283	0	5.47079	1.39826	0.509919	5.32379	0	5.46228	2.28778	0	1.05932	2.14994	6.11938	2.15518	1.78914	0	1.70389	1.25181	16.5173	8.77343	4.77941	4.62647	2.39106	0.715454
hsa-miR-9898	0	0	0	0	0	0	0	0	0	0	0	0	0	0	0	0	0	0.859977	0	0.538796	0	0.933585	0	0.41727	0.384123	0	0	0	0	0
hsa-miR-890	0	0	0	0	0	0	0	0	0.42083	0	0	0	0	0	0.326825	0	0	0	0	0	0	0	0	0	0	0	0	0	0	0
hsa-miR-5003-3p	0	0	0	0	0	0	0	0	0	0	0	0	0	0	0	0	0	0	0	0	0	1.86717	0	0	0.384123	0	0	0	0	0
hsa-miR-6502-3p	0	0	0	0	0	0	0	0	0	0	0	0	0	0	0	0	0	0	0	0	0	0	0	0	0	0	0	0	0	0
hsa-miR-6863	0	0	0	0	0	0	0	0	0	0	0	0	0	0	0	0	0	0	0	0	0	0	0	0	0	0	0	0	0	0
hsa-miR-6758-5p	0	0	0	0	0	0	0	0	0	0	0	0	0	0	0	0	0	0	0	0	0	0	0	0	0	0	0	0	0	0
hsa-miR-3125	0.35614	0	0	0.408305	0	0	0	0	0	0	0	0.354919	0	0	0	0	0	0	0	0	0	0	0	0	0	0	0.843425	0	0.597766	0
hsa-miR-12127	0	0	0	0	0	0	0	0	0	0	0	0	0	0	0	0	0	0	0	0	0	0	0	0	0	0	0	0	0	0
hsa-miR-5007-5p	0	0	0	0	0	0	0	0	0	0	0	0	0	0	0	0	0	0	0	0	0	0	0	0	0	0	0	0	0	0
hsa-miR-577	51.9964	29.1234	18.8758	51.0381	0.624568	9.54089	43.9708	10.8637	0	18.6434	1.52976	2.83935	1.54853	40.9671	40.1995	106.682	35.3107	27.9493	26.8573	59.2675	12.9712	86.8234	31.0961	35.0507	12.2919	11.0622	42.4524	14.9075	23.6118	30.7645
hsa-miR-7161-3p	0	0	0	0	0	0	0	0	0	0	0	0	0	0	0	0	0	0	0	0	0	0	0	0	0	0	0	0	0	0
hsa-miR-548p	0	0	0	0	0	0	0	0	0	0	0	0	0	0	0	0	0	0	0	0	0	0	0	0	0	0	0	0	0	0
hsa-miR-451b	0	0	0	0	0	0	0	0	0	0	0	0	0	0	0	0	0	0	0	0	0	0	0	0	0	0	0	0	0	0
hsa-miR-4703-5p	0	0	0	0	0	0	0	0	0	0	0	0	0	0	0	0	0	0	0	0	0	0	0	0	0	0	0	0	0	0
hsa-miR-29a-3p	11250.1	41587.8	11531.4	22478	17740.9	9551.62	15773.6	11603	9552.85	31776.8	11458.4	12326	13141.4	23491.9	16646.5	10490.9	12441.7	19935.1	16500.9	51333.8	13849.3	21563.9	14422.6	22114.9	24152.1	26775.8	19087	10349.4	21540.5	23018.3
hsa-miR-29b-3p	6404.1	14874	4830.92	8797.74	7526.05	6327.99	7697.76	5309.94	3064.91	10562.4	9011.3	3216.99	6919.87	6493.97	5348.49	4011.87	9297.66	7981.02	3938.5	9647.68	3149.33	7436.94	5506.56	8793.54	6068	8044.47	8493.29	4229.62	5297.4	6170.08
hsa-miR-29c-3p	7233.2	1888.04	6793.14	10557.5	21372.7	4487.8	10384.9	4419.12	5754.01	3228.11	14964.1	3429.94	12894.1	3123.74	7796.74	1867.92	6224.57	5228.23	7651.61	2668.66	4839.61	1265.01	7202.36	2994.74	5021.64	4987.89	11180.2	2225.84	11165.1	12257.9
hsa-miR-195-5p	4065.69	531.884	4003.38	3409.34	4741.72	357.783	2682.63	210.635	3112.88	1216.02	6189.91	3262.42	3028.41	421.278	4566.4	732.496	3881.71	2464.26	3455.07	980.07	3782.68	220.326	3272.75	1301.88	3243.54	1819.53	2644.42	1653.19	4467.7	2154.95
hsa-miR-15a-5p	1725.14	1539.32	758.893	1232.67	458.433	1632.68	1356.11	1949.43	1100.05	992.296	921.934	1263.87	827.948	916.98	731.434	893.51	1009.53	777.419	857.053	2038.8	472.779	646.041	813.609	1256.82	1246.48	1181.36	903.027	983.381	886.786	603.843
hsa-miR-15b-5p	1148.91	2258.21	837.828	1174.69	348.509	1409.67	434.776	3161.34	1019.67	1127.93	1095.82	1366.79	380.939	366.655	605.28	1582.78	913.135	1475.72	764.583	1747.85	725.047	1166.05	515.002	1980.36	696.8	834.239	490.592	793.182	685.04	517.989
hsa-miR-16-5p	42865.7	48207.2	30196.1	44998.5	14444.4	42415.2	34438.2	53670.9	61530.4	41761.7	29098	57646.7	16398.4	30784.7	50434	50517.6	34296.6	56356.9	46482.5	89193.9	42512.1	35629.3	37944.9	52444.1	40151.3	40973.5	43602.3	36617.4	49340.2	64292.9
hsa-miR-503-5p	12.1088	196.583	5.57694	6.94118	14.9896	102.565	6.98601	65.1823	40.8205	112.793	5.09919	60.6912	7.74266	28.677	11.7657	88.0422	9.18078	45.5788	5.43945	11.3147	20.1278	29.8747	8.51947	25.8707	38.0282	52.2591	13.4948	149.075	17.0363	20.7482
hsa-miR-3943	0	2.68241	0	0	0	1.19261	0	0	0	0.466086	0	0.709838	0	1.36557	0.326825	0.396587	0.353107	1.71995	0.339966	0	0	0	0.425973	0	7.29834	4.19599	0	1.0281	0	0.715454
hsa-miR-3614-3p	2.49298	1.14961	3.00297	6.12457	0.624568	4.77044	4.52036	18.7097	3.78747	4.66086	2.03968	1.7746	0.516177	0.682785	0.326825	1.18976	4.9435	0.859977	2.71973	0.538796	0.447284	0	2.55584	2.50362	2.30474	0.762907	2.53028	1.54216	1.49442	2.86182
hsa-miR-4781-5p	0	0.383202	0.428995	0.408305	0	0	0	0.603539	0	0	0	0	0.516177	0	0	0	1.05932	0.429988	0.339966	0.538796	0.447284	0	0	0	0	0.381454	0.281142	0	0.298883	0
hsa-miR-21-5p	63656.1	225711	33556	64282.7	41550.7	90721.9	77164.6	72059	16865.2	167710	58514.3	63684.6	61928.4	106468	53647.7	91405.3	51740.4	77373.4	50520.3	79432	35551.5	88041.7	54295	70028.7	189801	140191	95877.2	93436.6	53953.8	51622.9
hsa-miR-1197	0	0	0	0.408305	0	0	0	0	0	0.466086	0.509919	0	0.516177	0	0	0	0.353107	0	0.339966	0	0	0	0.425973	0	0	1.14436	0	0.514052	0	0.715454
hsa-miR-4759	0	0	0	0	0	0	0	0	0	0	0	0	0	0	0	0	0	0	0	0	0	0	0	0	0	0	0	0	0	0
hsa-miR-3169	0	0	0	0	0	0	0	0	0	0	0	0	0	0	0	0	0	0	0	0	0	0	0	0	0	0	0	0	0	0
hsa-miR-3139	0	0	0	0	0	0	0	0	0	0.466086	0	0	0	0	0	0.396587	0	0	0	0	0	0	0.425973	0.834539	0	0	0.562283	0	0	0
hsa-miR-4779	0	0	0	0	0	0	0	0	0	0	0	0.354919	0	0	0	0	0	0	0	0	0	0	0	0	0	0	0	0	0	0
hsa-miR-2392	0	0	0	0	0	0	0	0	0	0	0	0	0	0	0	0	0	0	0	0	0	0	0	0.41727	0	0	0	0	0	0
hsa-miR-3159	0	0.383202	0	0.408305	0	0	0.410942	0	0	0	0	0	0	0	0.326825	0.396587	0	0	0.339966	0	0.894568	0	0	0	0	0	0.281142	0	0	0
hsa-miR-5582-5p	0	0	0	0	0	0	0	0	0	0	0	0	0	0	0	0	0	0	0	0	0	0	0	0	0	0	0	0	0	0
hsa-miR-449c-5p	0	2.29921	0.857991	0	0	0	0.821884	0	0	0.466086	0	0	0	0.682785	0.326825	1.98293	0	0	0	0.538796	0.447284	4.66792	0	0	0.768247	0.762907	0.843425	0.514052	0	0.715454
hsa-miR-34b-5p	4.62982	3.06562	7.72192	2.44983	15.6142	1.19261	6.98601	10.8637	8.83744	2.79651	21.4166	9.2279	5.16177	3.41392	2.94143	0	3.17796	0	6.45935	0	4.02555	0.933585	1.27792	1.66908	4.22536	3.05163	2.24913	1.54216	3.28771	0
hsa-miR-4717-5p	0	0	0	0	0	0	0	0	0	0	0	0.354919	0	0	0	0	0	0	0	0	0	0	0	0	0	0	0	0	0	0
hsa-miR-1245b-5p	0.35614	0	0	0	0.624568	0	0.410942	0	0	0	0.509919	0	0	0	0	0	0	0	0	0	0	0	0	0	0	0	0	0	0	0
hsa-miR-6757-5p	0	0	0	0	0	0	0	0	0.42083	0	0	0.354919	0	0	0	0	0	0	0	0	0	0	0	0	0	0.381454	0	0	0	0
hsa-miR-6783-5p	0	0	0	0	0	0	0.410942	0	0	0.466086	0	0	0	0	0	0.396587	0	0.429988	0	0	0	0	0	0.41727	0	0	0	0	0	0.715454
hsa-miR-4688	0	0	0	0	0	0	0	0	0	0	0	0	0	0	0	0	0	0	0	0	0	0	0	0.41727	0	0	0	0	0	0
hsa-miR-6805-5p	0	0	0	0	0	0	0	0	0	0	0	0	0	0	0	0	0	0	0	0	0	0	0	0.41727	0	0	0	0	0	0
hsa-miR-6732-5p	0	0	0	0	0	0	0	0	0	0	0	0	0	0	0	0	0	0	0	0	0	0	0	0	0	0	0	0	0	0
hsa-miR-6782-5p	0	0	0	0	0	0	0	0	0	0	0	0	0	0	0	0	0	0	0	0	0	0	0	0	0	0	0	0	0	0
hsa-miR-6841-5p	0	0	0	0	0	0	0	0	0	0	0	0	0	0	0	0	0	0	0	0	0	0	0	0	0	0	0	0	0	0
hsa-miR-6755-5p	0	0	0	0	0	0	0	0	0	0	0	0	0	0	0	0.396587	0	0.429988	0	0	0	0	0	0	0	0	0	0	0	0
hsa-miR-6831-5p	0	0	0	0	0	0	0	0	0	0	0	0	0	0	0	0	0	0	0	0	0	0	0	0	0	0	0	0	0	0
hsa-miR-196a-5p	1397.85	585.149	1238.08	3697.61	46.8426	1060.23	1981.56	1248.72	134.666	627.351	83.1169	382.603	75.8781	2991.28	3915.69	3388.44	1882.77	3685.86	2021.44	7495.19	2633.16	2525.35	2694.28	4213.17	2511.4	2704.89	2485.86	2899.77	3651.16	4819.3
hsa-miR-196b-5p	996.479	442.982	1794.49	3615.13	2026.1	6857.51	3517.66	6614.79	959.493	564.43	2681.67	1737.33	2073.48	10367.4	6959.41	2086.84	3781.78	5071.28	2055.43	15124.5	3538.91	2052.95	6511.43	15588.4	5774.91	5533.75	4195.2	6989.56	4971.92	7831.36
hsa-miR-6865-5p	0	0	0	0	0	0	0	0	0	0	0	0	0	0	0	0	0	0	0	0	0	0	0	0	0	0	0	0	0	0
hsa-miR-6815-5p	0	0	0	0	0	0	0.410942	0	0.42083	0	0	0	0	0	0	0	0	0.429988	0	0	0	0	0	0	0	0	0	0	0	0
hsa-miR-154-5p	90.8156	29.1234	134.276	62.8789	46.2181	73.9419	67.3945	50.6973	112.362	37.2868	50.482	175.33	36.1324	56.6711	53.5993	7.53515	80.5084	29.2392	89.7509	18.3191	69.329	20.5389	81.7869	23.7844	117.158	87.7343	62.6946	54.4895	89.6649	28.6182
hsa-miR-624-5p	5.3421	5.36483	3.00297	6.53288	1.87371	5.96306	5.75319	10.8637	5.47079	5.59303	8.15871	5.32379	6.19413	2.04835	3.9219	24.1918	4.23728	3.43991	4.07959	2.69398	1.34185	2.80075	1.27792	3.33816	4.60948	6.10326	5.06055	4.62647	5.08101	1.43091
hsa-miR-1278	2.13684	1.53281	0.428995	1.22491	0.624568	1.19261	0.821884	3.62124	0	1.86434	1.01984	0	0	1.36557	0.980475	5.15563	0.706214	1.71995	0.339966	3.77157	0	1.86717	1.27792	2.08635	0.384123	0.381454	0.562283	1.0281	1.7933	0
hsa-miR-411-5p	189.466	86.9869	237.234	128.616	53.0883	122.839	78.9008	53.1115	116.149	114.657	65.2697	170.006	42.3265	67.5957	107.525	33.3133	103.46	125.127	149.245	43.6425	133.738	46.6792	114.161	66.3459	239.693	233.068	112.176	142.906	146.453	90.8627
hsa-miR-2114-5p	0.712279	0.766404	3.00297	2.04152	0	0	1.23283	0.603539	0.841661	0.466086	0	0.354919	1.03235	0	0.980475	0.396587	1.41243	0.429988	0	1.61639	0.894568	0	0	0	0.384123	0	0.281142	0	0.298883	1.43091
hsa-miR-3174	0	0.383202	0	0.81661	0	0	0	2.41416	0.841661	0.932171	0	0.354919	0	0	1.3073	1.58635	0.706214	2.57993	1.35986	1.07759	0.894568	2.80075	0	1.66908	0	0	0.843425	1.0281	0.597766	0
hsa-miR-454-3p	550.236	1101.71	286.14	769.654	482.167	945.741	536.279	805.725	494.055	933.569	762.84	710.193	696.839	432.885	960.539	885.578	811.793	1346.72	751.324	689.659	626.645	721.661	705.412	2096.78	1034.44	886.117	948.01	1905.08	588.8	377.76
hsa-miR-12115	0	0	0	0	0	0	0	0	0	0	0	0	0	0	0	0	0	0	0	0	0	0	0	0	0	0	0	0	0	0
hsa-miR-3681-5p	0.712279	0	0	0	0	0	0.410942	0	0	0	0	0.354919	0.516177	0	0	0	0	0	0	0	0	0	0	0	0	0.381454	0	0	0.298883	0
hsa-miR-6718-5p	0	0	0	0	0	0	0	0	0	0	0	0	0	0	0	0	0	0	0	0	0	0	0	0	0	0	0	0	0	0
hsa-miR-203b-5p	0.35614	0	0	0.81661	0	0	0	0.603539	0	0	0	0	0	0	0	0	0	0	0	0	0	0	0	0	0	0	0	0	0	0
hsa-miR-5584-3p	0	0	0	0	0	0	0	0	0	0	0	0	0	0	0	0	0	0	0	0	0	0	0	0	0	0	0	0	0	0
hsa-miR-3163	0	0	0	0	0	0	0	0	0.841661	0	0	0	0	0	0.326825	1.18976	0	0	0	0	0	0	0	0	0	0	0	0	0	0
hsa-miR-381-3p	43.8052	28.7401	401.111	100.851	66.8288	88.2532	101.914	66.3893	198.211	42.8799	68.3292	113.574	40.2618	30.7253	71.2479	17.4498	94.6327	57.1885	126.127	11.3147	106.901	14.9374	77.1012	23.7844	111.78	71.3318	80.4065	68.8829	121.048	45.0736
hsa-miR-300	0	0	0	0	0	0	0	0	0	0	0	0	0	0	0	0	0	0	0	0	0	0	0	0	0	0	0.281142	0	0	0
hsa-miR-875-5p	0	0	0	0	0	0	0	0	0	0	0	0	0	0	0.326825	0	0	0	0	0	0	0	0	0	0	0	0.281142	0	0	0
hsa-miR-3976	0	0	0	0	0	0	0	0	0	0	0	0	0	0	0	0	0	0	0	0	0	0	0	0	0	0	0	0	0	0
hsa-miR-135a-3p	0	0	0	0	1.87371	0	0.410942	0	0	0	0.509919	0	0	0	0	0	0	0	0	0	0	0	0.425973	0	0	0	0.562283	0	0.597766	0
hsa-miR-5011-5p	0	0	0	0	0	0	0	0	0	0	0	0	0	0	0	0	0	0	0	0	0	0	0	0	0	0	0	0	0	0
hsa-miR-8076	0	0	0	0	0	0	0	0	0	0	0	0	0	0	0	0	0	0	0	0	0	0	0	0	0	0	0	0	0	0
hsa-miR-2681-3p	1.42456	0	0.857991	0	1.24914	1.19261	0.410942	0	1.26249	0	0.509919	0	0	0	0	0	0.706214	0	0.679931	0	1.34185	0	0.425973	0	0.768247	0	0.281142	0	0.298883	0
hsa-miR-5586-5p	1.06842	0.383202	0	0	0.624568	2.38522	0.821884	0.603539	0.841661	1.39826	0	0.354919	0	0	0	0.396587	1.05932	0.429988	1.0199	0	0	0	0.425973	0	0	0.381454	0.843425	1.54216	0.597766	0.715454
hsa-miR-4686	0	0	0	0	0	0	0	0	0	0	0	0	0	0	0	0	0	0	0	0	0	0	0	0	0	0	0	0	0	0
hsa-miR-586	0	0.383202	0	0	0	1.19261	0	0	0	0	0	0	0	0	0	0	0	0	0	0	0	0	0	0.41727	0	0	0	0.514052	0	0
hsa-miR-3688-3p	0.35614	2.29921	0.428995	0	0	1.19261	1.23283	0.603539	1.26249	0.466086	0	2.12951	1.03235	2.04835	0.65365	1.98293	0.353107	1.71995	0.339966	2.15518	0	1.86717	0.425973	0	0.768247	1.52581	1.12457	2.05621	1.19553	0.715454
hsa-miR-1843	2.49298	9.96325	6.00593	13.4741	4.37198	3.57783	9.04072	13.2779	12.2041	11.6521	6.11903	15.9714	2.58089	4.77949	6.86333	14.6737	8.82767	13.3296	0.679931	1.07759	21.9169	7.46868	11.5013	8.76266	7.68247	4.9589	13.7759	4.62647	12.852	12.8782
hsa-miR-4802-5p	0.35614	0	0.857991	1.63322	0.624568	0	2.05471	1.20708	0	0.466086	0	0	0	0	0.65365	0.396587	0.706214	1.28997	3.05969	0.538796	0	0	2.12987	1.25181	0	0.381454	1.12457	1.0281	0.896649	0
hsa-miR-6514-5p	0.35614	0	0	0.408305	2.49827	1.19261	0	0	0	0	0	0.354919	0.516177	0	0.326825	0.793173	0.353107	0	0.339966	0	0	0	0	0.41727	0	0.381454	0	0	1.19553	2.14636
hsa-miR-183-5p	106.842	1521.31	78.9351	313.986	12.4914	218.248	129.447	321.083	389.268	835.225	28.0456	359.178	19.6147	510.04	246.753	2187.57	213.983	918.455	159.104	864.229	296.549	1478.8	185.724	2056.72	351.857	511.148	238.97	363.435	202.942	426.411
hsa-miR-135b-5p	85.1174	8891.82	35.6066	146.581	10.6177	1775.8	101.503	1625.94	34.0873	2006.5	11.7281	82.3412	29.4221	704.634	35.6239	1749.34	246.469	525.016	74.1125	4233.86	34.8881	2305.95	62.1921	1023.98	1122.79	1228.66	86.8728	865.149	19.7263	80.8463
hsa-miR-135a-5p	11.0403	6.13123	18.8758	15.1073	73.6991	2.38522	41.5051	3.0177	2.52498	24.2364	114.732	6.38854	53.1663	2.73114	13.073	1.18976	26.483	2.14994	21.7578	3.77157	7.60383	2.80075	33.6519	0.41727	3.07299	3.43308	60.7266	1.54216	50.8101	2.14636
hsa-miR-3675-5p	0	0	0	0	0	0	0	0	0	0	0	0	0	0	0.326825	0	0	0	0	0	0	0	0	0	0	0	0	0	0	0
hsa-miR-5579-5p	0	0	0	0	0	0	0	0	0	0	0	0	0	0	0	0	0	0	0	0	0	0	0	0	0	0	0	0	0	0
hsa-miR-411-3p	0.35614	0.766404	1.71598	1.22491	0.624568	0	0.821884	0	1.26249	0.466086	1.01984	1.06476	0.516177	0	0.65365	0	1.05932	0.859977	0.679931	0	0.894568	0	0.425973	0	2.30474	1.52581	0.281142	0	0.298883	0
hsa-miR-379-3p	5.3421	3.06562	6.86393	4.49135	3.12284	5.96306	1.64377	5.43185	3.36664	3.72868	2.03968	10.2927	3.09706	0.682785	3.59508	1.98293	7.76835	1.71995	2.71973	1.61639	2.23642	1.86717	1.27792	1.66908	7.29834	3.81454	1.96799	5.65457	2.09218	0.715454
hsa-miR-380-3p	0	0.383202	0	0	1.24914	1.19261	0	0	0.42083	0.466086	1.01984	1.06476	0	0	0	0	0	0.429988	0	0	0	0	0.425973	0.41727	0.768247	0.381454	0	0.514052	0	0
hsa-miR-7852-3p	0	0	0	0	0	0	0	0	0	0	0	0	0	0	0	0	0	0	0	0	0	0	0	0	0	0	0	0	0	0
hsa-miR-6834-3p	0	0	0	0	0	0	0	0	0	0	0	0	0	0	0	0	0	0	0	0	0	0	0	0	0	0	0	0.514052	0	0
hsa-miR-654-3p	82.6244	85.8372	256.11	95.5433	46.8426	133.572	51.3677	57.3362	156.97	97.4119	58.1308	282.871	38.1971	55.9883	75.4966	41.245	82.627	112.657	149.925	47.414	133.738	55.0815	97.5479	66.3459	184.763	169.747	90.5276	175.292	107.598	55.09
hsa-miR-4501	0	0	0	0	0	0	0	0	0	0	0	0	0	0	0	0	0	0	0	0	0	0	0	0	0	0	0	0	0	0
hsa-miR-455-5p	163.112	158.262	147.145	129.841	292.923	248.063	207.526	145.453	128.353	151.944	198.869	163.973	183.759	154.309	146.091	91.6115	147.599	104.917	116.948	162.716	80.0638	33.6091	200.634	151.886	171.703	174.324	191.176	531.015	175.145	83.7081
hsa-miR-299-3p	10.3281	8.43044	16.3018	11.4325	4.37198	16.6966	9.04072	3.62124	12.6249	9.7878	7.13887	8.51806	2.58089	8.8762	6.20968	1.18976	8.82767	6.01984	11.8988	1.61639	4.47284	0.933585	9.37142	3.75543	14.9808	10.6807	10.1211	19.534	10.7598	6.43909
hsa-miR-12132	0	0	0	0.408305	0	0	0	0	0	0	0	0	0	0	0	0.396587	0	0	0	0	0	0	0	0	0	0	0	0	0	0
hsa-miR-892c-5p	0	0	0	0	0	0	0	0	0	0	0	0	0	0	0	0	0	0	0	0	0	0	0	0	0	0	0	0	0	0
hsa-miR-506-5p	0	0	0	0	0	0	0	0	0	0	0	0	0	0	0	0	0	0	0	0	0	0	0	0	0	0	0	0	0	0
hsa-miR-664a-3p	24.9298	53.2651	62.2043	70.6367	95.559	81.0976	35.7519	60.3539	53.8663	27.499	85.1566	50.3985	56.2633	10.2418	83.6672	53.1426	63.9124	39.129	53.0346	106.143	51.4376	27.074	63.0441	18.3599	70.2946	60.2697	65.7872	32.8993	57.9833	28.6182
hsa-miR-32-5p	151.359	333.386	133.418	276.831	68.7025	277.878	319.713	238.398	137.191	118.386	74.9582	93.3437	62.9736	100.369	239.563	258.178	182.909	154.796	176.782	133.083	119.425	73.7532	193.818	149.383	155.954	166.695	287.046	158.328	240.302	211.774
hsa-miR-92b-3p	24.5736	16.4777	57.4854	18.782	64.3306	34.5857	10.6845	36.2124	45.8705	24.2364	39.7737	29.4583	27.8736	3.41392	31.3752	67.4197	19.4209	26.6593	38.4161	16.7027	52.7795	5.60151	16.187	21.2808	34.9552	14.1138	18.2742	35.4696	15.243	12.1627
hsa-miR-92a-3p	1418.86	8989.92	2945.05	1620.56	1294.11	1208.12	874.073	2088.25	2664.7	3085.49	1159.56	1610.98	625.091	1649.61	2079.91	3089.81	1176.55	2575.2	2582.04	12981.7	2811.18	1866.24	1521.15	4529.46	4049.43	2958.94	954.195	1736.98	1406.24	688.982
hsa-miR-1323	0.35614	0	0	0	1.24914	0	0	0	0.42083	0	0	0.709838	0	0	0	0	0	0	0	0.538796	0	0	0	0	0	0	0.281142	0	0	0
hsa-miR-8063	0	0	0	0	0	0	0	0	0	0	0	0	0	0	0	0	0	0	0	0	0	0	0	0	0	0	0	0	0	0
hsa-miR-4698	0	0	0	0	0	0	0	0	0	0	0	0	0	0	0	0	0	0	0	0	0	0	0	0	0	0	0	0	0	0
hsa-miR-7853-5p	0	0	0	0	0	0	0	0	0	0	0	0	0	0	0	0	0	0	0	0	0	0	0	0	0	0	0	0	0	0
hsa-miR-105-5p	0.712279	0	0.428995	0.81661	0.624568	0	0	0	0	0	1.01984	0	0.516177	0	0.65365	0	0	0	1.0199	0	0.447284	0	0	0	0	0	0	0	0.896649	0.715454
hsa-miR-3065-5p	29.5596	1.14961	3.00297	14.699	19.9862	8.34828	10.6845	9.65663	4.2083	6.5252	10.7083	7.09838	19.6147	3.41392	11.4389	94.3876	23.6582	20.6394	12.5787	32.3277	6.26197	33.6091	14.4831	7.09359	4.22536	1.90727	13.7759	14.3934	12.5531	5.00818
hsa-miR-335-5p	930.237	2086.15	532.812	661.045	251.077	237.33	680.109	293.924	1435.87	715.441	502.781	2012.04	329.321	1317.77	397.092	340.668	371.115	366.35	336.566	2180.51	255.846	459.324	599.345	1033.99	1405.12	1449.52	578.027	1414.16	543.967	1019.52
hsa-miR-3922-5p	0	0	0	0	0	0	0	0	0	0	0	0	0	0	0	0	0	0	0	0	0	0	0	0	0	0	0	0.514052	0	0
hsa-miR-5697	0.35614	0.383202	0	0.408305	0	0	0	0.603539	0	0.466086	0	0	0	0	0.326825	0	0	0	0.339966	1.07759	0.447284	0.933585	0.425973	0.41727	0.384123	0	0.843425	0	0.896649	0
hsa-miR-224-5p	352.934	11089.9	451.303	361.758	58.0849	1366.73	233.415	2435.28	1737.61	7277.46	121.871	865.648	114.075	2870.43	297.738	2640.08	359.11	1565.16	296.79	5334.62	416.421	2680.32	296.052	2059.64	1323.3	1911.08	446.172	553.634	341.026	765.536
hsa-miR-6513-3p	2.84912	6.13123	3.86096	2.85813	2.49827	1.19261	1.64377	3.62124	0.841661	3.72868	2.5496	3.90411	2.58089	3.41392	2.6146	6.74197	2.82486	3.00992	2.37976	5.38796	3.57827	1.86717	2.12987	2.92089	1.15237	3.05163	4.77941	2.57026	1.49442	1.43091
hsa-miR-95-5p	0	0.766404	0.857991	0.408305	1.24914	2.38522	0.410942	1.20708	0.42083	0.466086	0	0.709838	1.54853	1.36557	0.326825	1.58635	0.353107	0	0	0	0	0.933585	0.851947	0.41727	0	0	0.562283	0.514052	0.298883	0
hsa-miR-6826-5p	0	0	0	0	0	0	0	0	0	0	0	0.354919	0.516177	0	0.65365	0.396587	0	0.429988	0.679931	0	0	0	0	0	0.384123	0.762907	0	1.0281	0	2.14636
hsa-miR-4705	7.47893	0.383202	2.14498	2.85813	1.24914	1.19261	3.69848	0	7.15411	0.466086	6.11903	2.12951	1.03235	0	0.326825	0	1.05932	0	3.73962	0	1.78914	0.933585	5.53765	0.41727	1.53649	0.762907	0	0	3.5866	0
hsa-miR-4719	0	0	0	0	0	0	0	0	1.26249	0	0	0.354919	0	0	0.326825	0	0	0	0	0	0	0	0	0	0	0.381454	0	0	0.597766	0
hsa-miR-5003-5p	0	0	0	0	0	0	0	0	0	0	0	0.354919	0	0	0	0	0.353107	0	0.339966	0	0	0	0	0	0	0	0	0	0	0
hsa-miR-4457	0.35614	0	0	0.408305	0	0	0	0	0	0.466086	0	0	0	0	0	0	0	0	0	0	0	0	0	0	0	0	0	0	0	0
hsa-miR-125b-2-3p	0.712279	3.06562	53.6244	1.22491	29.3547	0	6.98601	0.603539	70.2787	6.5252	9.68847	27.3288	13.9368	1.36557	4.90238	0.396587	6.70903	0.429988	21.4178	2.15518	8.94568	1.86717	2.12987	0.834539	12.2919	6.10326	3.09256	1.0281	14.3464	0
hsa-miR-1228-3p	0	0.383202	0.428995	0.408305	0	0	0.410942	0	1.26249	0.932171	0	2.12951	0	0	0	0	0	0.429988	0	0	1.34185	0	0.851947	0.41727	0.384123	0	0.281142	0.514052	0	0
hsa-miR-128-3p	731.867	1199.81	671.807	698.201	638.934	633.276	388.751	858.837	399.368	1094.83	723.576	462.815	504.305	815.928	608.548	890.337	631.355	1071.1	545.305	676.189	684.792	1184.72	530.337	812.841	686.044	739.639	545.696	864.635	746.909	704.722
hsa-miR-216a-3p	0	0	0	0	0	0	0	0	0	0.466086	0	0	0	0	0	0	0	0	0	0	0	0	0.425973	0	1.53649	0	0.562283	0	0	0
hsa-miR-1226-3p	1.7807	0.766404	2.14498	1.63322	2.49827	3.57783	0.821884	1.81062	2.10415	3.2626	3.05952	1.41968	4.64559	2.73114	0.980475	5.15563	2.11864	4.72987	2.71973	1.07759	2.6837	1.86717	1.70389	11.6836	1.53649	3.43308	1.68685	7.19672	0.896649	2.14636
hsa-miR-3620-3p	0	0	0.428995	0.408305	0	0	0	0	0.841661	0	0.509919	0.709838	0	0	0	1.18976	0	0	0.339966	0	0	0	0.425973	0.834539	0	0	0	0	0	0
hsa-miR-3622a-3p	1.06842	0	0.857991	0	0.624568	0	0	0	0	0	0.509919	0	1.03235	0	0.65365	0	1.41243	0	0	0.538796	0.447284	0	0	0	0.384123	0	0	0	0.896649	0.715454
hsa-miR-3622b-3p	0	0	0	0	0	0	0	0	0	0	0	0	0	0	0.326825	0	0	0	0	0	0	0	0	0	0	0	0	0	0.298883	0
hsa-miR-6765-3p	0	0	0	0	0	0	0	0	0	0	0	0	0	0	0	0	0	0.429988	0	0	0	0	0	0	0	0	0	0	0	0
hsa-miR-3186-3p	0	0	0	0	0	0	0	0	0	0	0	0.354919	0	0	0	0	0	0	0	0	0	0	0	0	0	0	0	0	0	0
hsa-miR-11401	0	0	0	0	1.24914	0	0	0	0	0	0.509919	0	0.516177	0	0	0	0.353107	0	0	0.538796	0	0	0	0.41727	0	0	0	0	0	0
hsa-miR-4999-3p	0	0.383202	0	0	0	0	0.410942	0	0	0	0	0	0.516177	0	0.326825	1.18976	0	0.429988	0	0	0	0	0	0	0	0	0	0	0	0
hsa-miR-483-3p	4.27368	2.29921	6.00593	1.22491	4.99655	341.087	2.46565	471.968	20.6207	2.33043	6.62895	28.7484	5.67795	2.73114	0.65365	1.18976	26.483	272.613	3.05969	1.07759	2.23642	0.933585	1.70389	0	6.91422	9.91779	0.562283	502.743	1.19553	2.14636
hsa-miR-4639-3p	0	0	0	0	0	0	0	0	0	0	0.509919	0	0	0	0	0	0	0	0.339966	0.538796	0	0	0	0	0	0	0	0	0	0
hsa-miR-1208	0	0	0	0	0	0	0	0	0	0	0	0	0	0	0	0	0	0	0	0	0	0	0	0	0	0	0	0	0	0
hsa-miR-589-3p	1.42456	5.36483	2.14498	1.22491	2.49827	2.38522	1.23283	3.62124	1.26249	3.72868	1.52976	1.06476	1.03235	0.682785	3.59508	1.98293	2.82486	3.8699	1.69983	3.77157	3.13099	0	1.70389	2.92089	1.92062	0.762907	2.24913	1.54216	2.09218	0.715454
hsa-miR-1245b-3p	0.35614	0	0	0	0	0	0	0	0	0	0	0	0.516177	0	0	0	0	0	0	0	0.447284	0	0	0	0	0.381454	0	0	0	0
hsa-miR-545-3p	0.35614	2.29921	0.857991	0	1.87371	1.19261	2.05471	0.603539	0	0.932171	3.56944	0.354919	3.61324	0.682785	0	0.396587	1.05932	0.429988	1.35986	1.07759	0	0	0	0.834539	0.384123	0.762907	0.281142	1.0281	0.597766	0
hsa-miR-3065-3p	4.98596	0	0.428995	3.67474	4.99655	1.19261	3.28753	0	2.10415	0.932171	2.5496	0.354919	4.12942	0.682785	1.3073	15.0703	2.47175	5.15986	1.35986	4.31037	1.34185	0.933585	1.70389	0.41727	0	1.14436	1.40571	2.57026	1.49442	2.14636
hsa-miR-3619-5p	0	0	0	0	0	0	0	0	0	0	0	0	0	0	0	0	0	0	0	0	0	0	0	0	0	0	0.281142	0	0	0
hsa-miR-7157-5p	0	0	0	0	0	0	0	0	0	0	0	0	0	0	0	0	0	0	0	0	0	0	0	0	0	0	0	0	0	0
hsa-miR-5690	0.35614	0.383202	0	0.81661	0	0	1.23283	2.41416	0.42083	0	0	1.41968	0.516177	0	1.3073	0.396587	1.05932	1.71995	1.69983	0.538796	0.447284	1.86717	1.27792	0	0.768247	0.381454	1.40571	1.54216	1.7933	0.715454
hsa-miR-6736-3p	0	0	0	0	0	0	0	0	0	0	1.01984	0	0	0	0	0	0	0	0	0	0	0	0	0	0	0	0	0	0	0
hsa-miR-1207-3p	0	0	0	0	0	0	0	0	0	0	0	0	0	0	0	0	0	0	0	0	0	0	0	0	0	0	0	0	0	0
hsa-miR-5000-3p	0	0	0	0	0.624568	0	0.410942	0.603539	0	0	0	0.709838	0	0	0.65365	0	0.706214	0	0	0.538796	0	0	0	0	0	1.14436	0.281142	0	0.298883	0.715454
hsa-miR-4742-5p	0	0	0	0.408305	0	0	0.410942	0	1.26249	0	1.52976	1.06476	0	0.682785	0.326825	2.77611	0.353107	0	1.35986	0	0	0	0	0.41727	0	0	0.281142	0.514052	0.298883	0
hsa-miR-4692	0	0	0	0	0	0	0	0	0	0	0	0	0	0	0	0	0	0	0	0	0	0	0	0	0	0	0	0	0	0
hsa-miR-1972	0	0	0	0	0	0	0	0	0	0	0	0	0	0	0	0.396587	0	0	0	0	0.447284	0	0	0	0	0	0.281142	0	0	0
hsa-miR-4650-5p	0	0	0	0	0	0	0	0	0	0	0	0	0	0	0	0	0	0	0	0	0	0	0	0	0	0	0	0	0	0
hsa-miR-484	4.27368	11.4961	71.2132	23.2734	58.7094	25.0448	41.0942	54.9221	109.416	10.2539	56.6011	60.6912	34.0677	4.77949	32.6825	20.6225	16.9491	34.3991	53.7146	10.7759	73.8018	14.9374	17.0389	11.6836	24.5839	11.0622	20.5233	14.3934	28.095	9.30091
hsa-miR-4270	0	0	0	0	0	0	0	0	0	0	0	0	0	0	0	0	0	0	0	0	0	0	0	0	0	0	0	0	0	0
hsa-miR-6823-5p	0	0	0	0	0	0	0	0	0	0	0	0	0	0	0	0	0	0	0	0	0	0	0	0	0	0	0	0	0	0
hsa-miR-3934-5p	0	1.14961	0.857991	1.22491	0	0	1.64377	0	1.26249	0.932171	0	0.709838	0	0	2.28778	2.37952	0.353107	1.28997	0	0.538796	1.34185	0.933585	0.425973	2.08635	0	0.381454	1.96799	0.514052	0.896649	0
hsa-miR-545-5p	1.06842	0.766404	0.428995	2.04152	0	2.38522	0.821884	0	0.841661	1.39826	1.01984	0.709838	4.12942	2.73114	0	0	1.05932	0	0.339966	0.538796	0	0	1.27792	2.50362	0.768247	0.381454	0.843425	0.514052	0.298883	0
hsa-miR-4704-3p	0	0	0	0	0	0	0	0	0	0	0	0	0	0	0	0	0	0	0	0	0	5.60151	0	1.66908	0	0	0	0	0	0
hsa-miR-148a-3p	16870	55442.8	12837.7	59247.1	2388.97	35623.3	49417.4	20476.3	6105.41	19986.2	3120.2	10010.8	3842.42	42211.8	52278.6	22966.7	43364.4	72659	34199.9	96866.3	37118.7	31416.1	45689.5	81845	38868.7	49307.1	97169	32879.8	35193.2	85548.3
hsa-miR-148b-3p	953.742	1309.02	918.479	1442.95	1171.69	1011.33	1163.79	1440.65	1240.19	1454.65	1369.64	1206.37	1476.27	1656.44	1408.62	1977.38	1186.44	2347.31	1590.02	1701.52	1291.76	3366.51	1225.1	3046.9	1644.43	1707.77	1678.13	1566.83	1315.09	2406.07
hsa-miR-152-3p	1818.81	602.777	1340.18	1079.15	2701.88	844.369	1133.79	387.472	1939.61	1243.98	2339	1844.51	2898.85	1013.25	1352.4	327.977	1536.02	1154.95	1303.09	418.644	1028.31	371.567	1335.85	574.163	1653.27	1760.79	1452.94	1260.45	1486.05	1310.71
hsa-miR-6733-3p	1.06842	0.383202	0	0.408305	0.624568	1.19261	0.821884	0	0.841661	0	0	0	0	0	0	0	2.11864	0.429988	0	0	0.447284	0.933585	0	0.834539	0.768247	0.762907	0.281142	0.514052	0.298883	0.715454
hsa-miR-584-3p	0	0.766404	0	0	0	2.38522	0	2.41416	0.42083	0	0	0.709838	0	1.36557	0	1.58635	0.353107	0	0	0	0	0.933585	0	0.41727	0.768247	0	0	1.0281	0	0
hsa-miR-103b	0	0	0	0	0	0	0	0	0	0	0	0	0	0	0	0	0	0	0	0	0	0	0	0	0	0	0	0	0	0
hsa-miR-1279	0	0	0	0	0	0	0	0	0	0	0	0	0	0	0	0	0	0	0	0	0	0	0	0	0	0	0	0	0	0
hsa-miR-6729-3p	0	0	0	0	0	0	0	0	0	0	0	0	0	0	0	0	0	0	0	0	0	0	0	0	0	0	0	0	0	0
hsa-miR-5196-3p	0	0	0	0	0	0	0	0	0	0	0	0	0	0	0	0	0	0.429988	0	0	0.894568	0	1.27792	0	0	0	0	0	0.597766	0
hsa-miR-4528	0	0	0	0	0	0	0	0	0	0	0	0	0	0	0	0	0	0	0	0	0	0	0	0	0	0	0	0	0	0
hsa-miR-4729	0	0	0	0	0	0	0	0	0	0	0	0.354919	0	0	0	0	0	0	0	0	0	0	0	0	0	0.381454	0	0.514052	0	0
hsa-miR-153-5p	1.06842	1.14961	0	0	0.624568	0	1.23283	0	0.841661	0	1.01984	0.354919	0.516177	1.36557	0.326825	0	1.41243	0	0.339966	2.69398	0	1.86717	0.851947	0	0	1.90727	1.68685	0	0.597766	0
hsa-miR-6777-3p	0	0	0	0	0	1.19261	0	0	0	0	0	0	0	0	0	0	0.353107	0	0	0	0	0	0	0.41727	0	0	0.281142	0	0	0
hsa-miR-338-3p	959.44	45.2178	649.07	236.408	614.575	326.775	454.913	494.299	110.258	112.793	331.448	137.354	400.554	129.046	152.954	205.035	355.932	119.967	346.425	776.944	101.533	222.193	199.782	53.4105	55.3138	54.5479	204.39	92.5293	428.897	93.7245
hsa-miR-4267	0	0	0	0	0	0	0	0	0	0	0	0	0	0	0	0	0	0	0	0	0	0	0	0	0	0	0	0	0	0
hsa-miR-4673	0	0	0	0	0	0	0	0	0	0	0	0	0	0	0	0	0	0	0	0	0	0	0	0	0	0	0	0	0	0
hsa-miR-7113-5p	0.35614	0	0	0	0	0	0	0	0.42083	0	0.509919	0	0.516177	0	0	0.396587	0.353107	0	0	0	0.447284	0	0	0	0	0	0	0	0.298883	0.715454
hsa-miR-4712-5p	0	0	0	0	0	0	0	0	0	0	0	0	0	0	0	0	0	0	0	0	0	0	0	0	0	0	0	0	0	0
hsa-miR-770-5p	0	0.766404	1.71598	0	0	0	0	0	0	0	0	0.709838	0	0	0	0	0.353107	0	0.339966	0	0.447284	0	0.425973	0	0	0.381454	0.281142	0	0	0
hsa-miR-1825	0	0	0	0	0	0	0	0	0	0	0	0	0	0	0	0	0	0	0	0	0	0	0	0	0	0	0	0	0	0
hsa-miR-4716-5p	0	0	0	0	0	0	0	0	0	0	0	0	0	0	0	0	0	0	0	0	0	0	0	0	0	0	0	0	0	0
hsa-miR-885-5p	1.42456	0.383202	2.14498	0	0	0	0	0	0.42083	0	2.5496	0.709838	0.516177	0	0.326825	0.396587	1.05932	0	1.69983	0	0.447284	0	1.27792	0.41727	0.384123	0	0.843425	0	0.597766	0.715454
hsa-miR-6814-5p	0	0	0	0	0	0	0	0	0	0	0	0	0	0	0	0	0	0	0	0	0	0	0	0	0	0	0	0	0	0
hsa-miR-662	0	0	0	0	0	0	0	0	0	0	0	0	0	0	0	0	0	0	0	0	0	0	0	0	0	0	0	0	0	0
hsa-miR-4301	0	0	0	0	0	0	0	0	0	0	0	0	0.516177	0	0	0	0	0	0	0	0	0	0	0	0	0	0	0	0	0
hsa-miR-6764-5p	0	0	0	0	0.624568	0	0	0	0	0	0.509919	0	0.516177	0	0	0	0	0	0	0	0.447284	0	0	0.834539	0	0	0	0	0	0.715454
hsa-miR-6793-3p	0	0	0	0.408305	0	0	0	0	0	0	0	1.06476	0	0	0	0	0	0	0	0	0	0	0	0.41727	0	0	0	0	0	0
hsa-miR-361-3p	521.745	412.325	310.593	450.36	412.215	214.67	440.53	265.557	261.756	514.092	249.861	348.176	263.767	551.69	626.524	543.324	408.192	837.188	457.594	446.662	724.6	384.637	447.272	326.722	506.275	578.284	685.142	295.58	648.277	1726.39
hsa-miR-6887-3p	0.712279	0.766404	0.428995	0	0	0	0	0.603539	0	0.932171	0	0	0	0	0.65365	2.77611	0.353107	2.14994	1.35986	0	0	0	1.70389	0	0.768247	0.381454	0.281142	0	0	0
hsa-miR-6810-3p	0	0	0	0	0	0	0	0	0	0	0	0.354919	0	0	0.326825	0.793173	0	0	0	0.538796	0	0	0	0	0.384123	0	0	0	0	0
hsa-miR-6756-3p	0	0	0	0	0	1.19261	0	0	0	0	0.509919	1.7746	0.516177	0	0.326825	0	0	0	0	0	0	0	0.425973	0	0	0.762907	0	0	0.298883	0
hsa-miR-3127-3p	0	0.766404	0	0	0	0	0	0	0	0.466086	0	0	0	0	0.326825	0	0	0	1.0199	0	0.447284	0	0.425973	1.66908	0	0	0.281142	0	0	0
hsa-miR-3162-3p	0	0	0	0	0	0	0	0	0	0	0	0	0	0	0	0	0	0.429988	0	0	0	0	0	0	0	0	0	0	0	0
hsa-miR-4667-3p	0	0.766404	0	0	0	0	0.410942	0	0.42083	0	0.509919	0.354919	0	0	0	0	0	0	0	0	0	0	0	0.41727	0	0	0.281142	0	0	0
hsa-miR-6803-3p	1.7807	0.766404	2.57397	1.22491	3.12284	0	1.23283	1.81062	2.10415	1.39826	1.52976	1.41968	1.03235	0	1.3073	1.98293	2.11864	3.00992	2.03979	1.61639	0.447284	0.933585	0.425973	2.08635	1.92062	0.381454	0.843425	0.514052	0.298883	0.715454
hsa-miR-6892-3p	0	0	0	0	0	0	0	0	0	0.466086	0	0	0	0	0	0.396587	0	0	0	0	0	0	0	0	0	0	0	0	0	0
hsa-miR-125b-5p	31790.1	3538.87	22276	4700	43568.6	2901.62	6081.12	2912.08	21805.7	12254.8	31274.4	17403.5	29254.3	4950.19	5710.61	556.411	11369.3	3007.34	9019.29	2394.41	7773.35	1584.29	5846.91	801.158	22183.5	19247.4	5962.17	2988.7	11036.3	6265.95
hsa-miR-125a-5p	18504.3	3027.3	13117.4	6959.55	23728.6	2952.91	3783.54	3733.49	12062.7	5837.72	20027.1	10613.5	13830.5	2025.82	6980.98	2902.22	8228.1	7809.88	9392.23	10711.3	8537.75	1224.86	6488.43	3312.7	8913.97	7208.33	4691.41	3141.37	8261.73	4725.58
hsa-miR-4319	0	0	0	0	0	0	0	0	0	0	0	0	0	0	0	0	0	0	0	0	0	0	0	0	0	0	0	0	0	0
hsa-miR-6752-3p	0	0	0	0	0	0	0	0	0	0	0	0	0	0	0	0	0	0	0	0	0	0	0	0.41727	0	0.381454	0	0.514052	0	0
hsa-miR-4308	0	0	0	0	0	0	0	0	0	0	0	0	0	0	0	0	0	0	0	0	0	0	0	0	0	0	0	0	0	0
hsa-miR-339-5p	168.098	365.575	145	257.232	123.665	95.4089	138.898	118.294	153.603	281.05	73.4284	159.359	139.368	393.284	359.508	215.743	128.178	361.19	274.692	970.371	364.089	294.079	208.727	300.851	244.687	231.542	247.686	149.589	356.568	441.435
hsa-miR-5088-3p	0	0	0	0	0	0	0	0	0	0	0	0	0	0	0	0	0	0	0	0	0.447284	0	0	0	0	0	0	0	0	0
hsa-miR-6780b-3p	0.712279	0.766404	0.857991	1.63322	0.624568	0	0.821884	0	0	0.932171	0	0.354919	0	0	0.980475	1.58635	0.353107	0.859977	1.0199	0.538796	0	0	0	1.66908	0.768247	0	0	0	0	0
hsa-miR-6716-3p	1.06842	0.766404	1.71598	1.22491	2.49827	0	1.23283	0.603539	5.04996	1.39826	2.5496	3.54919	2.06471	0	1.96095	0.396587	1.05932	0.429988	1.35986	1.07759	2.23642	1.86717	0.425973	2.50362	2.30474	1.14436	1.40571	1.0281	2.68995	1.43091
hsa-miR-615-3p	0	0	8.15091	0	0	0	1.64377	0.603539	6.73328	0.466086	1.52976	7.4533	0	0	6.86333	5.15563	0	0	0	0	16.1022	24.2732	0.425973	0	0	0	1.12457	10.281	2.68995	15.74
hsa-miR-671-3p	2.84912	8.43044	4.28995	5.71627	0.624568	1.19261	1.64377	5.43185	4.2083	7.92345	3.56944	3.19427	1.03235	0	3.9219	15.0703	5.2966	10.3197	4.07959	11.3147	5.81469	3.73434	2.55584	7.51086	2.68886	3.05163	2.81142	1.0281	3.5866	4.29273
hsa-miR-3678-5p	0.35614	0	0	0	0	0	0	0	0	0	0	0	0	0	0	0	0	0	0	0	0	0	0	0	0	0	0.281142	0	0	0
hsa-miR-340-3p	24.9298	14.1785	14.1568	14.699	27.481	35.7783	10.6845	24.1416	10.9416	14.4487	45.8928	9.93774	29.9383	3.41392	13.073	4.75904	19.4209	15.0496	9.17907	4.84916	7.60383	15.8709	13.2052	27.1225	13.0602	14.4952	15.7439	11.8232	6.57543	5.72363
hsa-miR-5009-3p	0	0	0	0	0	0	0	0	0	0	0	0	0	0	0	0	0	0	0	0	0	0	0	0	0	0	0	0	0	0
hsa-miR-6761-3p	0	0	0	0	0	0	0	0.603539	0.841661	0	0	0	0	0	0	0	0	0	0	0	0	0.933585	0	0	0.384123	0	0	0	0	0
hsa-miR-6072	0	0	0	0	0	0	0	0	0	0	0	0	0	0	0	0	0	0	0	0	0	0	0	0	0	0	0	0	0	0
hsa-miR-5193	1.06842	0.383202	1.71598	0.408305	0.624568	0	0.410942	1.20708	0	0.466086	1.01984	1.41968	1.03235	0	0.65365	0.793173	1.05932	0.859977	1.0199	0	0.894568	0	1.27792	0.834539	0	0.762907	0	0.514052	0.597766	0.715454
hsa-miR-877-3p	0	0	1.28699	0	0.624568	0	0.821884	1.20708	0.42083	0	0.509919	1.41968	0.516177	0.682785	0	1.18976	0	0	1.0199	0	0.447284	0.933585	0	5.00724	0.768247	0.762907	0.843425	0.514052	0.298883	0
hsa-miR-6727-3p	0	0	0	0	0	0	0.410942	0	0.42083	0	0	0	0	0	0	0	0	0	0	0	0	0	0	0	0	0	0	0	0	0
hsa-miR-6747-3p	0	0.766404	0	0.408305	0	0	0	1.81062	0.42083	0.466086	0	0	0	0.682785	0.326825	2.37952	0.706214	0	0.679931	1.61639	0.447284	0	0.851947	1.66908	0.768247	0	0	0	0	1.43091
hsa-miR-1539	0	0	0	0	0	0	0	0	0	0	0	0	0	0	0	0	0	0	0	0	0	0	0	0	0	0	0	0	0	0
hsa-miR-3193	0	0.766404	0	0	0	0	0	0	0	0.466086	0	0	0	0.682785	0.326825	0.396587	0.353107	0.859977	0.339966	0	0	0	0.425973	0	0	0.381454	0.562283	0	0.298883	0
hsa-miR-486-5p	96.1577	15.7113	290.43	36.7474	45.5935	90.6384	99.4479	60.3539	4450.28	24.7025	236.093	1460.85	75.3619	29.3597	187.271	768.585	48.7288	175.005	536.466	18.8579	142.684	301.548	120.976	61.3387	48.0154	25.9388	30.0822	139.308	212.805	42.2118
hsa-miR-6748-3p	0.712279	0.766404	0	0	0	0	0	0	0.42083	0	0	0	0	0	0.326825	0	0	0	0	0.538796	0	0	0	0.41727	0	0	0	0	0	0
hsa-miR-5699-3p	1.42456	1.53281	0	0.81661	1.24914	1.19261	0.410942	0.603539	0	0.932171	2.03968	0.709838	0.516177	0	0.65365	4.75904	2.11864	0	0.339966	0	0.894568	0.933585	0	0	0.768247	1.90727	0.562283	0	0.298883	0
hsa-miR-205-5p	0	0	0.857991	0	0.624568	0	0	0.603539	0.841661	0	1.01984	0.354919	0	0	0	0	0	0	0	0	0.447284	1.86717	0	0	0.384123	0	0	0	0	0
hsa-miR-1237-3p	0	0.766404	0	0	0	0	0	0	0	0.466086	0.509919	0	0.516177	0	0.65365	0.396587	0	0	0	0	0	0	0	0.41727	0	0	0	0	0.298883	0
hsa-miR-10397-5p	0.712279	1.14961	0.428995	0.408305	0.624568	1.19261	0.410942	0.603539	0.42083	0	0.509919	0.354919	0	1.36557	0.65365	0.396587	1.41243	0.859977	0.339966	1.61639	1.78914	6.53509	1.27792	1.66908	0.384123	0.381454	2.53028	0.514052	1.7933	0.715454
hsa-miR-3121-5p	0	0	0	0	0	0	0	0	0	0	0	0	0	0	0	0	0	0	0	0	0	0	0	0	0	0	0	0	0	0
hsa-miR-196b-3p	4.27368	0.766404	2.57397	6.12457	3.74741	3.57783	7.39695	12.0708	2.10415	0.466086	7.64879	3.19427	10.3235	21.8491	5.88285	1.58635	5.64971	7.3098	1.35986	21.5518	4.47284	0	8.0935	17.5253	8.45071	6.48471	4.21713	7.71078	6.27654	10.7318
hsa-miR-1307-5p	11.7526	118.409	59.2014	140.049	43.7198	40.5488	93.6947	52.5079	36.1914	102.539	25.496	31.9427	88.2663	43.0154	27.4533	125.718	46.6101	98.8973	23.7976	57.1124	34.4409	164.311	22.1506	149.383	18.822	43.4857	58.4775	74.0234	25.7039	18.6018
hsa-miR-3131	1.06842	1.14961	0	3.26644	0	0	0.410942	0.603539	0	1.86434	0	0	0	2.73114	4.24873	1.18976	1.05932	2.57993	0.679931	2.69398	0.447284	0	3.83376	13.3526	0	0	3.3737	2.05621	0.896649	1.43091
hsa-miR-151b	3.91754	0.766404	0	2.85813	8.74396	3.57783	2.87659	3.62124	4.2083	1.39826	9.68847	2.83935	5.67795	1.36557	1.96095	1.18976	3.17796	0.859977	1.0199	2.15518	1.34185	0.933585	0	0.41727	1.15237	2.67018	0.843425	1.54216	1.7933	2.14636
hsa-miR-151a-5p	667.05	739.197	421.273	636.955	773.216	576.031	340.26	422.478	364.439	529.007	977.006	554.739	770.136	371.435	578.153	482.249	688.912	644.983	384.841	863.151	420	895.308	491.573	901.303	452.497	601.934	404.563	723.271	344.014	711.162
hsa-miR-6767-5p	0	0	0	0	0	0	0	0	0	0	0	0	0	0	0	0	0	0.429988	0	0	0	0	0	0.834539	0	0	0	0	0	0
hsa-miR-1281	0	0	0	0	0	1.19261	0	0	0	0	0	0	0	0	0	0	0	0	0	0	0	0	0	0	0	0	0	0	0	0
hsa-miR-1292-3p	0	0	0	0	0	0	0	0	0	0	0	0	0.516177	0	0	0	0	0	0	0	0	0	0	0	0	0	0	0	0	0
hsa-miR-579-5p	1.06842	1.14961	0.428995	0.81661	0.624568	0	0	1.20708	0	0.932171	0.509919	0	0	0.682785	0.65365	1.98293	0.706214	1.28997	0	1.07759	0.894568	0.933585	0.425973	0	0	0.381454	0.843425	0	0.896649	0
hsa-miR-127-3p	120.731	283.953	876.437	324.602	460.307	273.108	291.769	235.38	895.106	593.327	288.614	916.756	215.762	320.909	383.039	184.016	330.861	635.953	613.978	177.803	753.673	194.186	427.251	278.319	664.533	870.859	398.378	469.843	511.688	471.484
hsa-miR-1234-3p	0	0	0	0	0	0	0	0	0	0	0	0	0.516177	0	0	0	0	0	0	0	0	0	0	0	0	0	0	0.514052	0	0
hsa-miR-7107-5p	0	0	0	0	0	0	0	0	0	0	0	0	0	0	0	0	0	0	0	0	0	0	0	0	0	0	0	0	0	0
hsa-miR-6741-3p	0	0	0	0.408305	0	0	0	0.603539	0.841661	0.466086	0	0	0	0	0	0	0.353107	0	0.339966	0	0	0	0	0	0	0	0	0.514052	0.298883	0
hsa-miR-11400	0	0	0	0	0	2.38522	0.410942	0.603539	0.42083	0	0	3.19427	0	0	0.326825	0	0	0	0.339966	0	0	0.933585	0	0	0	1.14436	0	3.59836	0.597766	0.715454
hsa-miR-6749-5p	0	0	0	0	0	0	0	0	0	0	0	0	0	0	0	0	0	0	0	0	0	0	0	0	0	0	0.281142	0	0	0
hsa-miR-6499-5p	0	0	0	0	0	0	0	0	0	0	0	0	0	0	0	0	0	0	0	0	0	0	0	0	0	0	0	0	0	0
hsa-miR-6889-5p	0	0	0	0	0	0	0	0	0	0	0	0	0	0	0	0	0	0	0	0	0	0	0	0	0	0	0	0	0	0
hsa-miR-542-5p	3.91754	6.51443	2.57397	0.408305	4.99655	7.15567	2.05471	9.65663	14.3082	6.5252	4.07936	12.0672	4.64559	2.04835	3.26825	7.13856	1.76553	3.43991	2.03979	1.61639	3.13099	0.933585	2.55584	2.08635	3.84123	6.86616	0.843425	8.22483	4.78213	4.29273
hsa-miR-6775-5p	0	0	0	0	0	0	0	0	0	0	0	0	0	0	0	0	0	0	0	0	0	0	0	0	0	0	0	0	0	0
hsa-miR-101-2-5p	0	2.29921	0	0	1.24914	0	0.821884	0	0	1.39826	0.509919	0.709838	0.516177	0	0.65365	0	0.706214	0	0	1.07759	0	0.933585	1.27792	1.25181	1.15237	0.762907	1.12457	0.514052	1.49442	0.715454
hsa-miR-126-3p	46072	12552.5	37347.5	22222	8485.39	8282.68	21779.5	1731.55	49993	21932.6	13922.8	58560.2	10593	12166.5	21078.3	12646	22150	20578.4	22340.5	8223.64	17301.4	6569.64	22448.8	13495.3	30018.5	22152.5	18201.4	27444.7	35686.3	18895.9
hsa-miR-6506-3p	0	0	0	0	0	0	0	0	0	0	0	0	0	0	0	0	0	0	0	0	0	0	0	0	0	0	0	0	0	0
hsa-miR-4536-3p	1.7807	0.383202	0	0	2.49827	0	0	0	0.42083	0	2.5496	0	2.06471	0	0.326825	0	1.41243	0.859977	0	1.07759	0.447284	0	0.425973	0	0.384123	0.381454	1.40571	0.514052	0.298883	0.715454
hsa-miR-1204	0	0	0	0	0	0	0	0	0	0	0	0	0	0	0	0	0	0	0	0	0	0	0	0	0	0	0	0	0	0
hsa-miR-6774-3p	0.35614	0.766404	0.428995	1.63322	0	1.19261	0.410942	0	0	1.39826	0	0.709838	0	0	0.980475	0	1.05932	0.859977	1.69983	0	0.894568	0	0.851947	2.92089	0.384123	0.381454	0.281142	1.54216	0.896649	1.43091
hsa-miR-187-3p	51.6403	9.58005	2.57397	0	63.706	1.19261	3.69848	2.41416	5.04996	48.4729	360.003	6.38854	73.8133	0.682785	2.6146	1.98293	28.6017	1.28997	0.679931	2.69398	2.6837	0.933585	1.70389	0.834539	9.60308	3.81454	0.562283	2.57026	2.98883	3.57727
hsa-miR-1282	0	0	0	0	0	0	0	0	0	0	0	0	0	0	0	0	0	0	0	0	0	0	0	0	0	0	0	0	0	0
hsa-miR-4744	0	0	0	0	0	0	0	0	0	0	0	0	0	0	0	0	0	0	0	0	0	0	0	0	0	0	0.281142	0	0	0
hsa-miR-1283	0	0	0	0	0	0	0	0	0	0	0	0	0	0	0	0	0	0	0	0	0	1.86717	0	0	0	0	0	0.514052	0	0
hsa-miR-139-5p	192.315	13.7953	208.063	169.855	471.549	22.6596	82.5993	12.0708	338.348	43.812	444.14	480.915	454.236	15.704	166.354	17.4498	251.059	41.2789	113.888	22.6294	169.073	13.0702	137.589	25.4535	44.9424	42.7228	101.492	63.7424	203.539	55.09
hsa-miR-6508-5p	0	0	0	0.408305	0	0	0	0	0	0	0	0	0	0	0	0	0.706214	0	0	0	0	0	0	0	0	0	0	0	0.298883	0
hsa-miR-520g-5p	0	0	0	0	0	0	0	0	0	0	0	0	0	0	0	0	0	0	0	0	0	0	0	0	0.384123	0	0	0	0	0
[truncated: 634 more rows]
